# Supplementary material for: Dual transcriptome based reconstruction of Salmonella-human integrated metabolic network to screen potential drug targets
Source: PLoS One. 2022 May 24;17(5):e0268889. doi: 10.1371/journal.pone.0268889 (PMC9129043; doi:10.1371/journal.pone.0268889)
Supplement: S1 File — (ZIP) [file pone.0268889.s019.zip]

Archive with 16 entries (16 files):
- 40genes_all_data.xlsx
- analysis_model.m
- common_mets_all.csv
- data_integration.m
- exchangemets.xlsx
- gene_del_analysis.m
- human_all_gene_datagse117236.csv
- iHsa.xml
- ihsa_exchange.xlsx
- model_creation.m
- model_manipulation.m
- pathogen_host_model.mat
- ReadMe.txt
- salmonella_all_gene_data117236.csv
- STM_v1.0.xml
- writeExchangeReactFunction.m
