# Supplementary material for: Dual transcriptome based reconstruction of Salmonella-human integrated metabolic network to screen potential drug targets
Source: PLoS One. 2022 May 24;17(5):e0268889. doi: 10.1371/journal.pone.0268889 (PMC9129043; doi:10.1371/journal.pone.0268889)
Supplement: S1 File — (ZIP) [file pone.0268889.s019.zip › 40genes_all_data.xlsx]

## Sheet: Sheet1
	gene_id_v2	gene_id	transcript_id	gene_type	gene_status	gene_name	transcript_type	transcript_status	transcript_name	level	havana_gene	Orientation.of.counted.reads.relative.to.the.strand.location.of.the.annotation	Sequence.name	Source	Feature	Start	End	Score	Strand	Frame	Attributes	X00_h_WT_R1.fa.bz2	X00_h_WT_R2.fa.bz2	X00_h_dproQ_R1.fa.bz2	X00_h_dproQ_R2.fa.bz2	X08_h_WT_R1.fa.bz2	X08_h_WT_R2.fa.bz2	X08_h_dproQ_R1.fa.bz2	X08_h_dproQ_R2.fa.bz2	X16_h_WT_R1.fa.bz2	X16_h_WT_R2.fa.bz2	X16_h_dproQ_R1.fa.bz2	X16_h_dproQ_R2.fa.bz	enterez_id
1	ENSG00000197763	ENSG00000197763.8	ENSG00000197763.8	protein_coding	KNOWN	TXNRD3	protein_coding	KNOWN	TXNRD3	1	OTTHUMG00000162733.10	sense	chr3	HAVANA	gene	126290622	126373998	.	-	.	gene_id=ENSG00000197763.8;transcript_id=ENSG00000197763.8;gene_type=protein_coding;gene_status=KNOWN;gene_name=TXNRD3;transcript_type=protein_coding;transcript_status=KNOWN;transcript_name=TXNRD3;level=1;havana_gene=OTTHUMG00000162733.10;	75	84	64	98	121	98	97	118	75	68	116	60	645840
2	ENSG00000085231	ENSG00000085231.9	ENSG00000085231.9	protein_coding	KNOWN	TAF9	protein_coding	KNOWN	TAF9	2	OTTHUMG00000099359.4	sense	chr5	HAVANA	gene	68646811	68665840	.	-	.	gene_id=ENSG00000085231.9;transcript_id=ENSG00000085231.9;gene_type=protein_coding;gene_status=KNOWN;gene_name=TAF9;transcript_type=protein_coding;transcript_status=KNOWN;transcript_name=TAF9;level=2;havana_gene=OTTHUMG00000099359.4;	915	1047	819	1093	647	523	348	849	478	519	620	552	6880
3	ENSG00000182851	ENSG00000182851.2	ENSG00000182851.2	protein_coding	KNOWN	GPIHBP1	protein_coding	KNOWN	GPIHBP1	2	OTTHUMG00000164950.1	sense	chr8	HAVANA	gene	144295068	144299044	.	+	.	gene_id=ENSG00000182851.2;transcript_id=ENSG00000182851.2;gene_type=protein_coding;gene_status=KNOWN;gene_name=GPIHBP1;transcript_type=protein_coding;transcript_status=KNOWN;transcript_name=GPIHBP1;level=2;havana_gene=OTTHUMG00000164950.1;	0	1	0	0	0	0	0	0	0	0	0	0	338328
4	ENSG00000107618	ENSG00000107618.4	ENSG00000107618.4	protein_coding	KNOWN	RBP3	protein_coding	KNOWN	RBP3	2	OTTHUMG00000018147.1	sense	chr10	HAVANA	gene	48381487	48390991	.	-	.	gene_id=ENSG00000107618.4;transcript_id=ENSG00000107618.4;gene_type=protein_coding;gene_status=KNOWN;gene_name=RBP3;transcript_type=protein_coding;transcript_status=KNOWN;transcript_name=RBP3;level=2;havana_gene=OTTHUMG00000018147.1;	0	0	1	0	0	0	0	0	1	1	0	0	5949
5	ENSG00000103485	ENSG00000103485.13	ENSG00000103485.13	protein_coding	KNOWN	QPRT	protein_coding	KNOWN	QPRT	1	OTTHUMG00000097770.4	sense	chr16	HAVANA	gene	29674600	29710020	.	+	.	gene_id=ENSG00000103485.13;transcript_id=ENSG00000103485.13;gene_type=protein_coding;gene_status=KNOWN;gene_name=QPRT;transcript_type=protein_coding;transcript_status=KNOWN;transcript_name=QPRT;level=1;havana_gene=OTTHUMG00000097770.4;	13	17	8	15	25	17	6	16	5	6	9	11	101929880
6	ENSG00000184886	ENSG00000184886.3	ENSG00000184886.3	protein_coding	KNOWN	PIGW	protein_coding	KNOWN	PIGW	2	OTTHUMG00000133067.2	sense	chr17	HAVANA	gene	34890847	34895159	.	+	.	gene_id=ENSG00000184886.3;transcript_id=ENSG00000184886.3;gene_type=protein_coding;gene_status=KNOWN;gene_name=PIGW;transcript_type=protein_coding;transcript_status=KNOWN;transcript_name=PIGW;level=2;havana_gene=OTTHUMG00000133067.2;	105	119	81	137	165	120	76	148	104	98	134	100	284098
7	ENSG00000132142	ENSG00000132142.15	ENSG00000132142.15	protein_coding	KNOWN	ACACA	protein_coding	KNOWN	ACACA	1	OTTHUMG00000133064.4	sense	chr17	HAVANA	gene	35441923	35766909	.	-	.	gene_id=ENSG00000132142.15;transcript_id=ENSG00000132142.15;gene_type=protein_coding;gene_status=KNOWN;gene_name=ACACA;transcript_type=protein_coding;transcript_status=KNOWN;transcript_name=ACACA;level=1;havana_gene=OTTHUMG00000133064.4;	791	1002	589	1166	1756	1499	925	1598	1022	1070	1726	1140	31
8	ENSG00000141720	ENSG00000141720.7	ENSG00000141720.7	protein_coding	KNOWN	PIP4K2B	protein_coding	KNOWN	PIP4K2B	1	OTTHUMG00000133119.2	sense	chr17	HAVANA	gene	36921942	36956379	.	-	.	gene_id=ENSG00000141720.7;transcript_id=ENSG00000141720.7;gene_type=protein_coding;gene_status=KNOWN;gene_name=PIP4K2B;transcript_type=protein_coding;transcript_status=KNOWN;transcript_name=PIP4K2B;level=1;havana_gene=OTTHUMG00000133119.2;	360	310	255	344	422	320	258	419	263	253	381	264	8396
9	ENSG00000184674	ENSG00000184674.8	ENSG00000184674.8	protein_coding	KNOWN	GSTT1	protein_coding	KNOWN	GSTT1	1	OTTHUMG00000150816.3	sense	chr22	HAVANA	gene	24376133	24384680	.	-	.	gene_id=ENSG00000184674.8;transcript_id=ENSG00000184674.8;gene_type=protein_coding;gene_status=KNOWN;gene_name=GSTT1;transcript_type=protein_coding;transcript_status=KNOWN;transcript_name=GSTT1;level=1;havana_gene=OTTHUMG00000150816.3;	98	78	67	105	86	96	54	83	82	77	124	65	2952
10	ENSG00000100101	ENSG00000100101.13	ENSG00000100101.13	protein_coding	KNOWN	NOL12	protein_coding	KNOWN	NOL12	2	OTTHUMG00000150660.4	sense	chr22	HAVANA	gene	38077680	38170137	.	+	.	gene_id=ENSG00000100101.13;transcript_id=ENSG00000100101.13;gene_type=protein_coding;gene_status=KNOWN;gene_name=NOL12;transcript_type=protein_coding;transcript_status=KNOWN;transcript_name=NOL12;level=2;havana_gene=OTTHUMG00000150660.4;	403	366	276	450	473	439	307	517	330	384	503	359	79159
11	ENSG00000087916	ENSG00000087916.7	ENSG00000087916.7	protein_coding	KNOWN	SLC6A14	protein_coding	KNOWN	SLC6A14	2	OTTHUMG00000022245.1	sense	chrX	HAVANA	gene	115567790	115592625	.	+	.	gene_id=ENSG00000087916.7;transcript_id=ENSG00000087916.7;gene_type=protein_coding;gene_status=KNOWN;gene_name=SLC6A14;transcript_type=protein_coding;transcript_status=KNOWN;transcript_name=SLC6A14;level=2;havana_gene=OTTHUMG00000022245.1;	0	0	0	0	0	0	0	0	0	0	0	0	11254
12	ENSG00000184750	ENSG00000184750.11	ENSG00000184750.11	protein_coding	KNOWN	MAGEA2	protein_coding	KNOWN	MAGEA2	2	OTTHUMG00000022639.1	sense	chrX	HAVANA	gene	151918387	151922364	.	-	.	gene_id=ENSG00000184750.11;transcript_id=ENSG00000184750.11;gene_type=protein_coding;gene_status=KNOWN;gene_name=MAGEA2;transcript_type=protein_coding;transcript_status=KNOWN;transcript_name=MAGEA2;level=2;havana_gene=OTTHUMG00000022639.1;	0	0	0	0	0	0	0	0	0	0	0	0	4101
