# Supplementary material for: Dual transcriptome based reconstruction of Salmonella-human integrated metabolic network to screen potential drug targets
Source: PLoS One. 2022 May 24;17(5):e0268889. doi: 10.1371/journal.pone.0268889 (PMC9129043; doi:10.1371/journal.pone.0268889)
Supplement: S1 File — (ZIP) [file pone.0268889.s019.zip › analysis_model.m]

function [res,tt]=analysis_model(tissueModel)

%analyse model by considering minimising sum of all squares of
%fluxes (details given in the paper)
%returns all results and the results of paired reactions between host and
%pathogen

result=optimizeCbModel(tissueModel);
tissueModel.Q = eye(length(tissueModel.S));
ind=find(tissueModel.c);
tissueModel.lb(ind)=result.f;
tissueModel.ub(ind)=result.f;
tissueModel.c(ind)=0;

mgruobi.A=sparse(tissueModel.S);
mgruobi.obj=tissueModel.c;
mgruobi.lb=tissueModel.lb;
mgruobi.ub=tissueModel.ub;
mgruobi.rhs=tissueModel.b;
mgruobi.Q=sparse(tissueModel.Q); % QP
mgruobi.vtype='C';
mgruobi.sense='=';
mgruobi.modelsense='min';
res=gurobi(mgruobi);


ih=find(ismember(tissueModel.rxns,'RCR99998'))
is=find(ismember(tissueModel.rxns,'bioamass_salmonella_synthesis'))

ind=find(contains(tissueModel.rxns,'Host Cytoplasm[p]_S'))
a=res.x(ind)
a(length(a)+1)=res.x(ih)
a(length(a)+1)=res.x(is)
b=ind
b(length(b)+1)=ih
b(length(b)+1)=is
rx=tissueModel.rxns(ind)
rx(length(rx)+1)=tissueModel.rxnNames(ih)
rx(length(rx)+1)=tissueModel.rxnNames(is)

d=tissueModel.lb(ind);
d(length(d)+1)=tissueModel.lb(ih)
d(length(d)+1)=tissueModel.lb(is)


e=tissueModel.ub(ind);

e(length(e)+1)=tissueModel.lb(ih)
e(length(e)+1)=tissueModel.lb(is)

tt=table(a,rx,b,d,e)
end
