# Supplementary material for: Dual transcriptome based reconstruction of Salmonella-human integrated metabolic network to screen potential drug targets
Source: PLoS One. 2022 May 24;17(5):e0268889. doi: 10.1371/journal.pone.0268889 (PMC9129043; doi:10.1371/journal.pone.0268889)
Supplement: S1 File — (ZIP) [file pone.0268889.s019.zip › common_mets_all.csv]

	STMnames	ihsaNames
1	23cump[e]	m00570[c]
2	2pg[e]	m00674[c]
3	34dhpac[e]	m00728[c]
4	3pg[e]	m00913[c]
5	3ump[e]	m00921[c]
6	4abut[e]	m00970[c]
7	4hoxpac[e]	m01003[c]
8	4hoxpacd[e]	m01002[c]
9	ac[e]	m01252[c]
10	acac[e]	m01253[c]
11	acald[e]	m01249[c]
12	acgam[e]	m02527[c]
13	acgam1p[e]	m02528[c]
14	acmana[e]	m02524[c]
15	acmum[e]	m02541[c]
16	acnam[e]	m02543[c]
17	acon_C[e]	m01580[c]
18	ade[e]	m01279[c]
19	adn[e]	m01280[c]
20	AEP[e]	m00632[c]
21	agm[e]	m01303[c]
22	akg[e]	m01306[c]
23	alaala[e]	m03164[c]
24	ala_B[e]	m01383[c]
25	ala_D[e]	m01638[c]
26	ala_L[e]	m01307[c]
27	alltn[e]	m01313[c]
28	amp[e]	m01334[c]
29	arab_L[e]	m02337[c]
30	arg_L[e]	m01365[c]
31	ascb_L[e]	m01368[c]
32	asn_L[e]	m01369[c]
33	aso3[e]	m01367[c]
34	asp_L[e]	m01370[c]
35	but[e]	m01410[c]
36	ca2[e]	m01413[c]
37	cgly[e]	m01626[c]
38	chol[e]	m01513[c]
39	cit[e]	m01587[c]
40	cmp[e]	m01590[c]
41	co2[e]	m01596[c]
42	crn[e]	m02348[c]
43	csn[e]	m01632[c]
44	cyan[e]	m02145[c]
45	cysi_L[e]	m01629[c]
46	cys_L[e]	m01628[c]
47	cytd[e]	m01630[c]
48	dad_2[e]	m01666[c]
49	damp[e]	m01639[c]
50	dca[e]	m01648[c]
51	dcmp[e]	m01644[c]
52	dcyt[e]	m01668[c]
53	ddca[e]	m02344[c]
54	dgmp[e]	m01686[c]
55	dgsn[e]	m01669[c]
56	dimp[e]	m01709[c]
57	din[e]	m01671[c]
58	dopa[e]	m01736[c]
59	drib[e]	m01672[c]
60	dtmp[e]	m01752[c]
61	dump[e]	m01755[c]
62	duri[e]	m01673[c]
63	etha[e]	m01797[c]
64	etoh[e]	m01796[c]
65	f6p[e]	m01845[c]
66	fald[e]	m01831[c]
67	for[e]	m01833[c]
68	fru[e]	m01840[c]
69	fuc_L[e]	m01159[c]
70	fum[e]	m01862[c]
71	g1p[e]	m01967[c]
72	g3pc[e]	m02912[c]
73	g3pe[e]	m02913[c]
74	g3pi[e]	m02911[c]
75	g6p[e]	m01968[c]
76	gal[e]	m01910[c]
77	gal1p[e]	m01322[c]
78	galt[e]	m01909[c]
79	gam[e]	m01962[c]
80	gam6p[e]	m01963[c]
81	gbbtn[e]	m01922[c]
82	gdp[e]	m01948[c]
83	glc_D[e]	m01965[c]
84	glcn[e]	m01683[c]
85	glcr[e]	m01681[c]
86	glcur[e]	m01973[c]
87	glcur1p[e]	m01684[c]
88	gln_L[e]	m01975[c]
89	glu_L[e]	m01974[c]
90	gly[e]	m01986[c]
91	glyald[e]	m01981[c]
92	glyb[e]	m01393[c]
93	glyc[e]	m01983[c]
94	glyc3p[e]	m02914[c]
95	glyclt[e]	m01998[c]
96	glyc_R[e]	m01982[c]
97	gmp[e]	m02016[c]
98	gsn[e]	m02038[c]
99	gthox[e]	m02027[c]
100	gthrd[e]	m02026[c]
101	gtp[e]	m02034[c]
102	gua[e]	m02037[c]
103	h[e]	m02039[c]
104	h2o[e]	m02040[c]
105	h2o2[e]	m02041[c]
106	h2s[e]	m02042[c]
107	hdca[e]	m02674[c]
108	hdcea[e]	m02675[c]
109	his_L[e]	m02125[c]
110	hom_L[e]	m02136[c]
111	hxa[e]	m02120[c]
112	hxan[e]	m02159[c]
113	icit[e]	m02183[c]
114	ile_L[e]	m02184[c]
115	imp[e]	m02167[c]
116	inost[e]	m02171[c]
117	ins[e]	m02170[c]
118	k[e]	m02200[c]
119	lac_D[e]	m01716[c]
120	lac_L[e]	m02403[c]
121	lcts[e]	m02332[c]
122	leu_L[e]	m02360[c]
123	lys_L[e]	m02426[c]
124	mal_L[e]	m02439[c]
125	malt[e]	m02450[c]
126	malthx[e]	m02447[c]
127	malttr[e]	m02452[c]
128	maltttr[e]	m02451[c]
129	man[e]	m02453[c]
130	man6p[e]	m02455[c]
131	met_L[e]	m02471[c]
132	mg2[e]	m02482[c]
133	minohp[e]	m02492[c]
134	na1[e]	m02519[c]
135	nac[e]	m02586[c]
136	nh4[e]	m02579[c]
137	nmn[e]	m02581[c]
138	no[e]	m02609[c]
139	no2[e]	m02588[c]
140	o2[e]	m02630[c]
141	o2s[e]	m02631[c]
142	oaa[e]	m02633[c]
143	ocdca[e]	m02938[c]
144	octa[e]	m02642[c]
145	orot[e]	m02659[c]
146	pacald[e]	m02719[c]
147	peamn[e]	m02718[c]
148	pep[e]	m02696[c]
149	phe_L[e]	m02724[c]
150	pheme[e]	m02049[c]
151	pi[e]	m02751[c]
152	pnto_R[e]	m02680[c]
153	ppa[e]	m02772[c]
154	pro_L[e]	m02770[c]
155	pser_L[e]	m00916[c]
156	ptrc[e]	m02812[c]
157	pydx[e]	m02813[c]
158	pydxn[e]	m02817[c]
159	pyr[e]	m02819[c]
160	r5p[e]	m02845[c]
161	rib_D[e]	m02843[c]
162	rnam[e]	m02582[c]
163	sbt_D[e]	m01682[c]
164	ser_D[e]	m01744[c]
165	ser_L[e]	m02896[c]
166	so3[e]	m02949[c]
167	so4[e]	m02946[c]
168	spmd[e]	m02923[c]
169	succ[e]	m02943[c]
170	tag_D[e]	m01745[c]
171	taur[e]	m02961[c]
172	tcynt[e]	m02986[c]
173	thm[e]	m02982[c]
174	thr_L[e]	m02993[c]
175	thym[e]	m02997[c]
176	thymd[e]	m02996[c]
177	tma[e]	m03053[c]
178	tmao[e]	m03054[c]
179	trp_L[e]	m03089[c]
180	tsul[e]	m02991[c]
181	ttdca[e]	m02494[c]
182	tym[e]	m03099[c]
183	tyr_L[e]	m03101[c]
184	uacgam[e]	m03111[c]
185	udpacgal[e]	m03110[c]
186	udpg[e]	m03108[c]
187	udpgal[e]	m03107[c]
188	udpglcur[e]	m03109[c]
189	ump[e]	m03114[c]
190	ura[e]	m03118[c]
191	urea[e]	m03121[c]
192	uri[e]	m03123[c]
193	val_L[e]	m03135[c]
194	xan[e]	m03148[c]
195	xmp[e]	m03150[c]
196	xtsn[e]	m03149[c]
197	xyl_D[e]	m01758[c]
198	xylu_L[e]	m02425[c]
199	zn2[e]	m03157[c]
200	chitob[e]	m01439[l]
201	12ppd_R[e]	m02771[c]
202	acgal1p[e]	m02526[c]
203	acgal[e]	m02525[c]
204	adocbl[e]	m01600[m]
205	cl[e]	m01442[c]
206	dha[e]	m01984[s]
207	fe2[e]	m01821[c]
208	fe3[e]	m01822[c]
209	maltpt[e]	m02449[c]
210	ocdcea[e]	m02646[c]
211	orn[e]	m02658[c]
212	tre[e]	m03039[s]
213	ttdcea[e]	m00117[c]
214	guln_L[e]	m02378[c]
215	cu2[e]	m01624[c]
