# Supplementary material for: Dual transcriptome based reconstruction of Salmonella-human integrated metabolic network to screen potential drug targets
Source: PLoS One. 2022 May 24;17(5):e0268889. doi: 10.1371/journal.pone.0268889 (PMC9129043; doi:10.1371/journal.pone.0268889)
Supplement: S1 File — (ZIP) [file pone.0268889.s019.zip › data_integration.m]

clear all
clc
initCobraToolbox(false)
changeCobraSolver('gurobi','all')

%loading created pathogen host model
load('pathogen_host_model')


%reading transcriptome data
human_gene_data_all=readtable('human_all_gene_datagse117236.csv','ReadRowNames',false,'ReadVariableNames',true);
human_40_gene_data_all=readtable('40genes_all_data.xlsx','ReadRowNames',false,'ReadVariableNames',true);
salmonella_gene_data=readtable('salmonella_all_gene_data117236.csv','ReadRowNames',false,'ReadVariableNames',true);
%

%getting entrez ids of genes
gene=human_gene_data_all.enterezid;
k=length(gene)+1
L=length(human_40_gene_data_all.enterez_id)
gene1={'645840';'6880';'338328';'5949';'101929880';'284098';'31';'8396';'2952';'79159';'11254';'4101'};
gene(k:(k+L-1),1)=gene1;

%getting ids of salmonella genes
k=length(gene)+1;
L=length(salmonella_gene_data.STMids);
gene(k:(k+L-1),1)=salmonella_gene_data.STMids;

%getting expression of human and salmonella genes
h_g_wt=human_gene_data_all(:,[22,23,26,27,30,31]);
h_40_wt=human_40_gene_data_all(:,[23,24,27,28,31,32]);
h_g_wt(19103:19114,:)=h_40_wt;
s_g_wt=salmonella_gene_data(:,[22,23,26,27,30,31]);


%combining transcriptome data of salmonella and hela
total_exp=h_g_wt;
k=length(h_g_wt.X00_h_WT_R1_fa_bz2)+1
L=length(s_g_wt.X00_h_WT_R1_fa_bz2)
total_exp(k:(k+L-1),:)=s_g_wt;


%geting expressions at 0th hour and 16th hour. 
wt_0h=(total_exp.X00_h_WT_R1_fa_bz2+total_exp.X00_h_WT_R2_fa_bz2)./2;

wt_16h=(total_exp.X16_h_WT_R1_fa_bz2+total_exp.X16_h_WT_R2_fa_bz2)./2;

t=table(gene,total_exp.X00_h_WT_R1_fa_bz2,total_exp.X00_h_WT_R2_fa_bz2,...
    total_exp.X16_h_WT_R1_fa_bz2,total_exp.X16_h_WT_R2_fa_bz2)


display('##################  Finished ################')
%
%###################################################################
%% 0th Hour 
%creating and analysing pathogen host GMN model at 0th time of infection
ms=model_combined;
expressionData.gene=gene; 
expressionData.value=wt_0h;

%mapping expression data
[expressionRxns, parsedGPR] = mapExpressionToReactions(ms, expressionData,'true') ;

%
%adjusting treshold 
treshold_h=mean(mean(table2array(h_g_wt)))/4;
treshold_s=mean(mean(table2array(s_g_wt)))/4;
t_df=treshold_h-treshold_s;

index=find(expressionRxns~=-1&expressionRxns~=0);
index2=index(5613:end);
c=expressionRxns(index2);

aa=expressionRxns;
expressionRxns(index2)=expressionRxns(index2)+t_df;

%creating GMN model
combinedmodel_inf_0h = GIMME(ms, expressionRxns,treshold_h,0.2);

%analysing model
[res0,t0]=analysis_model(combinedmodel_inf_0h);
combinedmodel_inf_0h.c(find(combinedmodel_inf_0h.c))=0;
i0=find(ismember(combinedmodel_inf_0h.rxns,'sink_total_biomass'))
combinedmodel_inf_0h.c(i0)=1;
r0=optimizeCbModel(combinedmodel_inf_0h);
s0=r0.f;
s0

display('################ 0  finished   ################')

%###################################################################################3
%% 16th Hour
%creating and analysing pathogen host GMN model at 0th time of infection

%mapping expression data
expressionData.gene=gene; 
expressionData.value=wt_16h;
ms=model_combined;
[expressionRxns parsedGPR] = mapExpressionToReactions(ms, expressionData,'true') ;

expressionRxns(isnan(expressionRxns))=-1;

%finding indices that have expression data (-1 and 0 means no expression)
index=find(expressionRxns~=-1&expressionRxns~=0);
index2=index(5773:end);
c=expressionRxns(index2);


%Since the average gene expression values were much higher in HeLa cell compared to
%S. Typhimurium in the utilized dual RNA-seq data, the threshold value was separately determined for both organisms.
% Then, since GIMME algorithm accepts a single threshold, the difference between the
%organism-specific threshold values were added to the reaction scores of S. Typhimurium.
aa=expressionRxns;
expressionRxns(index2)=expressionRxns(index2)+t_df;


%creating GMN model
combinedmodel_inf_16h = GIMME(ms, expressionRxns,treshold_h,0.2);


%analysing model
[res16,t16]=analysis_model(combinedmodel_inf_16h);

combinedmodel_inf_16h.c(find(combinedmodel_inf_16h.c))=0;
i16=find(ismember(combinedmodel_inf_16h.rxns,'sink_total_biomass'));
combinedmodel_inf_16h.c(i16)=1;
r16=optimizeCbModel(combinedmodel_inf_16h);
s0=r16.f


display('################  16th hour simulation finished   ################')

%% it takes about 10 minutes (it changes based on the power of computer)
%######################################################3
%gene deletion analysis of 16th hour pathogen host model
tic

%delete a gene and analyse model,
%look for the effect on the salmonella and human biomass in the model
len=length(combinedmodel_inf_16h.genes);
results=table(repmat("a",len,1),ones(len,1),ones(len,1),ones(len,1)*5);
for i=1:length(combinedmodel_inf_16h.genes)
   gene=combinedmodel_inf_16h.genes(i);
   [rs,rh,effect]= gene_del_analysis(combinedmodel_inf_16h,gene);
   results(i,1)=gene;
   results(i,2)={rs} ;
   results(i,3)={rh} ;
   results(i,4)={effect} ;   
   i
end
toc

a=results;
results.Properties.VariableNames ={'gene','salmonella_biomass','Human_biomass','Effect'};
