# Supplementary material for: Dual transcriptome based reconstruction of Salmonella-human integrated metabolic network to screen potential drug targets
Source: PLoS One. 2022 May 24;17(5):e0268889. doi: 10.1371/journal.pone.0268889 (PMC9129043; doi:10.1371/journal.pone.0268889)
Supplement: S1 File — (ZIP) [file pone.0268889.s019.zip › exchangemets.xlsx]

## Sheet: Sheet1
MetNames	Mets	uptakeRatesuMol
N_Acetyl_D_glucosamine	acgam[e]	1
Adenosine	adn[e]	1
L_Alanine	ala_L[e]	1
L_Arginine	arg_L[e]	1
L_Asparagine	asn_L[e]	1
L_Aspartate	asp_L[e]	1
CO2	co2[e]	1000
L_Cysteine	cys_L[e]	1
Cytidine	cytd[e]	0
Decanoate_n_C100	dca[e]	1
Dodecanoate_n_C120	ddca[e]	1
dInosine	din[e]	0
Glucose	glc_D[e]	5
Gluconate	glcn[e]	1
L_Glutamine	gln_L[e]	1
L_Glutamate	glu_L[e]	1
Glycine	gly[e]	0
Glycerol	glyc[e]	1
H	h[e]	5
H2O	h2o[e]	1000
Hexadecanoate_n_C160	hdca[e]	1
Hexadecenoate_n_C161	hdcea[e]	1
L_Histidine	his_L[e]	1
L_Isoleucine	ile_L[e]	1
Lactate L	lac_L[e]	0
L_Leucine	leu_L[e]	0
L_Lysine	lys_L[e]	1
L_Methionine	met_L[e]	1
Nicotinic acid	nac[e]	1
Nicotinamide mononucleotide	nmn[e]	1
O2	o2[e]	1
octadecanoate_n_C180	ocdca[e]	1
Octadecenoate (n_C18:1)	ocdcea[e]	1
L_Phenylalanine	phe_L[e]	1
Phosphate	pi[e]	5
Pantothenate	pnto_R[e]	1
L_Proline	pro_L[e]	1
Pyridoxal	pydx[e]	1
L_Serine	ser_L[e]	1
Thiamin	thm[e]	1
L_Threonine	thr_L[e]	1
L_Tryptophane	trp_L[e]	1
tetradecanoate_n_C140	ttdca[e]	1
L_Tyrosine	tyr_L[e]	0
Uridine	uri[e]	0
L_Valine	val_L[e]	0
