# Supplementary material for: Dual transcriptome based reconstruction of Salmonella-human integrated metabolic network to screen potential drug targets
Source: PLoS One. 2022 May 24;17(5):e0268889. doi: 10.1371/journal.pone.0268889 (PMC9129043; doi:10.1371/journal.pone.0268889)
Supplement: S1 File — (ZIP) [file pone.0268889.s019.zip › gene_del_analysis.m]

% used by data_integration.m
function [rs,rh,effect]=gene_del_anaysis(tissueModel,gene)
%it deletes genes and analyses model
[model, hasEffect, constrRxnNames, deletedGenes] = deleteModelGenes(tissueModel,gene);

model.c(find(model.c))=0;
si=find(ismember(model.rxns,'sink_biomass_salmonella'));
model.c(si)=1;
rsal=optimizeCbModel(model);
rs=rsal.f;
model.c(find(model.c))=0;
hi=find(ismember(model.rxns,'RCR99999'));
model.c(hi)=1;
rhuman=optimizeCbModel(model);
rh=rhuman.f;
if((rs==0)&(rh>0))
    effect=1;
else
    effect=0;
end

end
