# Supplementary material for: Dual transcriptome based reconstruction of Salmonella-human integrated metabolic network to screen potential drug targets
Source: PLoS One. 2022 May 24;17(5):e0268889. doi: 10.1371/journal.pone.0268889 (PMC9129043; doi:10.1371/journal.pone.0268889)
Supplement: S1 File — (ZIP) [file pone.0268889.s019.zip › human_all_gene_datagse117236.csv]

gene_id_v2	gene_id	transcript_id	gene_type	gene_status	gene_name	transcript_type	transcript_status	transcript_name	level	havana_gene	Orientation.of.counted.reads.relative.to.the.strand.location.of.the.annotation	Sequence.name	Source	Feature	Start	End	Score	Strand	Frame	Attributes	X00_h_WT_R1.fa.bz2	X00_h_WT_R2.fa.bz2	X00_h_dproQ_R1.fa.bz2	X00_h_dproQ_R2.fa.bz2	X08_h_WT_R1.fa.bz2	X08_h_WT_R2.fa.bz2	X08_h_dproQ_R1.fa.bz2	X08_h_dproQ_R2.fa.bz2	X16_h_WT_R1.fa.bz2	X16_h_WT_R2.fa.bz2	X16_h_dproQ_R1.fa.bz2	X16_h_dproQ_R2.fa.bz	enterezid	symbol
ENSG00000186092	ENSG00000186092.4	ENSG00000186092.4	protein_coding	KNOWN	OR4F5	protein_coding	KNOWN	OR4F5	2	OTTHUMG00000001094.1	sense	chr1	HAVANA	gene	69091	70008	.	+	.	gene_id=ENSG00000186092.4;transcript_id=ENSG00000186092.4;gene_type=protein_coding;gene_status=KNOWN;gene_name=OR4F5;transcript_type=protein_coding;transcript_status=KNOWN;transcript_name=OR4F5;level=2;havana_gene=OTTHUMG00000001094.1;	0	0	0	0	0	0	0	0	0	0	0	0	79501	OR4F5
ENSG00000187634	ENSG00000187634.6	ENSG00000187634.6	protein_coding	KNOWN	SAMD11	protein_coding	KNOWN	SAMD11	2	OTTHUMG00000040719.8	sense	chr1	HAVANA	gene	860260	879955	.	+	.	gene_id=ENSG00000187634.6;transcript_id=ENSG00000187634.6;gene_type=protein_coding;gene_status=KNOWN;gene_name=SAMD11;transcript_type=protein_coding;transcript_status=KNOWN;transcript_name=SAMD11;level=2;havana_gene=OTTHUMG00000040719.8;	238	169	133	204	332	271	217	325	258	264	354	292	148398	SAMD11
ENSG00000188976	ENSG00000188976.6	ENSG00000188976.6	protein_coding	KNOWN	NOC2L	protein_coding	KNOWN	NOC2L	2	OTTHUMG00000040720.1	sense	chr1	HAVANA	gene	879584	894689	.	-	.	gene_id=ENSG00000188976.6;transcript_id=ENSG00000188976.6;gene_type=protein_coding;gene_status=KNOWN;gene_name=NOC2L;transcript_type=protein_coding;transcript_status=KNOWN;transcript_name=NOC2L;level=2;havana_gene=OTTHUMG00000040720.1;	1207	1191	936	1400	1261	1239	787	1575	720	813	1070	727	26155	NOC2L
ENSG00000187961	ENSG00000187961.9	ENSG00000187961.9	protein_coding	KNOWN	KLHL17	protein_coding	KNOWN	KLHL17	2	OTTHUMG00000040721.6	sense	chr1	HAVANA	gene	895967	901095	.	+	.	gene_id=ENSG00000187961.9;transcript_id=ENSG00000187961.9;gene_type=protein_coding;gene_status=KNOWN;gene_name=KLHL17;transcript_type=protein_coding;transcript_status=KNOWN;transcript_name=KLHL17;level=2;havana_gene=OTTHUMG00000040721.6;	65	46	46	73	127	112	62	136	99	90	98	90	339451	KLHL17
ENSG00000187583	ENSG00000187583.6	ENSG00000187583.6	protein_coding	KNOWN	PLEKHN1	protein_coding	KNOWN	PLEKHN1	2	OTTHUMG00000040756.4	sense	chr1	HAVANA	gene	901877	911245	.	+	.	gene_id=ENSG00000187583.6;transcript_id=ENSG00000187583.6;gene_type=protein_coding;gene_status=KNOWN;gene_name=PLEKHN1;transcript_type=protein_coding;transcript_status=KNOWN;transcript_name=PLEKHN1;level=2;havana_gene=OTTHUMG00000040756.4;	20	7	8	20	58	50	27	54	25	30	36	35	84069	PLEKHN1
ENSG00000187642	ENSG00000187642.5	ENSG00000187642.5	protein_coding	KNOWN	C1orf170	protein_coding	KNOWN	C1orf170	2	OTTHUMG00000040757.3	sense	chr1	HAVANA	gene	910579	917497	.	-	.	gene_id=ENSG00000187642.5;transcript_id=ENSG00000187642.5;gene_type=protein_coding;gene_status=KNOWN;gene_name=C1orf170;transcript_type=protein_coding;transcript_status=KNOWN;transcript_name=C1orf170;level=2;havana_gene=OTTHUMG00000040757.3;	0	0	0	0	1	0	0	0	0	0	0	0	84808	PERM1
ENSG00000188290	ENSG00000188290.6	ENSG00000188290.6	protein_coding	KNOWN	HES4	protein_coding	KNOWN	HES4	2	OTTHUMG00000040758.2	sense	chr1	HAVANA	gene	934342	935552	.	-	.	gene_id=ENSG00000188290.6;transcript_id=ENSG00000188290.6;gene_type=protein_coding;gene_status=KNOWN;gene_name=HES4;transcript_type=protein_coding;transcript_status=KNOWN;transcript_name=HES4;level=2;havana_gene=OTTHUMG00000040758.2;	126	77	80	94	209	125	103	186	78	112	164	100	57801	HES4
ENSG00000187608	ENSG00000187608.5	ENSG00000187608.5	protein_coding	KNOWN	ISG15	protein_coding	KNOWN	ISG15	2	OTTHUMG00000040777.1	sense	chr1	HAVANA	gene	948803	949920	.	+	.	gene_id=ENSG00000187608.5;transcript_id=ENSG00000187608.5;gene_type=protein_coding;gene_status=KNOWN;gene_name=ISG15;transcript_type=protein_coding;transcript_status=KNOWN;transcript_name=ISG15;level=2;havana_gene=OTTHUMG00000040777.1;	1097	772	706	992	411	313	288	568	393	505	666	482	9636	ISG15
ENSG00000188157	ENSG00000188157.9	ENSG00000188157.9	protein_coding	KNOWN	AGRN	protein_coding	KNOWN	AGRN	2	OTTHUMG00000040778.3	sense	chr1	HAVANA	gene	955503	991496	.	+	.	gene_id=ENSG00000188157.9;transcript_id=ENSG00000188157.9;gene_type=protein_coding;gene_status=KNOWN;gene_name=AGRN;transcript_type=protein_coding;transcript_status=KNOWN;transcript_name=AGRN;level=2;havana_gene=OTTHUMG00000040778.3;	889	781	673	1101	2531	1987	1480	2473	1217	1323	1892	1480	375790	AGRN
ENSG00000237330	ENSG00000237330.2	ENSG00000237330.2	protein_coding	KNOWN	RNF223	protein_coding	KNOWN	RNF223	2	OTTHUMG00000185582.1	sense	chr1	HAVANA	gene	1006346	1009687	.	-	.	gene_id=ENSG00000237330.2;transcript_id=ENSG00000237330.2;gene_type=protein_coding;gene_status=KNOWN;gene_name=RNF223;transcript_type=protein_coding;transcript_status=KNOWN;transcript_name=RNF223;level=2;havana_gene=OTTHUMG00000185582.1;	6	4	5	5	10	6	6	12	6	6	14	11	401934	RNF223
ENSG00000131591	ENSG00000131591.13	ENSG00000131591.13	protein_coding	KNOWN	C1orf159	protein_coding	KNOWN	C1orf159	2	OTTHUMG00000000745.8	sense	chr1	HAVANA	gene	1017198	1051741	.	-	.	gene_id=ENSG00000131591.13;transcript_id=ENSG00000131591.13;gene_type=protein_coding;gene_status=KNOWN;gene_name=C1orf159;transcript_type=protein_coding;transcript_status=KNOWN;transcript_name=C1orf159;level=2;havana_gene=OTTHUMG00000000745.8;	161	131	114	188	247	266	193	284	161	211	270	220	54991	C1orf159
ENSG00000162571	ENSG00000162571.9	ENSG00000162571.9	protein_coding	KNOWN	TTLL10	protein_coding	KNOWN	TTLL10	2	OTTHUMG00000000851.4	sense	chr1	HAVANA	gene	1109264	1133315	.	+	.	gene_id=ENSG00000162571.9;transcript_id=ENSG00000162571.9;gene_type=protein_coding;gene_status=KNOWN;gene_name=TTLL10;transcript_type=protein_coding;transcript_status=KNOWN;transcript_name=TTLL10;level=2;havana_gene=OTTHUMG00000000851.4;	1	0	0	0	3	1	0	0	2	1	0	3	254173	TTLL10
ENSG00000186891	ENSG00000186891.9	ENSG00000186891.9	protein_coding	KNOWN	TNFRSF18	protein_coding	KNOWN	TNFRSF18	2	OTTHUMG00000001414.3	sense	chr1	HAVANA	gene	1138888	1142071	.	-	.	gene_id=ENSG00000186891.9;transcript_id=ENSG00000186891.9;gene_type=protein_coding;gene_status=KNOWN;gene_name=TNFRSF18;transcript_type=protein_coding;transcript_status=KNOWN;transcript_name=TNFRSF18;level=2;havana_gene=OTTHUMG00000001414.3;	4	2	0	0	1	3	0	0	3	0	1	0	8784	TNFRSF18
ENSG00000186827	ENSG00000186827.6	ENSG00000186827.6	protein_coding	KNOWN	TNFRSF4	protein_coding	KNOWN	TNFRSF4	2	OTTHUMG00000001415.3	sense	chr1	HAVANA	gene	1146706	1149518	.	-	.	gene_id=ENSG00000186827.6;transcript_id=ENSG00000186827.6;gene_type=protein_coding;gene_status=KNOWN;gene_name=TNFRSF4;transcript_type=protein_coding;transcript_status=KNOWN;transcript_name=TNFRSF4;level=2;havana_gene=OTTHUMG00000001415.3;	0	0	0	0	0	2	2	0	1	1	2	0	7293	TNFRSF4
ENSG00000078808	ENSG00000078808.12	ENSG00000078808.12	protein_coding	KNOWN	SDF4	protein_coding	KNOWN	SDF4	2	OTTHUMG00000001812.5	sense	chr1	HAVANA	gene	1152288	1167411	.	-	.	gene_id=ENSG00000078808.12;transcript_id=ENSG00000078808.12;gene_type=protein_coding;gene_status=KNOWN;gene_name=SDF4;transcript_type=protein_coding;transcript_status=KNOWN;transcript_name=SDF4;level=2;havana_gene=OTTHUMG00000001812.5;	993	891	715	1162	915	1060	680	1195	775	852	1096	929	51150	SDF4
ENSG00000176022	ENSG00000176022.3	ENSG00000176022.3	protein_coding	KNOWN	B3GALT6	protein_coding	KNOWN	B3GALT6	2	OTTHUMG00000001813.1	sense	chr1	HAVANA	gene	1167629	1170421	.	+	.	gene_id=ENSG00000176022.3;transcript_id=ENSG00000176022.3;gene_type=protein_coding;gene_status=KNOWN;gene_name=B3GALT6;transcript_type=protein_coding;transcript_status=KNOWN;transcript_name=B3GALT6;level=2;havana_gene=OTTHUMG00000001813.1;	241	264	194	288	310	270	222	395	201	236	312	193	126792	B3GALT6
ENSG00000184163	ENSG00000184163.3	ENSG00000184163.3	protein_coding	KNOWN	FAM132A	protein_coding	KNOWN	FAM132A	2	OTTHUMG00000001412.6	sense	chr1	HAVANA	gene	1177826	1182102	.	-	.	gene_id=ENSG00000184163.3;transcript_id=ENSG00000184163.3;gene_type=protein_coding;gene_status=KNOWN;gene_name=FAM132A;transcript_type=protein_coding;transcript_status=KNOWN;transcript_name=FAM132A;level=2;havana_gene=OTTHUMG00000001412.6;	2	5	5	7	8	9	6	11	4	11	10	6	388581	C1QTNF12
ENSG00000160087	ENSG00000160087.16	ENSG00000160087.16	protein_coding	KNOWN	UBE2J2	protein_coding	KNOWN	UBE2J2	2	OTTHUMG00000001911.8	sense	chr1	HAVANA	gene	1189289	1209265	.	-	.	gene_id=ENSG00000160087.16;transcript_id=ENSG00000160087.16;gene_type=protein_coding;gene_status=KNOWN;gene_name=UBE2J2;transcript_type=protein_coding;transcript_status=KNOWN;transcript_name=UBE2J2;level=2;havana_gene=OTTHUMG00000001911.8;	411	394	275	464	412	440	261	487	261	263	404	309	118424	UBE2J2
ENSG00000162572	ENSG00000162572.15	ENSG00000162572.15	protein_coding	KNOWN	SCNN1D	protein_coding	KNOWN	SCNN1D	2	OTTHUMG00000002081.6	sense	chr1	HAVANA	gene	1215816	1227409	.	+	.	gene_id=ENSG00000162572.15;transcript_id=ENSG00000162572.15;gene_type=protein_coding;gene_status=KNOWN;gene_name=SCNN1D;transcript_type=protein_coding;transcript_status=KNOWN;transcript_name=SCNN1D;level=2;havana_gene=OTTHUMG00000002081.6;	39	27	12	43	48	44	24	40	28	39	43	36	6339	SCNN1D
ENSG00000131584	ENSG00000131584.14	ENSG00000131584.14	protein_coding	KNOWN	ACAP3	protein_coding	KNOWN	ACAP3	2	OTTHUMG00000002235.4	sense	chr1	HAVANA	gene	1227756	1244989	.	-	.	gene_id=ENSG00000131584.14;transcript_id=ENSG00000131584.14;gene_type=protein_coding;gene_status=KNOWN;gene_name=ACAP3;transcript_type=protein_coding;transcript_status=KNOWN;transcript_name=ACAP3;level=2;havana_gene=OTTHUMG00000002235.4;	274	269	175	291	328	242	200	300	184	235	270	253	116983	ACAP3
ENSG00000169972	ENSG00000169972.7	ENSG00000169972.7	protein_coding	KNOWN	PUSL1	protein_coding	KNOWN	PUSL1	2	OTTHUMG00000003361.2	sense	chr1	HAVANA	gene	1243947	1247057	.	+	.	gene_id=ENSG00000169972.7;transcript_id=ENSG00000169972.7;gene_type=protein_coding;gene_status=KNOWN;gene_name=PUSL1;transcript_type=protein_coding;transcript_status=KNOWN;transcript_name=PUSL1;level=2;havana_gene=OTTHUMG00000003361.2;	318	239	214	310	219	209	164	317	133	173	182	133	126789	PUSL1
ENSG00000127054	ENSG00000127054.14	ENSG00000127054.14	protein_coding	KNOWN	CPSF3L	protein_coding	KNOWN	CPSF3L	1	OTTHUMG00000003330.11	sense	chr1	HAVANA	gene	1246965	1260071	.	-	.	gene_id=ENSG00000127054.14;transcript_id=ENSG00000127054.14;gene_type=protein_coding;gene_status=KNOWN;gene_name=CPSF3L;transcript_type=protein_coding;transcript_status=KNOWN;transcript_name=CPSF3L;level=1;havana_gene=OTTHUMG00000003330.11;	414	335	270	403	382	413	284	456	280	355	446	358	54973	INTS11
ENSG00000224051	ENSG00000224051.2	ENSG00000224051.2	protein_coding	KNOWN	GLTPD1	protein_coding	KNOWN	GLTPD1	2	OTTHUMG00000003171.2	sense	chr1	HAVANA	gene	1260136	1264277	.	+	.	gene_id=ENSG00000224051.2;transcript_id=ENSG00000224051.2;gene_type=protein_coding;gene_status=KNOWN;gene_name=GLTPD1;transcript_type=protein_coding;transcript_status=KNOWN;transcript_name=GLTPD1;level=2;havana_gene=OTTHUMG00000003171.2;	157	142	135	152	110	110	99	168	57	98	103	109	80772	CPTP
ENSG00000169962	ENSG00000169962.4	ENSG00000169962.4	protein_coding	KNOWN	TAS1R3	protein_coding	KNOWN	TAS1R3	2	OTTHUMG00000003071.1	sense	chr1	HAVANA	gene	1266694	1270686	.	+	.	gene_id=ENSG00000169962.4;transcript_id=ENSG00000169962.4;gene_type=protein_coding;gene_status=KNOWN;gene_name=TAS1R3;transcript_type=protein_coding;transcript_status=KNOWN;transcript_name=TAS1R3;level=2;havana_gene=OTTHUMG00000003071.1;	16	14	11	19	14	11	8	16	11	11	22	14	83756	TAS1R3
ENSG00000107404	ENSG00000107404.13	ENSG00000107404.13	protein_coding	KNOWN	DVL1	protein_coding	KNOWN	DVL1	2	OTTHUMG00000003069.2	sense	chr1	HAVANA	gene	1270656	1284730	.	-	.	gene_id=ENSG00000107404.13;transcript_id=ENSG00000107404.13;gene_type=protein_coding;gene_status=KNOWN;gene_name=DVL1;transcript_type=protein_coding;transcript_status=KNOWN;transcript_name=DVL1;level=2;havana_gene=OTTHUMG00000003069.2;	995	866	701	1120	1158	915	756	1201	707	718	928	641	1855	DVL1
ENSG00000162576	ENSG00000162576.12	ENSG00000162576.12	protein_coding	KNOWN	MXRA8	protein_coding	KNOWN	MXRA8	2	OTTHUMG00000002973.5	sense	chr1	HAVANA	gene	1288069	1297157	.	-	.	gene_id=ENSG00000162576.12;transcript_id=ENSG00000162576.12;gene_type=protein_coding;gene_status=KNOWN;gene_name=MXRA8;transcript_type=protein_coding;transcript_status=KNOWN;transcript_name=MXRA8;level=2;havana_gene=OTTHUMG00000002973.5;	0	0	1	0	2	0	0	2	0	0	0	1	54587	MXRA8
ENSG00000175756	ENSG00000175756.9	ENSG00000175756.9	protein_coding	KNOWN	AURKAIP1	protein_coding	KNOWN	AURKAIP1	2	OTTHUMG00000001413.3	sense	chr1	HAVANA	gene	1309110	1310875	.	-	.	gene_id=ENSG00000175756.9;transcript_id=ENSG00000175756.9;gene_type=protein_coding;gene_status=KNOWN;gene_name=AURKAIP1;transcript_type=protein_coding;transcript_status=KNOWN;transcript_name=AURKAIP1;level=2;havana_gene=OTTHUMG00000001413.3;	2090	1863	1398	2403	903	952	784	1400	798	965	1132	905	54998	AURKAIP1
ENSG00000221978	ENSG00000221978.7	ENSG00000221978.7	protein_coding	KNOWN	CCNL2	protein_coding	KNOWN	CCNL2	2	OTTHUMG00000002917.5	sense	chr1	HAVANA	gene	1321091	1334708	.	-	.	gene_id=ENSG00000221978.7;transcript_id=ENSG00000221978.7;gene_type=protein_coding;gene_status=KNOWN;gene_name=CCNL2;transcript_type=protein_coding;transcript_status=KNOWN;transcript_name=CCNL2;level=2;havana_gene=OTTHUMG00000002917.5;	457	488	367	604	1270	887	681	1070	792	858	1223	854	81669	CCNL2
ENSG00000224870	ENSG00000224870.3	ENSG00000224870.3	protein_coding	NOVEL	RP4-758J18.2	protein_coding	NOVEL	RP4-758J18.2	2	OTTHUMG00000002908.4	sense	chr1	HAVANA	gene	1334902	1337426	.	+	.	gene_id=ENSG00000224870.3;transcript_id=ENSG00000224870.3;gene_type=protein_coding;gene_status=NOVEL;gene_name=RP4-758J18.2;transcript_type=protein_coding;transcript_status=NOVEL;transcript_name=RP4-758J18.2;level=2;havana_gene=OTTHUMG00000002908.4;	186	164	153	229	171	136	128	193	138	142	208	124	148413	MRPL20-AS1
ENSG00000242485	ENSG00000242485.1	ENSG00000242485.1	protein_coding	KNOWN	MRPL20	protein_coding	KNOWN	MRPL20	1	ncRNA_host	sense	chr1	HAVANA	gene	1337288	1342693	.	-	.	gene_id=ENSG00000242485.1;transcript_id=ENSG00000242485.1;gene_type=protein_coding;gene_status=KNOWN;gene_name=MRPL20;transcript_type=protein_coding;transcript_status=KNOWN;transcript_name=MRPL20;level=1;tag=ncRNA_host;havana_gene=OTTHUMG00000002916.3;	1549	1495	1117	1933	687	731	524	982	572	625	848	699	55052	MRPL20
ENSG00000235098	ENSG00000235098.4	ENSG00000235098.4	protein_coding	KNOWN	ANKRD65	protein_coding	KNOWN	ANKRD65	1	OTTHUMG00000002911.3	sense	chr1	HAVANA	gene	1353800	1357149	.	-	.	gene_id=ENSG00000235098.4;transcript_id=ENSG00000235098.4;gene_type=protein_coding;gene_status=KNOWN;gene_name=ANKRD65;transcript_type=protein_coding;transcript_status=KNOWN;transcript_name=ANKRD65;level=1;havana_gene=OTTHUMG00000002911.3;	0	0	0	2	0	0	1	0	0	1	0	0	441869	ANKRD65
ENSG00000205116	ENSG00000205116.3	ENSG00000205116.3	protein_coding	KNOWN	TMEM88B	protein_coding	KNOWN	TMEM88B	2	OTTHUMG00000153395.2	sense	chr1	HAVANA	gene	1361508	1363167	.	+	.	gene_id=ENSG00000205116.3;transcript_id=ENSG00000205116.3;gene_type=protein_coding;gene_status=KNOWN;gene_name=TMEM88B;transcript_type=protein_coding;transcript_status=KNOWN;transcript_name=TMEM88B;level=2;havana_gene=OTTHUMG00000153395.2;	0	0	0	0	0	0	0	0	0	0	0	0	643965	TMEM88B
ENSG00000179403	ENSG00000179403.10	ENSG00000179403.10	protein_coding	KNOWN	VWA1	protein_coding	KNOWN	VWA1	2	OTTHUMG00000002975.3	sense	chr1	HAVANA	gene	1370241	1378262	.	+	.	gene_id=ENSG00000179403.10;transcript_id=ENSG00000179403.10;gene_type=protein_coding;gene_status=KNOWN;gene_name=VWA1;transcript_type=protein_coding;transcript_status=KNOWN;transcript_name=VWA1;level=2;havana_gene=OTTHUMG00000002975.3;	0	0	0	0	4	10	4	1	3	7	7	4	64856	VWA1
ENSG00000215915	ENSG00000215915.5	ENSG00000215915.5	protein_coding	KNOWN	ATAD3C	protein_coding	KNOWN	ATAD3C	2	OTTHUMG00000000531.6	sense	chr1	HAVANA	gene	1385069	1405538	.	+	.	gene_id=ENSG00000215915.5;transcript_id=ENSG00000215915.5;gene_type=protein_coding;gene_status=KNOWN;gene_name=ATAD3C;transcript_type=protein_coding;transcript_status=KNOWN;transcript_name=ATAD3C;level=2;havana_gene=OTTHUMG00000000531.6;	21	14	20	25	23	20	21	36	21	20	13	24	219293	ATAD3C
ENSG00000160072	ENSG00000160072.15	ENSG00000160072.15	protein_coding	KNOWN	ATAD3B	protein_coding	KNOWN	ATAD3B	2	OTTHUMG00000000577.5	sense	chr1	HAVANA	gene	1407143	1433228	.	+	.	gene_id=ENSG00000160072.15;transcript_id=ENSG00000160072.15;gene_type=protein_coding;gene_status=KNOWN;gene_name=ATAD3B;transcript_type=protein_coding;transcript_status=KNOWN;transcript_name=ATAD3B;level=2;havana_gene=OTTHUMG00000000577.5;	423	395	271	498	750	697	500	812	344	428	607	438	83858	ATAD3B
ENSG00000197785	ENSG00000197785.9	ENSG00000197785.9	protein_coding	KNOWN	ATAD3A	protein_coding	KNOWN	ATAD3A	2	OTTHUMG00000000575.6	sense	chr1	HAVANA	gene	1447531	1470067	.	+	.	gene_id=ENSG00000197785.9;transcript_id=ENSG00000197785.9;gene_type=protein_coding;gene_status=KNOWN;gene_name=ATAD3A;transcript_type=protein_coding;transcript_status=KNOWN;transcript_name=ATAD3A;level=2;havana_gene=OTTHUMG00000000575.6;	599	555	426	727	724	769	461	816	424	479	581	476	55210	ATAD3A
ENSG00000205090	ENSG00000205090.4	ENSG00000205090.4	protein_coding	KNOWN	TMEM240	protein_coding	KNOWN	TMEM240	2	OTTHUMG00000042193.2	sense	chr1	HAVANA	gene	1470554	1475833	.	-	.	gene_id=ENSG00000205090.4;transcript_id=ENSG00000205090.4;gene_type=protein_coding;gene_status=KNOWN;gene_name=TMEM240;transcript_type=protein_coding;transcript_status=KNOWN;transcript_name=TMEM240;level=2;havana_gene=OTTHUMG00000042193.2;	4	2	4	4	16	9	4	9	4	10	2	7	339453	TMEM240
ENSG00000160075	ENSG00000160075.10	ENSG00000160075.10	protein_coding	KNOWN	SSU72	protein_coding	KNOWN	SSU72	2	OTTHUMG00000000576.4	sense	chr1	HAVANA	gene	1477053	1510249	.	-	.	gene_id=ENSG00000160075.10;transcript_id=ENSG00000160075.10;gene_type=protein_coding;gene_status=KNOWN;gene_name=SSU72;transcript_type=protein_coding;transcript_status=KNOWN;transcript_name=SSU72;level=2;havana_gene=OTTHUMG00000000576.4;	883	865	729	1211	846	773	477	1011	560	686	856	675	29101	SSU72
ENSG00000228594	ENSG00000228594.1	ENSG00000228594.1	protein_coding	KNOWN	C1orf233	protein_coding	KNOWN	C1orf233	2	OTTHUMG00000154864.1	sense	chr1	HAVANA	gene	1533392	1535476	.	-	.	gene_id=ENSG00000228594.1;transcript_id=ENSG00000228594.1;gene_type=protein_coding;gene_status=KNOWN;gene_name=C1orf233;transcript_type=protein_coding;transcript_status=KNOWN;transcript_name=C1orf233;level=2;havana_gene=OTTHUMG00000154864.1;	0	0	0	0	0	0	0	0	0	1	0	0	643988	FNDC10
ENSG00000197530	ENSG00000197530.8	ENSG00000197530.8	protein_coding	KNOWN	MIB2	protein_coding	KNOWN	MIB2	1	OTTHUMG00000074647.9	sense	chr1	HAVANA	gene	1550795	1565990	.	+	.	gene_id=ENSG00000197530.8;transcript_id=ENSG00000197530.8;gene_type=protein_coding;gene_status=KNOWN;gene_name=MIB2;transcript_type=protein_coding;transcript_status=KNOWN;transcript_name=MIB2;level=1;havana_gene=OTTHUMG00000074647.9;	155	149	109	183	240	237	165	272	143	222	232	192	142678	MIB2
ENSG00000189409	ENSG00000189409.8	ENSG00000189409.8	protein_coding	KNOWN	MMP23B	protein_coding	KNOWN	MMP23B	2	OTTHUMG00000074713.4	sense	chr1	HAVANA	gene	1567474	1570639	.	+	.	gene_id=ENSG00000189409.8;transcript_id=ENSG00000189409.8;gene_type=protein_coding;gene_status=KNOWN;gene_name=MMP23B;transcript_type=protein_coding;transcript_status=KNOWN;transcript_name=MMP23B;level=2;havana_gene=OTTHUMG00000074713.4;	2	4	0	0	9	8	12	9	4	5	3	4	8510	MMP23B
ENSG00000248333	ENSG00000248333.3	ENSG00000248333.3	protein_coding	KNOWN	CDK11B	protein_coding	KNOWN	CDK11B	2	OTTHUMG00000078638.4	sense	chr1	HAVANA	gene	1570603	1590473	.	-	.	gene_id=ENSG00000248333.3;transcript_id=ENSG00000248333.3;gene_type=protein_coding;gene_status=KNOWN;gene_name=CDK11B;transcript_type=protein_coding;transcript_status=KNOWN;transcript_name=CDK11B;level=2;havana_gene=OTTHUMG00000078638.4;	62	79	49	82	111	92	59	95	80	84	87	75	984	CDK11B
ENSG00000189339	ENSG00000189339.7	ENSG00000189339.7	protein_coding	KNOWN	SLC35E2B	protein_coding	KNOWN	SLC35E2B	2	OTTHUMG00000078639.1	sense	chr1	HAVANA	gene	1592939	1624167	.	-	.	gene_id=ENSG00000189339.7;transcript_id=ENSG00000189339.7;gene_type=protein_coding;gene_status=KNOWN;gene_name=SLC35E2B;transcript_type=protein_coding;transcript_status=KNOWN;transcript_name=SLC35E2B;level=2;havana_gene=OTTHUMG00000078639.1;	127	143	114	198	148	151	92	157	121	151	193	132	728661	SLC35E2B
ENSG00000008128	ENSG00000008128.18	ENSG00000008128.18	protein_coding	KNOWN	CDK11A	protein_coding	KNOWN	CDK11A	2	OTTHUMG00000000703.14	sense	chr1	HAVANA	gene	1634169	1655766	.	-	.	gene_id=ENSG00000008128.18;transcript_id=ENSG00000008128.18;gene_type=protein_coding;gene_status=KNOWN;gene_name=CDK11A;transcript_type=protein_coding;transcript_status=KNOWN;transcript_name=CDK11A;level=2;havana_gene=OTTHUMG00000000703.14;	57	56	39	64	117	84	42	120	82	65	101	76	728642	CDK11A
ENSG00000215790	ENSG00000215790.2	ENSG00000215790.2	protein_coding	KNOWN	SLC35E2	protein_coding	KNOWN	SLC35E2	2	OTTHUMG00000000823.4	sense	chr1	HAVANA	gene	1656277	1677431	.	-	.	gene_id=ENSG00000215790.2;transcript_id=ENSG00000215790.2;gene_type=protein_coding;gene_status=KNOWN;gene_name=SLC35E2;transcript_type=protein_coding;transcript_status=KNOWN;transcript_name=SLC35E2;level=2;havana_gene=OTTHUMG00000000823.4;	83	107	73	149	154	134	81	131	127	132	156	94	9906	SLC35E2A
ENSG00000008130	ENSG00000008130.11	ENSG00000008130.11	protein_coding	KNOWN	NADK	protein_coding	KNOWN	NADK	2	OTTHUMG00000000942.5	sense	chr1	HAVANA	gene	1682671	1711896	.	-	.	gene_id=ENSG00000008130.11;transcript_id=ENSG00000008130.11;gene_type=protein_coding;gene_status=KNOWN;gene_name=NADK;transcript_type=protein_coding;transcript_status=KNOWN;transcript_name=NADK;level=2;havana_gene=OTTHUMG00000000942.5;	322	333	223	438	478	440	324	502	298	321	444	314	65220	NADK
ENSG00000078369	ENSG00000078369.13	ENSG00000078369.13	protein_coding	KNOWN	GNB1	protein_coding	KNOWN	GNB1	1	OTTHUMG00000000940.6	sense	chr1	HAVANA	gene	1716729	1822495	.	-	.	gene_id=ENSG00000078369.13;transcript_id=ENSG00000078369.13;gene_type=protein_coding;gene_status=KNOWN;gene_name=GNB1;transcript_type=protein_coding;transcript_status=KNOWN;transcript_name=GNB1;level=1;havana_gene=OTTHUMG00000000940.6;	919	848	740	1203	1278	1058	707	1259	860	944	1414	946	2782	GNB1
ENSG00000169885	ENSG00000169885.5	ENSG00000169885.5	protein_coding	KNOWN	CALML6	protein_coding	KNOWN	CALML6	1	OTTHUMG00000000943.2	sense	chr1	HAVANA	gene	1846266	1848735	.	+	.	gene_id=ENSG00000169885.5;transcript_id=ENSG00000169885.5;gene_type=protein_coding;gene_status=KNOWN;gene_name=CALML6;transcript_type=protein_coding;transcript_status=KNOWN;transcript_name=CALML6;level=1;havana_gene=OTTHUMG00000000943.2;	0	0	0	1	1	0	1	1	0	1	0	1	163688	CALML6
ENSG00000178821	ENSG00000178821.8	ENSG00000178821.8	protein_coding	KNOWN	TMEM52	protein_coding	KNOWN	TMEM52	2	OTTHUMG00000000944.6	sense	chr1	HAVANA	gene	1849029	1850712	.	-	.	gene_id=ENSG00000178821.8;transcript_id=ENSG00000178821.8;gene_type=protein_coding;gene_status=KNOWN;gene_name=TMEM52;transcript_type=protein_coding;transcript_status=KNOWN;transcript_name=TMEM52;level=2;havana_gene=OTTHUMG00000000944.6;	4	8	3	11	5	4	3	5	2	2	3	2	339456	TMEM52
ENSG00000142609	ENSG00000142609.13	ENSG00000142609.13	protein_coding	KNOWN	C1orf222	protein_coding	KNOWN	C1orf222	1	OTTHUMG00000000945.15	sense	chr1	HAVANA	gene	1853396	1935276	.	-	.	gene_id=ENSG00000142609.13;transcript_id=ENSG00000142609.13;gene_type=protein_coding;gene_status=KNOWN;gene_name=C1orf222;transcript_type=protein_coding;transcript_status=KNOWN;transcript_name=C1orf222;level=1;havana_gene=OTTHUMG00000000945.15;	3	3	1	9	9	11	3	4	2	4	4	8	85452	CFAP74
ENSG00000187730	ENSG00000187730.6	ENSG00000187730.6	protein_coding	KNOWN	GABRD	protein_coding	KNOWN	GABRD	2	OTTHUMG00000041064.1	sense	chr1	HAVANA	gene	1950780	1962192	.	+	.	gene_id=ENSG00000187730.6;transcript_id=ENSG00000187730.6;gene_type=protein_coding;gene_status=KNOWN;gene_name=GABRD;transcript_type=protein_coding;transcript_status=KNOWN;transcript_name=GABRD;level=2;havana_gene=OTTHUMG00000041064.1;	0	0	0	0	1	1	0	1	0	0	0	0	2563	GABRD
ENSG00000067606	ENSG00000067606.11	ENSG00000067606.11	protein_coding	KNOWN	PRKCZ	protein_coding	KNOWN	PRKCZ	1	OTTHUMG00000001238.12	sense	chr1	HAVANA	gene	1981909	2116834	.	+	.	gene_id=ENSG00000067606.11;transcript_id=ENSG00000067606.11;gene_type=protein_coding;gene_status=KNOWN;gene_name=PRKCZ;transcript_type=protein_coding;transcript_status=KNOWN;transcript_name=PRKCZ;level=1;havana_gene=OTTHUMG00000001238.12;	192	140	152	234	253	222	131	282	148	187	238	201	5590	PRKCZ
ENSG00000162585	ENSG00000162585.12	ENSG00000162585.12	protein_coding	KNOWN	C1orf86	protein_coding	KNOWN	C1orf86	2	OTTHUMG00000001404.7	sense	chr1	HAVANA	gene	2115903	2144159	.	-	.	gene_id=ENSG00000162585.12;transcript_id=ENSG00000162585.12;gene_type=protein_coding;gene_status=KNOWN;gene_name=C1orf86;transcript_type=protein_coding;transcript_status=KNOWN;transcript_name=C1orf86;level=2;havana_gene=OTTHUMG00000001404.7;	184	146	140	187	188	146	97	213	112	162	198	149	199990	FAAP20
ENSG00000157933	ENSG00000157933.9	ENSG00000157933.9	protein_coding	KNOWN	SKI	protein_coding	KNOWN	SKI	2	OTTHUMG00000001407.3	sense	chr1	HAVANA	gene	2160134	2241558	.	+	.	gene_id=ENSG00000157933.9;transcript_id=ENSG00000157933.9;gene_type=protein_coding;gene_status=KNOWN;gene_name=SKI;transcript_type=protein_coding;transcript_status=KNOWN;transcript_name=SKI;level=2;havana_gene=OTTHUMG00000001407.3;	138	161	96	222	375	374	218	414	235	290	351	257	6497	SKI
ENSG00000116151	ENSG00000116151.9	ENSG00000116151.9	protein_coding	KNOWN	MORN1	protein_coding	KNOWN	MORN1	1	OTTHUMG00000001402.4	sense	chr1	HAVANA	gene	2252692	2323146	.	-	.	gene_id=ENSG00000116151.9;transcript_id=ENSG00000116151.9;gene_type=protein_coding;gene_status=KNOWN;gene_name=MORN1;transcript_type=protein_coding;transcript_status=KNOWN;transcript_name=MORN1;level=1;havana_gene=OTTHUMG00000001402.4;	189	180	121	228	468	357	239	373	264	316	357	312	79906	MORN1
ENSG00000157916	ENSG00000157916.14	ENSG00000157916.14	protein_coding	KNOWN	RER1	protein_coding	KNOWN	RER1	2	OTTHUMG00000001403.4	sense	chr1	HAVANA	gene	2323267	2336883	.	+	.	gene_id=ENSG00000157916.14;transcript_id=ENSG00000157916.14;gene_type=protein_coding;gene_status=KNOWN;gene_name=RER1;transcript_type=protein_coding;transcript_status=KNOWN;transcript_name=RER1;level=2;havana_gene=OTTHUMG00000001403.4;	1339	1253	987	1544	1313	1107	824	1575	803	858	1315	896	11079	RER1
ENSG00000157911	ENSG00000157911.5	ENSG00000157911.5	protein_coding	KNOWN	PEX10	protein_coding	KNOWN	PEX10	1	OTTHUMG00000001637.3	sense	chr1	HAVANA	gene	2336236	2345236	.	-	.	gene_id=ENSG00000157911.5;transcript_id=ENSG00000157911.5;gene_type=protein_coding;gene_status=KNOWN;gene_name=PEX10;transcript_type=protein_coding;transcript_status=KNOWN;transcript_name=PEX10;level=1;havana_gene=OTTHUMG00000001637.3;	208	194	147	216	165	160	114	209	104	112	159	128	5192	PEX10
ENSG00000149527	ENSG00000149527.13	ENSG00000149527.13	protein_coding	KNOWN	PLCH2	protein_coding	KNOWN	PLCH2	2	OTTHUMG00000000719.3	sense	chr1	HAVANA	gene	2357419	2436969	.	+	.	gene_id=ENSG00000149527.13;transcript_id=ENSG00000149527.13;gene_type=protein_coding;gene_status=KNOWN;gene_name=PLCH2;transcript_type=protein_coding;transcript_status=KNOWN;transcript_name=PLCH2;level=2;havana_gene=OTTHUMG00000000719.3;	1	3	2	4	16	12	10	13	19	18	17	17	9651	PLCH2
ENSG00000157881	ENSG00000157881.9	ENSG00000157881.9	protein_coding	KNOWN	PANK4	protein_coding	KNOWN	PANK4	2	OTTHUMG00000000791.3	sense	chr1	HAVANA	gene	2439972	2458039	.	-	.	gene_id=ENSG00000157881.9;transcript_id=ENSG00000157881.9;gene_type=protein_coding;gene_status=KNOWN;gene_name=PANK4;transcript_type=protein_coding;transcript_status=KNOWN;transcript_name=PANK4;level=2;havana_gene=OTTHUMG00000000791.3;	178	193	129	229	329	287	204	385	178	185	230	197	55229	PANK4
ENSG00000197921	ENSG00000197921.5	ENSG00000197921.5	protein_coding	KNOWN	HES5	protein_coding	KNOWN	HES5	2	OTTHUMG00000000793.1	sense	chr1	HAVANA	gene	2460184	2461684	.	-	.	gene_id=ENSG00000197921.5;transcript_id=ENSG00000197921.5;gene_type=protein_coding;gene_status=KNOWN;gene_name=HES5;transcript_type=protein_coding;transcript_status=KNOWN;transcript_name=HES5;level=2;havana_gene=OTTHUMG00000000793.1;	0	1	0	0	0	0	0	0	0	1	0	0	388585	HES5
ENSG00000157873	ENSG00000157873.13	ENSG00000157873.13	protein_coding	KNOWN	TNFRSF14	protein_coding	KNOWN	TNFRSF14	2	OTTHUMG00000000792.16	sense	chr1	HAVANA	gene	2487078	2496821	.	+	.	gene_id=ENSG00000157873.13;transcript_id=ENSG00000157873.13;gene_type=protein_coding;gene_status=KNOWN;gene_name=TNFRSF14;transcript_type=protein_coding;transcript_status=KNOWN;transcript_name=TNFRSF14;level=2;havana_gene=OTTHUMG00000000792.16;	5	0	2	0	2	3	0	0	1	0	3	0	8764	TNFRSF14
ENSG00000157870	ENSG00000157870.10	ENSG00000157870.10	protein_coding	KNOWN	FAM213B	protein_coding	KNOWN	FAM213B	2	OTTHUMG00000000847.3	sense	chr1	HAVANA	gene	2517930	2522908	.	+	.	gene_id=ENSG00000157870.10;transcript_id=ENSG00000157870.10;gene_type=protein_coding;gene_status=KNOWN;gene_name=FAM213B;transcript_type=protein_coding;transcript_status=KNOWN;transcript_name=FAM213B;level=2;havana_gene=OTTHUMG00000000847.3;	33	30	26	27	28	27	20	53	14	25	30	19	127281	PRXL2B
ENSG00000142606	ENSG00000142606.11	ENSG00000142606.11	protein_coding	KNOWN	MMEL1	protein_coding	KNOWN	MMEL1	2	OTTHUMG00000000846.4	sense	chr1	HAVANA	gene	2522078	2564481	.	-	.	gene_id=ENSG00000142606.11;transcript_id=ENSG00000142606.11;gene_type=protein_coding;gene_status=KNOWN;gene_name=MMEL1;transcript_type=protein_coding;transcript_status=KNOWN;transcript_name=MMEL1;level=2;havana_gene=OTTHUMG00000000846.4;	1	0	0	0	2	1	0	0	0	0	0	0	79258	MMEL1
ENSG00000215912	ENSG00000215912.7	ENSG00000215912.7	protein_coding	KNOWN	TTC34	protein_coding	KNOWN	TTC34	2	OTTHUMG00000000539.7	sense	chr1	HAVANA	gene	2567415	2718286	.	-	.	gene_id=ENSG00000215912.7;transcript_id=ENSG00000215912.7;gene_type=protein_coding;gene_status=KNOWN;gene_name=TTC34;transcript_type=protein_coding;transcript_status=KNOWN;transcript_name=TTC34;level=2;havana_gene=OTTHUMG00000000539.7;	0	1	2	4	13	1	3	3	3	1	4	1	100287898	TTC34
ENSG00000169717	ENSG00000169717.5	ENSG00000169717.5	protein_coding	KNOWN	ACTRT2	protein_coding	KNOWN	ACTRT2	2	OTTHUMG00000000562.1	sense	chr1	HAVANA	gene	2938046	2939465	.	+	.	gene_id=ENSG00000169717.5;transcript_id=ENSG00000169717.5;gene_type=protein_coding;gene_status=KNOWN;gene_name=ACTRT2;transcript_type=protein_coding;transcript_status=KNOWN;transcript_name=ACTRT2;level=2;havana_gene=OTTHUMG00000000562.1;	0	0	0	0	0	0	0	0	0	0	0	0	140625	ACTRT2
ENSG00000142611	ENSG00000142611.12	ENSG00000142611.12	protein_coding	KNOWN	PRDM16	protein_coding	KNOWN	PRDM16	2	OTTHUMG00000000581.9	sense	chr1	HAVANA	gene	2985732	3355185	.	+	.	gene_id=ENSG00000142611.12;transcript_id=ENSG00000142611.12;gene_type=protein_coding;gene_status=KNOWN;gene_name=PRDM16;transcript_type=protein_coding;transcript_status=KNOWN;transcript_name=PRDM16;level=2;havana_gene=OTTHUMG00000000581.9;	4	5	6	4	14	9	8	7	18	5	15	3	63976	PRDM16
ENSG00000130762	ENSG00000130762.10	ENSG00000130762.10	protein_coding	KNOWN	ARHGEF16	protein_coding	KNOWN	ARHGEF16	2	OTTHUMG00000000625.3	sense	chr1	HAVANA	gene	3370990	3397677	.	+	.	gene_id=ENSG00000130762.10;transcript_id=ENSG00000130762.10;gene_type=protein_coding;gene_status=KNOWN;gene_name=ARHGEF16;transcript_type=protein_coding;transcript_status=KNOWN;transcript_name=ARHGEF16;level=2;havana_gene=OTTHUMG00000000625.3;	207	164	139	203	300	240	236	371	185	204	275	232	27237	ARHGEF16
ENSG00000162591	ENSG00000162591.11	ENSG00000162591.11	protein_coding	KNOWN	MEGF6	protein_coding	KNOWN	MEGF6	2	ncRNA_host	sense	chr1	HAVANA	gene	3406484	3528059	.	-	.	gene_id=ENSG00000162591.11;transcript_id=ENSG00000162591.11;gene_type=protein_coding;gene_status=KNOWN;gene_name=MEGF6;transcript_type=protein_coding;transcript_status=KNOWN;transcript_name=MEGF6;level=2;tag=ncRNA_host;havana_gene=OTTHUMG00000000611.6;	181	152	132	206	376	335	197	318	198	281	324	204	1953	MEGF6
ENSG00000158109	ENSG00000158109.10	ENSG00000158109.10	protein_coding	KNOWN	TPRG1L	protein_coding	KNOWN	TPRG1L	2	OTTHUMG00000000609.1	sense	chr1	HAVANA	gene	3541566	3546691	.	+	.	gene_id=ENSG00000158109.10;transcript_id=ENSG00000158109.10;gene_type=protein_coding;gene_status=KNOWN;gene_name=TPRG1L;transcript_type=protein_coding;transcript_status=KNOWN;transcript_name=TPRG1L;level=2;havana_gene=OTTHUMG00000000609.1;	191	148	166	223	213	216	143	259	140	173	200	144	127262	TPRG1L
ENSG00000116213	ENSG00000116213.11	ENSG00000116213.11	protein_coding	KNOWN	WRAP73	protein_coding	KNOWN	WRAP73	1	OTTHUMG00000000612.4	sense	chr1	HAVANA	gene	3547331	3569325	.	-	.	gene_id=ENSG00000116213.11;transcript_id=ENSG00000116213.11;gene_type=protein_coding;gene_status=KNOWN;gene_name=WRAP73;transcript_type=protein_coding;transcript_status=KNOWN;transcript_name=WRAP73;level=1;havana_gene=OTTHUMG00000000612.4;	175	162	137	224	199	154	143	209	112	134	172	130	49856	WRAP73
ENSG00000078900	ENSG00000078900.10	ENSG00000078900.10	protein_coding	KNOWN	TP73	protein_coding	KNOWN	TP73	2	OTTHUMG00000000610.5	sense	chr1	HAVANA	gene	3569084	3652765	.	+	.	gene_id=ENSG00000078900.10;transcript_id=ENSG00000078900.10;gene_type=protein_coding;gene_status=KNOWN;gene_name=TP73;transcript_type=protein_coding;transcript_status=KNOWN;transcript_name=TP73;level=2;havana_gene=OTTHUMG00000000610.5;	2	3	1	4	7	7	2	8	4	8	3	6	7161	TP73
ENSG00000162592	ENSG00000162592.4	ENSG00000162592.4	protein_coding	KNOWN	CCDC27	protein_coding	KNOWN	CCDC27	2	OTTHUMG00000003504.3	sense	chr1	HAVANA	gene	3668962	3688209	.	+	.	gene_id=ENSG00000162592.4;transcript_id=ENSG00000162592.4;gene_type=protein_coding;gene_status=KNOWN;gene_name=CCDC27;transcript_type=protein_coding;transcript_status=KNOWN;transcript_name=CCDC27;level=2;havana_gene=OTTHUMG00000003504.3;	0	0	0	0	2	7	3	6	3	0	2	2	148870	CCDC27
ENSG00000235169	ENSG00000235169.3	ENSG00000235169.3	protein_coding	KNOWN	SMIM1	protein_coding	KNOWN	SMIM1	1	OTTHUMG00000003505.2	sense	chr1	HAVANA	gene	3689352	3692546	.	+	.	gene_id=ENSG00000235169.3;transcript_id=ENSG00000235169.3;gene_type=protein_coding;gene_status=KNOWN;gene_name=SMIM1;transcript_type=protein_coding;transcript_status=KNOWN;transcript_name=SMIM1;level=1;havana_gene=OTTHUMG00000003505.2;	4	1	1	0	1	0	0	1	0	1	2	1	388588	SMIM1
ENSG00000130764	ENSG00000130764.5	ENSG00000130764.5	protein_coding	KNOWN	LRRC47	protein_coding	KNOWN	LRRC47	2	OTTHUMG00000003506.2	sense	chr1	HAVANA	gene	3696784	3713068	.	-	.	gene_id=ENSG00000130764.5;transcript_id=ENSG00000130764.5;gene_type=protein_coding;gene_status=KNOWN;gene_name=LRRC47;transcript_type=protein_coding;transcript_status=KNOWN;transcript_name=LRRC47;level=2;havana_gene=OTTHUMG00000003506.2;	547	506	354	613	546	526	391	647	339	359	521	350	57470	LRRC47
ENSG00000116198	ENSG00000116198.8	ENSG00000116198.8	protein_coding	KNOWN	CEP104	protein_coding	KNOWN	CEP104	2	OTTHUMG00000003507.4	sense	chr1	HAVANA	gene	3728645	3773778	.	-	.	gene_id=ENSG00000116198.8;transcript_id=ENSG00000116198.8;gene_type=protein_coding;gene_status=KNOWN;gene_name=CEP104;transcript_type=protein_coding;transcript_status=KNOWN;transcript_name=CEP104;level=2;havana_gene=OTTHUMG00000003507.4;	172	198	153	242	245	226	170	303	171	202	263	177	9731	CEP104
ENSG00000169598	ENSG00000169598.11	ENSG00000169598.11	protein_coding	KNOWN	DFFB	protein_coding	KNOWN	DFFB	2	ncRNA_host	sense	chr1	HAVANA	gene	3773845	3801993	.	+	.	gene_id=ENSG00000169598.11;transcript_id=ENSG00000169598.11;gene_type=protein_coding;gene_status=KNOWN;gene_name=DFFB;transcript_type=protein_coding;transcript_status=KNOWN;transcript_name=DFFB;level=2;tag=ncRNA_host;havana_gene=OTTHUMG00000003525.6;	89	88	64	101	96	71	65	106	74	61	112	74	1677	DFFB
ENSG00000198912	ENSG00000198912.6	ENSG00000198912.6	protein_coding	KNOWN	C1orf174	protein_coding	KNOWN	C1orf174	2	OTTHUMG00000003739.1	sense	chr1	HAVANA	gene	3805689	3816857	.	-	.	gene_id=ENSG00000198912.6;transcript_id=ENSG00000198912.6;gene_type=protein_coding;gene_status=KNOWN;gene_name=C1orf174;transcript_type=protein_coding;transcript_status=KNOWN;transcript_name=C1orf174;level=2;havana_gene=OTTHUMG00000003739.1;	313	275	240	351	276	218	197	319	208	203	249	186	339448	C1orf174
ENSG00000196581	ENSG00000196581.6	ENSG00000196581.6	protein_coding	KNOWN	AJAP1	protein_coding	KNOWN	AJAP1	2	OTTHUMG00000000645.6	sense	chr1	HAVANA	gene	4714792	4852594	.	+	.	gene_id=ENSG00000196581.6;transcript_id=ENSG00000196581.6;gene_type=protein_coding;gene_status=KNOWN;gene_name=AJAP1;transcript_type=protein_coding;transcript_status=KNOWN;transcript_name=AJAP1;level=2;havana_gene=OTTHUMG00000000645.6;	0	9	3	0	6	2	2	1	4	2	1	0	55966	AJAP1
ENSG00000131697	ENSG00000131697.13	ENSG00000131697.13	protein_coding	KNOWN	NPHP4	protein_coding	KNOWN	NPHP4	2	ncRNA_host	sense	chr1	HAVANA	gene	5922871	6052533	.	-	.	gene_id=ENSG00000131697.13;transcript_id=ENSG00000131697.13;gene_type=protein_coding;gene_status=KNOWN;gene_name=NPHP4;transcript_type=protein_coding;transcript_status=KNOWN;transcript_name=NPHP4;level=2;tag=ncRNA_host;havana_gene=OTTHUMG00000000701.6;	106	111	69	120	239	210	117	223	142	154	226	162	261734	NPHP4
ENSG00000069424	ENSG00000069424.10	ENSG00000069424.10	protein_coding	KNOWN	KCNAB2	protein_coding	KNOWN	KCNAB2	2	OTTHUMG00000000795.6	sense	chr1	HAVANA	gene	6051526	6161253	.	+	.	gene_id=ENSG00000069424.10;transcript_id=ENSG00000069424.10;gene_type=protein_coding;gene_status=KNOWN;gene_name=KCNAB2;transcript_type=protein_coding;transcript_status=KNOWN;transcript_name=KCNAB2;level=2;havana_gene=OTTHUMG00000000795.6;	358	344	319	482	451	459	328	620	258	314	397	329	8514	KCNAB2
ENSG00000116254	ENSG00000116254.13	ENSG00000116254.13	protein_coding	KNOWN	CHD5	protein_coding	KNOWN	CHD5	2	OTTHUMG00000000952.6	sense	chr1	HAVANA	gene	6161853	6240183	.	-	.	gene_id=ENSG00000116254.13;transcript_id=ENSG00000116254.13;gene_type=protein_coding;gene_status=KNOWN;gene_name=CHD5;transcript_type=protein_coding;transcript_status=KNOWN;transcript_name=CHD5;level=2;havana_gene=OTTHUMG00000000952.6;	1	6	5	3	15	15	2	8	1	2	7	4	26038	CHD5
ENSG00000116251	ENSG00000116251.5	ENSG00000116251.5	protein_coding	KNOWN	RPL22	protein_coding	KNOWN	RPL22	2	OTTHUMG00000000953.4	sense	chr1	HAVANA	gene	6241329	6269449	.	-	.	gene_id=ENSG00000116251.5;transcript_id=ENSG00000116251.5;gene_type=protein_coding;gene_status=KNOWN;gene_name=RPL22;transcript_type=protein_coding;transcript_status=KNOWN;transcript_name=RPL22;level=2;havana_gene=OTTHUMG00000000953.4;	1220	1162	1042	1440	999	768	556	1062	639	633	993	670	6146	RPL22
ENSG00000158286	ENSG00000158286.8	ENSG00000158286.8	protein_coding	KNOWN	RNF207	protein_coding	KNOWN	RNF207	2	OTTHUMG00000001089.4	sense	chr1	HAVANA	gene	6265535	6281359	.	+	.	gene_id=ENSG00000158286.8;transcript_id=ENSG00000158286.8;gene_type=protein_coding;gene_status=KNOWN;gene_name=RNF207;transcript_type=protein_coding;transcript_status=KNOWN;transcript_name=RNF207;level=2;havana_gene=OTTHUMG00000001089.4;	122	147	74	158	235	213	147	265	151	169	233	197	388591	RNF207
ENSG00000116237	ENSG00000116237.11	ENSG00000116237.11	protein_coding	KNOWN	ICMT	protein_coding	KNOWN	ICMT	2	OTTHUMG00000001254.2	sense	chr1	HAVANA	gene	6281253	6296032	.	-	.	gene_id=ENSG00000116237.11;transcript_id=ENSG00000116237.11;gene_type=protein_coding;gene_status=KNOWN;gene_name=ICMT;transcript_type=protein_coding;transcript_status=KNOWN;transcript_name=ICMT;level=2;havana_gene=OTTHUMG00000001254.2;	897	831	658	1033	873	761	509	944	548	518	833	581	23463	ICMT
ENSG00000173673	ENSG00000173673.7	ENSG00000173673.7	protein_coding	KNOWN	HES3	protein_coding	KNOWN	HES3	2	OTTHUMG00000001271.3	sense	chr1	HAVANA	gene	6304252	6305638	.	+	.	gene_id=ENSG00000173673.7;transcript_id=ENSG00000173673.7;gene_type=protein_coding;gene_status=KNOWN;gene_name=HES3;transcript_type=protein_coding;transcript_status=KNOWN;transcript_name=HES3;level=2;havana_gene=OTTHUMG00000001271.3;	0	0	0	0	0	0	0	0	0	0	0	0	390992	HES3
ENSG00000158292	ENSG00000158292.6	ENSG00000158292.6	protein_coding	KNOWN	GPR153	protein_coding	KNOWN	GPR153	2	OTTHUMG00000001272.2	sense	chr1	HAVANA	gene	6307406	6321035	.	-	.	gene_id=ENSG00000158292.6;transcript_id=ENSG00000158292.6;gene_type=protein_coding;gene_status=KNOWN;gene_name=GPR153;transcript_type=protein_coding;transcript_status=KNOWN;transcript_name=GPR153;level=2;havana_gene=OTTHUMG00000001272.2;	32	23	18	20	45	31	32	52	18	41	35	22	387509	GPR153
ENSG00000097021	ENSG00000097021.15	ENSG00000097021.15	protein_coding	KNOWN	ACOT7	protein_coding	KNOWN	ACOT7	2	OTTHUMG00000001295.7	sense	chr1	HAVANA	gene	6324329	6454451	.	-	.	gene_id=ENSG00000097021.15;transcript_id=ENSG00000097021.15;gene_type=protein_coding;gene_status=KNOWN;gene_name=ACOT7;transcript_type=protein_coding;transcript_status=KNOWN;transcript_name=ACOT7;level=2;havana_gene=OTTHUMG00000001295.7;	240	272	231	366	335	339	221	403	224	314	369	302	11332	ACOT7
ENSG00000069812	ENSG00000069812.7	ENSG00000069812.7	protein_coding	KNOWN	HES2	protein_coding	KNOWN	HES2	2	OTTHUMG00000000752.2	sense	chr1	HAVANA	gene	6472478	6484730	.	-	.	gene_id=ENSG00000069812.7;transcript_id=ENSG00000069812.7;gene_type=protein_coding;gene_status=KNOWN;gene_name=HES2;transcript_type=protein_coding;transcript_status=KNOWN;transcript_name=HES2;level=2;havana_gene=OTTHUMG00000000752.2;	42	31	32	47	53	55	33	56	65	50	70	49	54626	HES2
ENSG00000187017	ENSG00000187017.10	ENSG00000187017.10	protein_coding	KNOWN	ESPN	protein_coding	KNOWN	ESPN	2	OTTHUMG00000000753.5	sense	chr1	HAVANA	gene	6484848	6521430	.	+	.	gene_id=ENSG00000187017.10;transcript_id=ENSG00000187017.10;gene_type=protein_coding;gene_status=KNOWN;gene_name=ESPN;transcript_type=protein_coding;transcript_status=KNOWN;transcript_name=ESPN;level=2;havana_gene=OTTHUMG00000000753.5;	31	39	19	46	26	17	25	25	19	36	16	32	83715	ESPN
ENSG00000215788	ENSG00000215788.5	ENSG00000215788.5	protein_coding	KNOWN	TNFRSF25	protein_coding	KNOWN	TNFRSF25	2	OTTHUMG00000000831.6	sense	chr1	HAVANA	gene	6521211	6526255	.	-	.	gene_id=ENSG00000215788.5;transcript_id=ENSG00000215788.5;gene_type=protein_coding;gene_status=KNOWN;gene_name=TNFRSF25;transcript_type=protein_coding;transcript_status=KNOWN;transcript_name=TNFRSF25;level=2;havana_gene=OTTHUMG00000000831.6;	16	21	12	28	92	54	58	75	53	60	73	65	8718	TNFRSF25
ENSG00000171680	ENSG00000171680.16	ENSG00000171680.16	protein_coding	KNOWN	PLEKHG5	protein_coding	KNOWN	PLEKHG5	2	OTTHUMG00000000905.3	sense	chr1	HAVANA	gene	6526152	6580121	.	-	.	gene_id=ENSG00000171680.16;transcript_id=ENSG00000171680.16;gene_type=protein_coding;gene_status=KNOWN;gene_name=PLEKHG5;transcript_type=protein_coding;transcript_status=KNOWN;transcript_name=PLEKHG5;level=2;havana_gene=OTTHUMG00000000905.3;	39	30	21	55	126	76	56	101	65	66	58	68	57449	PLEKHG5
ENSG00000162408	ENSG00000162408.10	ENSG00000162408.10	protein_coding	KNOWN	NOL9	protein_coding	KNOWN	NOL9	2	OTTHUMG00000000904.1	sense	chr1	HAVANA	gene	6581407	6614595	.	-	.	gene_id=ENSG00000162408.10;transcript_id=ENSG00000162408.10;gene_type=protein_coding;gene_status=KNOWN;gene_name=NOL9;transcript_type=protein_coding;transcript_status=KNOWN;transcript_name=NOL9;level=2;havana_gene=OTTHUMG00000000904.1;	431	403	330	592	648	591	404	672	356	355	564	369	79707	NOL9
ENSG00000173662	ENSG00000173662.15	ENSG00000173662.15	protein_coding	KNOWN	TAS1R1	protein_coding	KNOWN	TAS1R1	1	OTTHUMG00000001441.2	sense	chr1	HAVANA	gene	6615241	6639817	.	+	.	gene_id=ENSG00000173662.15;transcript_id=ENSG00000173662.15;gene_type=protein_coding;gene_status=KNOWN;gene_name=TAS1R1;transcript_type=protein_coding;transcript_status=KNOWN;transcript_name=TAS1R1;level=1;havana_gene=OTTHUMG00000001441.2;	1	2	1	1	1	7	2	11	1	2	1	3	80835	TAS1R1
ENSG00000204859	ENSG00000204859.7	ENSG00000204859.7	protein_coding	KNOWN	ZBTB48	protein_coding	KNOWN	ZBTB48	2	OTTHUMG00000001438.3	sense	chr1	HAVANA	gene	6640061	6649340	.	+	.	gene_id=ENSG00000204859.7;transcript_id=ENSG00000204859.7;gene_type=protein_coding;gene_status=KNOWN;gene_name=ZBTB48;transcript_type=protein_coding;transcript_status=KNOWN;transcript_name=ZBTB48;level=2;havana_gene=OTTHUMG00000001438.3;	104	125	71	148	163	174	105	152	99	113	126	98	3104	ZBTB48
ENSG00000162413	ENSG00000162413.12	ENSG00000162413.12	protein_coding	KNOWN	KLHL21	protein_coding	KNOWN	KLHL21	1	OTTHUMG00000001437.2	sense	chr1	HAVANA	gene	6650784	6674667	.	-	.	gene_id=ENSG00000162413.12;transcript_id=ENSG00000162413.12;gene_type=protein_coding;gene_status=KNOWN;gene_name=KLHL21;transcript_type=protein_coding;transcript_status=KNOWN;transcript_name=KLHL21;level=1;havana_gene=OTTHUMG00000001437.2;	194	232	156	281	276	271	188	348	215	245	271	276	9903	KLHL21
ENSG00000116273	ENSG00000116273.5	ENSG00000116273.5	protein_coding	KNOWN	PHF13	protein_coding	KNOWN	PHF13	2	OTTHUMG00000001439.1	sense	chr1	HAVANA	gene	6673745	6684093	.	+	.	gene_id=ENSG00000116273.5;transcript_id=ENSG00000116273.5;gene_type=protein_coding;gene_status=KNOWN;gene_name=PHF13;transcript_type=protein_coding;transcript_status=KNOWN;transcript_name=PHF13;level=2;havana_gene=OTTHUMG00000001439.1;	93	91	57	72	127	82	66	135	88	82	104	77	148479	PHF13
ENSG00000041988	ENSG00000041988.11	ENSG00000041988.11	protein_coding	KNOWN	THAP3	protein_coding	KNOWN	THAP3	2	OTTHUMG00000001440.3	sense	chr1	HAVANA	gene	6684926	6695646	.	+	.	gene_id=ENSG00000041988.11;transcript_id=ENSG00000041988.11;gene_type=protein_coding;gene_status=KNOWN;gene_name=THAP3;transcript_type=protein_coding;transcript_status=KNOWN;transcript_name=THAP3;level=2;havana_gene=OTTHUMG00000001440.3;	165	154	95	171	119	101	112	134	95	113	129	115	90326	THAP3
ENSG00000007923	ENSG00000007923.11	ENSG00000007923.11	protein_coding	KNOWN	DNAJC11	protein_coding	KNOWN	DNAJC11	2	OTTHUMG00000001443.3	sense	chr1	HAVANA	gene	6694228	6761984	.	-	.	gene_id=ENSG00000007923.11;transcript_id=ENSG00000007923.11;gene_type=protein_coding;gene_status=KNOWN;gene_name=DNAJC11;transcript_type=protein_coding;transcript_status=KNOWN;transcript_name=DNAJC11;level=2;havana_gene=OTTHUMG00000001443.3;	405	432	310	524	698	656	388	737	392	446	612	501	55735	DNAJC11
ENSG00000171735	ENSG00000171735.14	ENSG00000171735.14	protein_coding	KNOWN	CAMTA1	protein_coding	KNOWN	CAMTA1	1	ncRNA_host	sense	chr1	HAVANA	gene	6845384	7829766	.	+	.	gene_id=ENSG00000171735.14;transcript_id=ENSG00000171735.14;gene_type=protein_coding;gene_status=KNOWN;gene_name=CAMTA1;transcript_type=protein_coding;transcript_status=KNOWN;transcript_name=CAMTA1;level=1;tag=ncRNA_host;havana_gene=OTTHUMG00000001212.4;	269	291	215	299	429	333	204	396	304	373	491	363	23261	CAMTA1
ENSG00000049245	ENSG00000049245.8	ENSG00000049245.8	protein_coding	KNOWN	VAMP3	protein_coding	KNOWN	VAMP3	1	OTTHUMG00000001225.3	sense	chr1	HAVANA	gene	7831329	7841492	.	+	.	gene_id=ENSG00000049245.8;transcript_id=ENSG00000049245.8;gene_type=protein_coding;gene_status=KNOWN;gene_name=VAMP3;transcript_type=protein_coding;transcript_status=KNOWN;transcript_name=VAMP3;level=1;havana_gene=OTTHUMG00000001225.3;	217	240	208	243	204	185	138	269	149	181	231	173	9341	VAMP3
ENSG00000049246	ENSG00000049246.10	ENSG00000049246.10	protein_coding	KNOWN	PER3	protein_coding	KNOWN	PER3	1	OTTHUMG00000001216.3	sense	chr1	HAVANA	gene	7844380	7905237	.	+	.	gene_id=ENSG00000049246.10;transcript_id=ENSG00000049246.10;gene_type=protein_coding;gene_status=KNOWN;gene_name=PER3;transcript_type=protein_coding;transcript_status=KNOWN;transcript_name=PER3;level=1;havana_gene=OTTHUMG00000001216.3;	12	12	9	24	17	16	12	15	11	12	25	15	8863	PER3
ENSG00000049247	ENSG00000049247.9	ENSG00000049247.9	protein_coding	KNOWN	UTS2	protein_coding	KNOWN	UTS2	2	OTTHUMG00000001218.1	sense	chr1	HAVANA	gene	7903143	7913572	.	-	.	gene_id=ENSG00000049247.9;transcript_id=ENSG00000049247.9;gene_type=protein_coding;gene_status=KNOWN;gene_name=UTS2;transcript_type=protein_coding;transcript_status=KNOWN;transcript_name=UTS2;level=2;havana_gene=OTTHUMG00000001218.1;	0	0	0	0	1	0	0	0	0	0	0	0	10911	UTS2
ENSG00000049249	ENSG00000049249.4	ENSG00000049249.4	protein_coding	KNOWN	TNFRSF9	protein_coding	KNOWN	TNFRSF9	1	OTTHUMG00000001223.3	sense	chr1	HAVANA	gene	7979907	8000926	.	-	.	gene_id=ENSG00000049249.4;transcript_id=ENSG00000049249.4;gene_type=protein_coding;gene_status=KNOWN;gene_name=TNFRSF9;transcript_type=protein_coding;transcript_status=KNOWN;transcript_name=TNFRSF9;level=1;havana_gene=OTTHUMG00000001223.3;	1	3	1	1	3	1	4	2	4	6	1	5	3604	TNFRSF9
ENSG00000116288	ENSG00000116288.8	ENSG00000116288.8	protein_coding	KNOWN	PARK7	protein_coding	KNOWN	PARK7	1	OTTHUMG00000001210.2	sense	chr1	HAVANA	gene	8014351	8045565	.	+	.	gene_id=ENSG00000116288.8;transcript_id=ENSG00000116288.8;gene_type=protein_coding;gene_status=KNOWN;gene_name=PARK7;transcript_type=protein_coding;transcript_status=KNOWN;transcript_name=PARK7;level=1;havana_gene=OTTHUMG00000001210.2;	3486	3033	2654	3723	2025	1971	1359	2611	1477	1643	2376	1633	11315	PARK7
ENSG00000116285	ENSG00000116285.8	ENSG00000116285.8	protein_coding	KNOWN	ERRFI1	protein_coding	KNOWN	ERRFI1	1	OTTHUMG00000001221.3	sense	chr1	HAVANA	gene	8064464	8086368	.	-	.	gene_id=ENSG00000116285.8;transcript_id=ENSG00000116285.8;gene_type=protein_coding;gene_status=KNOWN;gene_name=ERRFI1;transcript_type=protein_coding;transcript_status=KNOWN;transcript_name=ERRFI1;level=1;havana_gene=OTTHUMG00000001221.3;	85	64	47	73	537	346	231	434	363	303	559	344	54206	ERRFI1
ENSG00000162426	ENSG00000162426.10	ENSG00000162426.10	protein_coding	KNOWN	SLC45A1	protein_coding	KNOWN	SLC45A1	2	ncRNA_host	sense	chr1	HAVANA	gene	8377886	8404227	.	+	.	gene_id=ENSG00000162426.10;transcript_id=ENSG00000162426.10;gene_type=protein_coding;gene_status=KNOWN;gene_name=SLC45A1;transcript_type=protein_coding;transcript_status=KNOWN;transcript_name=SLC45A1;level=2;tag=ncRNA_host;havana_gene=OTTHUMG00000000503.5;	0	0	0	2	7	6	1	2	1	1	1	1	50651	SLC45A1
ENSG00000142599	ENSG00000142599.13	ENSG00000142599.13	protein_coding	KNOWN	RERE	protein_coding	KNOWN	RERE	1	ncRNA_host	sense	chr1	HAVANA	gene	8412457	8877702	.	-	.	gene_id=ENSG00000142599.13;transcript_id=ENSG00000142599.13;gene_type=protein_coding;gene_status=KNOWN;gene_name=RERE;transcript_type=protein_coding;transcript_status=KNOWN;transcript_name=RERE;level=1;tag=ncRNA_host;havana_gene=OTTHUMG00000001765.5;	152	264	91	337	734	687	329	647	644	684	1101	746	473	RERE
ENSG00000074800	ENSG00000074800.9	ENSG00000074800.9	protein_coding	KNOWN	ENO1	protein_coding	KNOWN	ENO1	2	OTTHUMG00000001773.3	sense	chr1	HAVANA	gene	8921061	8939308	.	-	.	gene_id=ENSG00000074800.9;transcript_id=ENSG00000074800.9;gene_type=protein_coding;gene_status=KNOWN;gene_name=ENO1;transcript_type=protein_coding;transcript_status=KNOWN;transcript_name=ENO1;level=2;havana_gene=OTTHUMG00000001773.3;	25601	22284	19140	29219	17816	16981	11746	23930	12802	14783	19100	14513	2023	ENO1
ENSG00000131686	ENSG00000131686.10	ENSG00000131686.10	protein_coding	KNOWN	CA6	protein_coding	KNOWN	CA6	1	OTTHUMG00000001763.6	sense	chr1	HAVANA	gene	9005926	9035151	.	+	.	gene_id=ENSG00000131686.10;transcript_id=ENSG00000131686.10;gene_type=protein_coding;gene_status=KNOWN;gene_name=CA6;transcript_type=protein_coding;transcript_status=KNOWN;transcript_name=CA6;level=1;havana_gene=OTTHUMG00000001763.6;	1	0	0	1	1	1	1	4	1	0	0	2	765	CA6
ENSG00000197241	ENSG00000197241.3	ENSG00000197241.3	protein_coding	KNOWN	SLC2A7	protein_coding	KNOWN	SLC2A7	2	OTTHUMG00000057499.3	sense	chr1	HAVANA	gene	9063359	9086404	.	-	.	gene_id=ENSG00000197241.3;transcript_id=ENSG00000197241.3;gene_type=protein_coding;gene_status=KNOWN;gene_name=SLC2A7;transcript_type=protein_coding;transcript_status=KNOWN;transcript_name=SLC2A7;level=2;havana_gene=OTTHUMG00000057499.3;	8	9	6	6	3	4	5	5	6	7	4	8	155184	SLC2A7
ENSG00000142583	ENSG00000142583.13	ENSG00000142583.13	protein_coding	KNOWN	SLC2A5	protein_coding	KNOWN	SLC2A5	2	OTTHUMG00000001771.2	sense	chr1	HAVANA	gene	9095166	9148537	.	-	.	gene_id=ENSG00000142583.13;transcript_id=ENSG00000142583.13;gene_type=protein_coding;gene_status=KNOWN;gene_name=SLC2A5;transcript_type=protein_coding;transcript_status=KNOWN;transcript_name=SLC2A5;level=2;havana_gene=OTTHUMG00000001771.2;	7	6	6	3	8	10	3	8	9	9	8	5	6518	SLC2A5
ENSG00000180758	ENSG00000180758.10	ENSG00000180758.10	protein_coding	KNOWN	GPR157	protein_coding	KNOWN	GPR157	2	OTTHUMG00000001758.4	sense	chr1	HAVANA	gene	9160364	9189229	.	-	.	gene_id=ENSG00000180758.10;transcript_id=ENSG00000180758.10;gene_type=protein_coding;gene_status=KNOWN;gene_name=GPR157;transcript_type=protein_coding;transcript_status=KNOWN;transcript_name=GPR157;level=2;havana_gene=OTTHUMG00000001758.4;	140	133	115	188	224	162	118	206	140	119	197	134	80045	GPR157
ENSG00000049239	ENSG00000049239.8	ENSG00000049239.8	protein_coding	KNOWN	H6PD	protein_coding	KNOWN	H6PD	2	OTTHUMG00000001768.2	sense	chr1	HAVANA	gene	9294834	9331396	.	+	.	gene_id=ENSG00000049239.8;transcript_id=ENSG00000049239.8;gene_type=protein_coding;gene_status=KNOWN;gene_name=H6PD;transcript_type=protein_coding;transcript_status=KNOWN;transcript_name=H6PD;level=2;havana_gene=OTTHUMG00000001768.2;	44	46	40	61	119	81	79	94	81	71	116	90	9563	H6PD
ENSG00000171621	ENSG00000171621.9	ENSG00000171621.9	protein_coding	KNOWN	SPSB1	protein_coding	KNOWN	SPSB1	2	OTTHUMG00000001279.3	sense	chr1	HAVANA	gene	9352939	9429591	.	+	.	gene_id=ENSG00000171621.9;transcript_id=ENSG00000171621.9;gene_type=protein_coding;gene_status=KNOWN;gene_name=SPSB1;transcript_type=protein_coding;transcript_status=KNOWN;transcript_name=SPSB1;level=2;havana_gene=OTTHUMG00000001279.3;	98	115	72	130	302	295	167	229	168	183	299	232	80176	SPSB1
ENSG00000171612	ENSG00000171612.6	ENSG00000171612.6	protein_coding	KNOWN	SLC25A33	protein_coding	KNOWN	SLC25A33	2	OTTHUMG00000001322.2	sense	chr1	HAVANA	gene	9599541	9645237	.	+	.	gene_id=ENSG00000171612.6;transcript_id=ENSG00000171612.6;gene_type=protein_coding;gene_status=KNOWN;gene_name=SLC25A33;transcript_type=protein_coding;transcript_status=KNOWN;transcript_name=SLC25A33;level=2;havana_gene=OTTHUMG00000001322.2;	240	206	143	288	257	219	137	268	136	144	217	176	84275	SLC25A33
ENSG00000188807	ENSG00000188807.8	ENSG00000188807.8	protein_coding	KNOWN	TMEM201	protein_coding	KNOWN	TMEM201	2	OTTHUMG00000057457.2	sense	chr1	HAVANA	gene	9648932	9674935	.	+	.	gene_id=ENSG00000188807.8;transcript_id=ENSG00000188807.8;gene_type=protein_coding;gene_status=KNOWN;gene_name=TMEM201;transcript_type=protein_coding;transcript_status=KNOWN;transcript_name=TMEM201;level=2;havana_gene=OTTHUMG00000057457.2;	189	183	101	244	472	388	268	478	180	202	251	207	199953	TMEM201
ENSG00000171608	ENSG00000171608.11	ENSG00000171608.11	protein_coding	KNOWN	PIK3CD	protein_coding	KNOWN	PIK3CD	2	OTTHUMG00000001450.2	sense	chr1	HAVANA	gene	9711790	9789172	.	+	.	gene_id=ENSG00000171608.11;transcript_id=ENSG00000171608.11;gene_type=protein_coding;gene_status=KNOWN;gene_name=PIK3CD;transcript_type=protein_coding;transcript_status=KNOWN;transcript_name=PIK3CD;level=2;havana_gene=OTTHUMG00000001450.2;	42	46	23	39	49	53	29	70	31	41	30	29	5293	PIK3CD
ENSG00000179840	ENSG00000179840.5	ENSG00000179840.5	protein_coding	KNOWN	C1orf200	protein_coding	KNOWN	C1orf200	2	OTTHUMG00000001452.1	sense	chr1	HAVANA	gene	9712668	9714644	.	-	.	gene_id=ENSG00000179840.5;transcript_id=ENSG00000179840.5;gene_type=protein_coding;gene_status=KNOWN;gene_name=C1orf200;transcript_type=protein_coding;transcript_status=KNOWN;transcript_name=C1orf200;level=2;havana_gene=OTTHUMG00000001452.1;	0	0	0	0	0	0	0	0	0	0	0	0	644997	PIK3CD-AS1
ENSG00000171603	ENSG00000171603.12	ENSG00000171603.12	protein_coding	KNOWN	CLSTN1	protein_coding	KNOWN	CLSTN1	2	OTTHUMG00000001451.1	sense	chr1	HAVANA	gene	9789084	9884584	.	-	.	gene_id=ENSG00000171603.12;transcript_id=ENSG00000171603.12;gene_type=protein_coding;gene_status=KNOWN;gene_name=CLSTN1;transcript_type=protein_coding;transcript_status=KNOWN;transcript_name=CLSTN1;level=2;havana_gene=OTTHUMG00000001451.1;	479	473	382	576	799	748	472	928	571	614	890	649	22883	CLSTN1
ENSG00000178585	ENSG00000178585.10	ENSG00000178585.10	protein_coding	KNOWN	CTNNBIP1	protein_coding	KNOWN	CTNNBIP1	2	OTTHUMG00000001796.1	sense	chr1	HAVANA	gene	9908334	9970394	.	-	.	gene_id=ENSG00000178585.10;transcript_id=ENSG00000178585.10;gene_type=protein_coding;gene_status=KNOWN;gene_name=CTNNBIP1;transcript_type=protein_coding;transcript_status=KNOWN;transcript_name=CTNNBIP1;level=2;havana_gene=OTTHUMG00000001796.1;	68	74	57	108	72	46	39	61	43	55	75	45	56998	CTNNBIP1
ENSG00000162441	ENSG00000162441.7	ENSG00000162441.7	protein_coding	KNOWN	LZIC	protein_coding	KNOWN	LZIC	2	OTTHUMG00000001804.2	sense	chr1	HAVANA	gene	9982173	10003465	.	-	.	gene_id=ENSG00000162441.7;transcript_id=ENSG00000162441.7;gene_type=protein_coding;gene_status=KNOWN;gene_name=LZIC;transcript_type=protein_coding;transcript_status=KNOWN;transcript_name=LZIC;level=2;havana_gene=OTTHUMG00000001804.2;	528	538	417	659	367	303	207	347	256	266	390	307	84328	LZIC
ENSG00000173614	ENSG00000173614.9	ENSG00000173614.9	protein_coding	KNOWN	NMNAT1	protein_coding	KNOWN	NMNAT1	1	ncRNA_host	sense	chr1	HAVANA	gene	10003486	10045559	.	+	.	gene_id=ENSG00000173614.9;transcript_id=ENSG00000173614.9;gene_type=protein_coding;gene_status=KNOWN;gene_name=NMNAT1;transcript_type=protein_coding;transcript_status=KNOWN;transcript_name=NMNAT1;level=1;tag=ncRNA_host;havana_gene=OTTHUMG00000001799.6;	140	137	115	151	228	163	108	186	104	140	193	112	64802	NMNAT1
ENSG00000162444	ENSG00000162444.11	ENSG00000162444.11	protein_coding	KNOWN	RBP7	protein_coding	KNOWN	RBP7	2	OTTHUMG00000001798.2	sense	chr1	HAVANA	gene	10057264	10076078	.	+	.	gene_id=ENSG00000162444.11;transcript_id=ENSG00000162444.11;gene_type=protein_coding;gene_status=KNOWN;gene_name=RBP7;transcript_type=protein_coding;transcript_status=KNOWN;transcript_name=RBP7;level=2;havana_gene=OTTHUMG00000001798.2;	0	8	0	1	0	3	0	3	3	3	4	3	116362	RBP7
ENSG00000130939	ENSG00000130939.14	ENSG00000130939.14	protein_coding	KNOWN	UBE4B	protein_coding	KNOWN	UBE4B	2	ncRNA_host	sense	chr1	HAVANA	gene	10092890	10241297	.	+	.	gene_id=ENSG00000130939.14;transcript_id=ENSG00000130939.14;gene_type=protein_coding;gene_status=KNOWN;gene_name=UBE4B;transcript_type=protein_coding;transcript_status=KNOWN;transcript_name=UBE4B;level=2;tag=ncRNA_host;havana_gene=OTTHUMG00000001797.2;	629	695	509	905	1022	957	635	1054	791	781	1130	808	10277	UBE4B
ENSG00000054523	ENSG00000054523.12	ENSG00000054523.12	protein_coding	KNOWN	KIF1B	protein_coding	KNOWN	KIF1B	1	ncRNA_host	sense	chr1	HAVANA	gene	10270863	10441661	.	+	.	gene_id=ENSG00000054523.12;transcript_id=ENSG00000054523.12;gene_type=protein_coding;gene_status=KNOWN;gene_name=KIF1B;transcript_type=protein_coding;transcript_status=KNOWN;transcript_name=KIF1B;level=1;tag=ncRNA_host;havana_gene=OTTHUMG00000001817.1;	413	457	351	615	783	679	480	782	568	535	845	568	23095	KIF1B
ENSG00000142657	ENSG00000142657.16	ENSG00000142657.16	protein_coding	KNOWN	PGD	protein_coding	KNOWN	PGD	2	OTTHUMG00000001905.3	sense	chr1	HAVANA	gene	10458649	10480201	.	+	.	gene_id=ENSG00000142657.16;transcript_id=ENSG00000142657.16;gene_type=protein_coding;gene_status=KNOWN;gene_name=PGD;transcript_type=protein_coding;transcript_status=KNOWN;transcript_name=PGD;level=2;havana_gene=OTTHUMG00000001905.3;	1215	991	822	1411	813	905	537	1106	592	663	950	719	5226	PGD
ENSG00000175279	ENSG00000175279.17	ENSG00000175279.17	protein_coding	KNOWN	APITD1	protein_coding	KNOWN	APITD1	1	OTTHUMG00000059085.8	sense	chr1	HAVANA	gene	10490159	10512210	.	+	.	gene_id=ENSG00000175279.17;transcript_id=ENSG00000175279.17;gene_type=protein_coding;gene_status=KNOWN;gene_name=APITD1;transcript_type=protein_coding;transcript_status=KNOWN;transcript_name=APITD1;level=1;havana_gene=OTTHUMG00000059085.8;	346	327	285	370	236	214	166	279	164	144	238	167	378708	CENPS
ENSG00000251503	ENSG00000251503.3	ENSG00000251503.3	protein_coding	KNOWN	APITD1-CORT	protein_coding	KNOWN	APITD1-CORT	2	OTTHUMG00000162436.2	sense	chr1	HAVANA	gene	10490159	10512210	.	+	.	gene_id=ENSG00000251503.3;transcript_id=ENSG00000251503.3;gene_type=protein_coding;gene_status=KNOWN;gene_name=APITD1-CORT;transcript_type=protein_coding;transcript_status=KNOWN;transcript_name=APITD1-CORT;level=2;havana_gene=OTTHUMG00000162436.2;	346	327	285	370	236	214	166	279	164	144	238	167	100526739	CENPS-CORT
ENSG00000241563	ENSG00000241563.2	ENSG00000241563.2	protein_coding	KNOWN	CORT	protein_coding	KNOWN	CORT	2	OTTHUMG00000001906.4	sense	chr1	HAVANA	gene	10509776	10511959	.	+	.	gene_id=ENSG00000241563.2;transcript_id=ENSG00000241563.2;gene_type=protein_coding;gene_status=KNOWN;gene_name=CORT;transcript_type=protein_coding;transcript_status=KNOWN;transcript_name=CORT;level=2;havana_gene=OTTHUMG00000001906.4;	18	13	15	18	25	19	11	20	10	9	13	13	1325	CORT
ENSG00000160049	ENSG00000160049.7	ENSG00000160049.7	protein_coding	KNOWN	DFFA	protein_coding	KNOWN	DFFA	2	OTTHUMG00000001909.3	sense	chr1	HAVANA	gene	10516579	10532583	.	-	.	gene_id=ENSG00000160049.7;transcript_id=ENSG00000160049.7;gene_type=protein_coding;gene_status=KNOWN;gene_name=DFFA;transcript_type=protein_coding;transcript_status=KNOWN;transcript_name=DFFA;level=2;havana_gene=OTTHUMG00000001909.3;	692	722	568	920	712	607	458	879	471	455	649	490	1676	DFFA
ENSG00000142655	ENSG00000142655.8	ENSG00000142655.8	protein_coding	KNOWN	PEX14	protein_coding	KNOWN	PEX14	2	ncRNA_host	sense	chr1	HAVANA	gene	10532345	10690815	.	+	.	gene_id=ENSG00000142655.8;transcript_id=ENSG00000142655.8;gene_type=protein_coding;gene_status=KNOWN;gene_name=PEX14;transcript_type=protein_coding;transcript_status=KNOWN;transcript_name=PEX14;level=2;tag=ncRNA_host;havana_gene=OTTHUMG00000001908.2;	298	353	205	400	467	422	273	459	322	357	518	363	5195	PEX14
ENSG00000130940	ENSG00000130940.10	ENSG00000130940.10	protein_coding	KNOWN	CASZ1	protein_coding	KNOWN	CASZ1	2	OTTHUMG00000002035.4	sense	chr1	HAVANA	gene	10696661	10856707	.	-	.	gene_id=ENSG00000130940.10;transcript_id=ENSG00000130940.10;gene_type=protein_coding;gene_status=KNOWN;gene_name=CASZ1;transcript_type=protein_coding;transcript_status=KNOWN;transcript_name=CASZ1;level=2;havana_gene=OTTHUMG00000002035.4;	50	33	24	47	61	50	33	56	41	41	78	31	54897	CASZ1
ENSG00000175262	ENSG00000175262.10	ENSG00000175262.10	protein_coding	KNOWN	C1orf127	protein_coding	KNOWN	C1orf127	1	OTTHUMG00000002032.5	sense	chr1	HAVANA	gene	11006528	11042094	.	-	.	gene_id=ENSG00000175262.10;transcript_id=ENSG00000175262.10;gene_type=protein_coding;gene_status=KNOWN;gene_name=C1orf127;transcript_type=protein_coding;transcript_status=KNOWN;transcript_name=C1orf127;level=1;havana_gene=OTTHUMG00000002032.5;	2	3	1	5	1	6	1	7	5	6	6	0	148345	C1orf127
ENSG00000120948	ENSG00000120948.11	ENSG00000120948.11	protein_coding	KNOWN	TARDBP	protein_coding	KNOWN	TARDBP	2	OTTHUMG00000002120.5	sense	chr1	HAVANA	gene	11072414	11085796	.	+	.	gene_id=ENSG00000120948.11;transcript_id=ENSG00000120948.11;gene_type=protein_coding;gene_status=KNOWN;gene_name=TARDBP;transcript_type=protein_coding;transcript_status=KNOWN;transcript_name=TARDBP;level=2;havana_gene=OTTHUMG00000002120.5;	518	571	439	765	796	705	443	979	493	464	599	461	23435	TARDBP
ENSG00000009724	ENSG00000009724.12	ENSG00000009724.12	protein_coding	KNOWN	MASP2	protein_coding	KNOWN	MASP2	2	OTTHUMG00000002121.1	sense	chr1	HAVANA	gene	11086580	11107290	.	-	.	gene_id=ENSG00000009724.12;transcript_id=ENSG00000009724.12;gene_type=protein_coding;gene_status=KNOWN;gene_name=MASP2;transcript_type=protein_coding;transcript_status=KNOWN;transcript_name=MASP2;level=2;havana_gene=OTTHUMG00000002121.1;	1	4	3	3	11	11	6	6	3	5	8	3	10747	MASP2
ENSG00000116649	ENSG00000116649.5	ENSG00000116649.5	protein_coding	KNOWN	SRM	protein_coding	KNOWN	SRM	1	OTTHUMG00000002119.2	sense	chr1	HAVANA	gene	11114641	11120081	.	-	.	gene_id=ENSG00000116649.5;transcript_id=ENSG00000116649.5;gene_type=protein_coding;gene_status=KNOWN;gene_name=SRM;transcript_type=protein_coding;transcript_status=KNOWN;transcript_name=SRM;level=1;havana_gene=OTTHUMG00000002119.2;	314	324	229	383	296	278	187	409	231	292	339	283	6723	SRM
ENSG00000171824	ENSG00000171824.9	ENSG00000171824.9	protein_coding	KNOWN	EXOSC10	protein_coding	KNOWN	EXOSC10	2	OTTHUMG00000002123.3	sense	chr1	HAVANA	gene	11126675	11159938	.	-	.	gene_id=ENSG00000171824.9;transcript_id=ENSG00000171824.9;gene_type=protein_coding;gene_status=KNOWN;gene_name=EXOSC10;transcript_type=protein_coding;transcript_status=KNOWN;transcript_name=EXOSC10;level=2;havana_gene=OTTHUMG00000002123.3;	581	640	506	836	896	808	516	951	562	614	787	591	5394	EXOSC10
ENSG00000198793	ENSG00000198793.8	ENSG00000198793.8	protein_coding	KNOWN	MTOR	protein_coding	KNOWN	MTOR	2	ncRNA_host	sense	chr1	HAVANA	gene	11166592	11322564	.	-	.	gene_id=ENSG00000198793.8;transcript_id=ENSG00000198793.8;gene_type=protein_coding;gene_status=KNOWN;gene_name=MTOR;transcript_type=protein_coding;transcript_status=KNOWN;transcript_name=MTOR;level=2;tag=ncRNA_host;havana_gene=OTTHUMG00000002001.2;	565	560	463	782	1078	883	573	986	649	664	1014	697	2475	MTOR
ENSG00000171819	ENSG00000171819.4	ENSG00000171819.4	protein_coding	KNOWN	ANGPTL7	protein_coding	KNOWN	ANGPTL7	2	OTTHUMG00000002002.3	sense	chr1	HAVANA	gene	11249398	11256038	.	+	.	gene_id=ENSG00000171819.4;transcript_id=ENSG00000171819.4;gene_type=protein_coding;gene_status=KNOWN;gene_name=ANGPTL7;transcript_type=protein_coding;transcript_status=KNOWN;transcript_name=ANGPTL7;level=2;havana_gene=OTTHUMG00000002002.3;	0	0	0	0	0	0	0	0	0	0	0	0	10218	ANGPTL7
ENSG00000120942	ENSG00000120942.9	ENSG00000120942.9	protein_coding	KNOWN	UBIAD1	protein_coding	KNOWN	UBIAD1	2	OTTHUMG00000002075.2	sense	chr1	HAVANA	gene	11333263	11356106	.	+	.	gene_id=ENSG00000120942.9;transcript_id=ENSG00000120942.9;gene_type=protein_coding;gene_status=KNOWN;gene_name=UBIAD1;transcript_type=protein_coding;transcript_status=KNOWN;transcript_name=UBIAD1;level=2;havana_gene=OTTHUMG00000002075.2;	106	135	126	160	129	135	68	148	111	106	132	108	29914	UBIAD1
ENSG00000204624	ENSG00000204624.6	ENSG00000204624.6	protein_coding	KNOWN	PTCHD2	protein_coding	KNOWN	PTCHD2	2	OTTHUMG00000002074.2	sense	chr1	HAVANA	gene	11539223	11597641	.	+	.	gene_id=ENSG00000204624.6;transcript_id=ENSG00000204624.6;gene_type=protein_coding;gene_status=KNOWN;gene_name=PTCHD2;transcript_type=protein_coding;transcript_status=KNOWN;transcript_name=PTCHD2;level=2;havana_gene=OTTHUMG00000002074.2;	4	0	0	2	9	4	1	1	2	1	5	3	57540	DISP3
ENSG00000116661	ENSG00000116661.9	ENSG00000116661.9	protein_coding	KNOWN	FBXO2	protein_coding	KNOWN	FBXO2	2	OTTHUMG00000002072.3	sense	chr1	HAVANA	gene	11708424	11715842	.	-	.	gene_id=ENSG00000116661.9;transcript_id=ENSG00000116661.9;gene_type=protein_coding;gene_status=KNOWN;gene_name=FBXO2;transcript_type=protein_coding;transcript_status=KNOWN;transcript_name=FBXO2;level=2;havana_gene=OTTHUMG00000002072.3;	392	250	289	360	190	187	135	276	150	200	220	183	26232	FBXO2
ENSG00000132879	ENSG00000132879.9	ENSG00000132879.9	protein_coding	KNOWN	FBXO44	protein_coding	KNOWN	FBXO44	2	OTTHUMG00000002071.5	sense	chr1	HAVANA	gene	11714432	11723384	.	+	.	gene_id=ENSG00000132879.9;transcript_id=ENSG00000132879.9;gene_type=protein_coding;gene_status=KNOWN;gene_name=FBXO44;transcript_type=protein_coding;transcript_status=KNOWN;transcript_name=FBXO44;level=2;havana_gene=OTTHUMG00000002071.5;	80	67	45	67	103	90	64	103	57	53	89	71	93611	FBXO44
ENSG00000116663	ENSG00000116663.6	ENSG00000116663.6	protein_coding	KNOWN	FBXO6	protein_coding	KNOWN	FBXO6	2	OTTHUMG00000002229.1	sense	chr1	HAVANA	gene	11724181	11734411	.	+	.	gene_id=ENSG00000116663.6;transcript_id=ENSG00000116663.6;gene_type=protein_coding;gene_status=KNOWN;gene_name=FBXO6;transcript_type=protein_coding;transcript_status=KNOWN;transcript_name=FBXO6;level=2;havana_gene=OTTHUMG00000002229.1;	19	9	9	17	14	7	12	19	5	8	15	6	26270	FBXO6
ENSG00000116670	ENSG00000116670.10	ENSG00000116670.10	protein_coding	KNOWN	MAD2L2	protein_coding	KNOWN	MAD2L2	2	OTTHUMG00000002231.3	sense	chr1	HAVANA	gene	11734537	11751707	.	-	.	gene_id=ENSG00000116670.10;transcript_id=ENSG00000116670.10;gene_type=protein_coding;gene_status=KNOWN;gene_name=MAD2L2;transcript_type=protein_coding;transcript_status=KNOWN;transcript_name=MAD2L2;level=2;havana_gene=OTTHUMG00000002231.3;	677	618	469	729	420	371	321	561	272	369	482	347	10459	MAD2L2
ENSG00000162490	ENSG00000162490.6	ENSG00000162490.6	protein_coding	KNOWN	DRAXIN	protein_coding	KNOWN	DRAXIN	2	OTTHUMG00000002227.1	sense	chr1	HAVANA	gene	11751786	11785914	.	+	.	gene_id=ENSG00000162490.6;transcript_id=ENSG00000162490.6;gene_type=protein_coding;gene_status=KNOWN;gene_name=DRAXIN;transcript_type=protein_coding;transcript_status=KNOWN;transcript_name=DRAXIN;level=2;havana_gene=OTTHUMG00000002227.1;	5	5	1	1	8	5	4	9	1	5	4	1	374946	DRAXIN
ENSG00000177674	ENSG00000177674.11	ENSG00000177674.11	protein_coding	KNOWN	AGTRAP	protein_coding	KNOWN	AGTRAP	2	OTTHUMG00000002230.4	sense	chr1	HAVANA	gene	11796141	11814859	.	+	.	gene_id=ENSG00000177674.11;transcript_id=ENSG00000177674.11;gene_type=protein_coding;gene_status=KNOWN;gene_name=AGTRAP;transcript_type=protein_coding;transcript_status=KNOWN;transcript_name=AGTRAP;level=2;havana_gene=OTTHUMG00000002230.4;	1002	767	696	1127	796	683	499	873	606	681	905	669	57085	AGTRAP
ENSG00000215910	ENSG00000215910.3	ENSG00000215910.3	protein_coding	KNOWN	C1orf167	protein_coding	KNOWN	C1orf167	1	OTTHUMG00000002228.2	sense	chr1	HAVANA	gene	11821844	11849642	.	+	.	gene_id=ENSG00000215910.3;transcript_id=ENSG00000215910.3;gene_type=protein_coding;gene_status=KNOWN;gene_name=C1orf167;transcript_type=protein_coding;transcript_status=KNOWN;transcript_name=C1orf167;level=1;havana_gene=OTTHUMG00000002228.2;	13	14	6	13	25	19	17	30	12	21	21	13	284498	C1orf167
ENSG00000177000	ENSG00000177000.6	ENSG00000177000.6	protein_coding	KNOWN	MTHFR	protein_coding	KNOWN	MTHFR	2	OTTHUMG00000002277.1	sense	chr1	HAVANA	gene	11845780	11866977	.	-	.	gene_id=ENSG00000177000.6;transcript_id=ENSG00000177000.6;gene_type=protein_coding;gene_status=KNOWN;gene_name=MTHFR;transcript_type=protein_coding;transcript_status=KNOWN;transcript_name=MTHFR;level=2;havana_gene=OTTHUMG00000002277.1;	88	116	68	113	254	248	143	282	116	127	226	162	4524	MTHFR
ENSG00000011021	ENSG00000011021.17	ENSG00000011021.17	protein_coding	KNOWN	CLCN6	protein_coding	KNOWN	CLCN6	2	OTTHUMG00000002299.4	sense	chr1	HAVANA	gene	11866207	11903201	.	+	.	gene_id=ENSG00000011021.17;transcript_id=ENSG00000011021.17;gene_type=protein_coding;gene_status=KNOWN;gene_name=CLCN6;transcript_type=protein_coding;transcript_status=KNOWN;transcript_name=CLCN6;level=2;havana_gene=OTTHUMG00000002299.4;	103	141	83	190	299	243	151	270	182	204	296	222	1185	CLCN6
ENSG00000175206	ENSG00000175206.6	ENSG00000175206.6	protein_coding	KNOWN	NPPA	protein_coding	KNOWN	NPPA	2	OTTHUMG00000002388.2	sense	chr1	HAVANA	gene	11905766	11908402	.	-	.	gene_id=ENSG00000175206.6;transcript_id=ENSG00000175206.6;gene_type=protein_coding;gene_status=KNOWN;gene_name=NPPA;transcript_type=protein_coding;transcript_status=KNOWN;transcript_name=NPPA;level=2;havana_gene=OTTHUMG00000002388.2;	0	0	0	0	0	0	0	0	0	1	0	0	4878	NPPA
ENSG00000120937	ENSG00000120937.8	ENSG00000120937.8	protein_coding	KNOWN	NPPB	protein_coding	KNOWN	NPPB	2	OTTHUMG00000002389.1	sense	chr1	HAVANA	gene	11917521	11918988	.	-	.	gene_id=ENSG00000120937.8;transcript_id=ENSG00000120937.8;gene_type=protein_coding;gene_status=KNOWN;gene_name=NPPB;transcript_type=protein_coding;transcript_status=KNOWN;transcript_name=NPPB;level=2;havana_gene=OTTHUMG00000002389.1;	0	0	0	0	0	0	0	0	0	0	0	0	4879	NPPB
ENSG00000116685	ENSG00000116685.11	ENSG00000116685.11	protein_coding	KNOWN	KIAA2013	protein_coding	KNOWN	KIAA2013	2	OTTHUMG00000002391.1	sense	chr1	HAVANA	gene	11979648	11986485	.	-	.	gene_id=ENSG00000116685.11;transcript_id=ENSG00000116685.11;gene_type=protein_coding;gene_status=KNOWN;gene_name=KIAA2013;transcript_type=protein_coding;transcript_status=KNOWN;transcript_name=KIAA2013;level=2;havana_gene=OTTHUMG00000002391.1;	560	461	384	646	530	481	345	646	388	424	608	416	90231	KIAA2013
ENSG00000083444	ENSG00000083444.12	ENSG00000083444.12	protein_coding	KNOWN	PLOD1	protein_coding	KNOWN	PLOD1	2	OTTHUMG00000002393.3	sense	chr1	HAVANA	gene	11994262	12035595	.	+	.	gene_id=ENSG00000083444.12;transcript_id=ENSG00000083444.12;gene_type=protein_coding;gene_status=KNOWN;gene_name=PLOD1;transcript_type=protein_coding;transcript_status=KNOWN;transcript_name=PLOD1;level=2;havana_gene=OTTHUMG00000002393.3;	695	588	511	739	1029	937	758	1279	813	820	1210	905	5351	PLOD1
ENSG00000116688	ENSG00000116688.12	ENSG00000116688.12	protein_coding	KNOWN	MFN2	protein_coding	KNOWN	MFN2	2	OTTHUMG00000002392.5	sense	chr1	HAVANA	gene	12040238	12073571	.	+	.	gene_id=ENSG00000116688.12;transcript_id=ENSG00000116688.12;gene_type=protein_coding;gene_status=KNOWN;gene_name=MFN2;transcript_type=protein_coding;transcript_status=KNOWN;transcript_name=MFN2;level=2;havana_gene=OTTHUMG00000002392.5;	868	880	754	1200	1255	1062	732	1405	699	699	962	720	9927	MFN2
ENSG00000116691	ENSG00000116691.6	ENSG00000116691.6	protein_coding	KNOWN	MIIP	protein_coding	KNOWN	MIIP	2	OTTHUMG00000002439.1	sense	chr1	HAVANA	gene	12079523	12092102	.	+	.	gene_id=ENSG00000116691.6;transcript_id=ENSG00000116691.6;gene_type=protein_coding;gene_status=KNOWN;gene_name=MIIP;transcript_type=protein_coding;transcript_status=KNOWN;transcript_name=MIIP;level=2;havana_gene=OTTHUMG00000002439.1;	341	339	241	447	403	461	285	528	288	330	408	330	60672	MIIP
ENSG00000120949	ENSG00000120949.10	ENSG00000120949.10	protein_coding	KNOWN	TNFRSF8	protein_coding	KNOWN	TNFRSF8	2	OTTHUMG00000001827.3	sense	chr1	HAVANA	gene	12123434	12204264	.	+	.	gene_id=ENSG00000120949.10;transcript_id=ENSG00000120949.10;gene_type=protein_coding;gene_status=KNOWN;gene_name=TNFRSF8;transcript_type=protein_coding;transcript_status=KNOWN;transcript_name=TNFRSF8;level=2;havana_gene=OTTHUMG00000001827.3;	23	6	4	8	20	19	17	37	25	26	34	19	943	TNFRSF8
ENSG00000028137	ENSG00000028137.12	ENSG00000028137.12	protein_coding	KNOWN	TNFRSF1B	protein_coding	KNOWN	TNFRSF1B	2	ncRNA_host	sense	chr1	HAVANA	gene	12227060	12269285	.	+	.	gene_id=ENSG00000028137.12;transcript_id=ENSG00000028137.12;gene_type=protein_coding;gene_status=KNOWN;gene_name=TNFRSF1B;transcript_type=protein_coding;transcript_status=KNOWN;transcript_name=TNFRSF1B;level=2;tag=ncRNA_host;havana_gene=OTTHUMG00000001829.1;	0	3	3	0	7	2	1	4	5	3	3	1	7133	TNFRSF1B
ENSG00000048707	ENSG00000048707.9	ENSG00000048707.9	protein_coding	KNOWN	VPS13D	protein_coding	KNOWN	VPS13D	2	ncRNA_host	sense	chr1	HAVANA	gene	12290124	12572099	.	+	.	gene_id=ENSG00000048707.9;transcript_id=ENSG00000048707.9;gene_type=protein_coding;gene_status=KNOWN;gene_name=VPS13D;transcript_type=protein_coding;transcript_status=KNOWN;transcript_name=VPS13D;level=2;tag=ncRNA_host;havana_gene=OTTHUMG00000013155.4;	337	325	259	431	1135	894	567	969	749	773	1285	844	55187	VPS13D
ENSG00000162496	ENSG00000162496.4	ENSG00000162496.4	protein_coding	KNOWN	DHRS3	protein_coding	KNOWN	DHRS3	2	ncRNA_host	sense	chr1	HAVANA	gene	12627939	12677737	.	-	.	gene_id=ENSG00000162496.4;transcript_id=ENSG00000162496.4;gene_type=protein_coding;gene_status=KNOWN;gene_name=DHRS3;transcript_type=protein_coding;transcript_status=KNOWN;transcript_name=DHRS3;level=2;tag=ncRNA_host;havana_gene=OTTHUMG00000001885.2;	30	57	28	55	32	36	21	43	70	104	91	103	9249	DHRS3
ENSG00000204518	ENSG00000204518.2	ENSG00000204518.2	protein_coding	KNOWN	AADACL4	protein_coding	KNOWN	AADACL4	2	OTTHUMG00000001889.1	sense	chr1	HAVANA	gene	12704566	12727097	.	+	.	gene_id=ENSG00000204518.2;transcript_id=ENSG00000204518.2;gene_type=protein_coding;gene_status=KNOWN;gene_name=AADACL4;transcript_type=protein_coding;transcript_status=KNOWN;transcript_name=AADACL4;level=2;havana_gene=OTTHUMG00000001889.1;	0	0	0	0	0	0	0	0	0	0	0	0	343066	AADACL4
ENSG00000188984	ENSG00000188984.7	ENSG00000188984.7	protein_coding	KNOWN	AADACL3	protein_coding	KNOWN	AADACL3	2	OTTHUMG00000001887.2	sense	chr1	HAVANA	gene	12776118	12788726	.	+	.	gene_id=ENSG00000188984.7;transcript_id=ENSG00000188984.7;gene_type=protein_coding;gene_status=KNOWN;gene_name=AADACL3;transcript_type=protein_coding;transcript_status=KNOWN;transcript_name=AADACL3;level=2;havana_gene=OTTHUMG00000001887.2;	0	0	0	0	2	0	0	0	0	0	0	1	126767	AADACL3
ENSG00000157330	ENSG00000157330.5	ENSG00000157330.5	protein_coding	KNOWN	C1orf158	protein_coding	KNOWN	C1orf158	2	OTTHUMG00000001888.1	sense	chr1	HAVANA	gene	12806163	12823847	.	+	.	gene_id=ENSG00000157330.5;transcript_id=ENSG00000157330.5;gene_type=protein_coding;gene_status=KNOWN;gene_name=C1orf158;transcript_type=protein_coding;transcript_status=KNOWN;transcript_name=C1orf158;level=2;havana_gene=OTTHUMG00000001888.1;	1	0	0	0	1	0	0	1	0	0	0	0	93190	C1orf158
ENSG00000116726	ENSG00000116726.4	ENSG00000116726.4	protein_coding	KNOWN	PRAMEF12	protein_coding	KNOWN	PRAMEF12	2	OTTHUMG00000001927.1	sense	chr1	HAVANA	gene	12834984	12838049	.	+	.	gene_id=ENSG00000116726.4;transcript_id=ENSG00000116726.4;gene_type=protein_coding;gene_status=KNOWN;gene_name=PRAMEF12;transcript_type=protein_coding;transcript_status=KNOWN;transcript_name=PRAMEF12;level=2;havana_gene=OTTHUMG00000001927.1;	0	0	0	0	1	0	0	0	0	0	0	0	390999	PRAMEF12
ENSG00000116721	ENSG00000116721.9	ENSG00000116721.9	protein_coding	KNOWN	PRAMEF1	protein_coding	KNOWN	PRAMEF1	2	OTTHUMG00000001928.1	sense	chr1	HAVANA	gene	12851546	12856777	.	+	.	gene_id=ENSG00000116721.9;transcript_id=ENSG00000116721.9;gene_type=protein_coding;gene_status=KNOWN;gene_name=PRAMEF1;transcript_type=protein_coding;transcript_status=KNOWN;transcript_name=PRAMEF1;level=2;havana_gene=OTTHUMG00000001928.1;	0	0	0	0	0	0	0	0	0	0	0	0	65121	PRAMEF1
ENSG00000179172	ENSG00000179172.7	ENSG00000179172.7	protein_coding	KNOWN	HNRNPCL1	protein_coding	KNOWN	HNRNPCL1	2	OTTHUMG00000001931.1	sense	chr1	HAVANA	gene	12907261	12908578	.	-	.	gene_id=ENSG00000179172.7;transcript_id=ENSG00000179172.7;gene_type=protein_coding;gene_status=KNOWN;gene_name=HNRNPCL1;transcript_type=protein_coding;transcript_status=KNOWN;transcript_name=HNRNPCL1;level=2;havana_gene=OTTHUMG00000001931.1;	0	0	0	0	0	0	0	0	0	0	0	0	343069	HNRNPCL1
ENSG00000120952	ENSG00000120952.4	ENSG00000120952.4	protein_coding	KNOWN	PRAMEF2	protein_coding	KNOWN	PRAMEF2	2	OTTHUMG00000001986.1	sense	chr1	HAVANA	gene	12916941	12921764	.	+	.	gene_id=ENSG00000120952.4;transcript_id=ENSG00000120952.4;gene_type=protein_coding;gene_status=KNOWN;gene_name=PRAMEF2;transcript_type=protein_coding;transcript_status=KNOWN;transcript_name=PRAMEF2;level=2;havana_gene=OTTHUMG00000001986.1;	0	0	0	0	0	0	0	0	0	0	0	0	65122	PRAMEF2
ENSG00000243073	ENSG00000243073.3	ENSG00000243073.3	protein_coding	KNOWN	PRAMEF4	protein_coding	KNOWN	PRAMEF4	2	OTTHUMG00000001987.1	sense	chr1	HAVANA	gene	12939045	12946025	.	-	.	gene_id=ENSG00000243073.3;transcript_id=ENSG00000243073.3;gene_type=protein_coding;gene_status=KNOWN;gene_name=PRAMEF4;transcript_type=protein_coding;transcript_status=KNOWN;transcript_name=PRAMEF4;level=2;havana_gene=OTTHUMG00000001987.1;	0	0	0	0	0	0	0	0	0	0	0	0	400735	PRAMEF4
ENSG00000187545	ENSG00000187545.5	ENSG00000187545.5	protein_coding	KNOWN	PRAMEF10	protein_coding	KNOWN	PRAMEF10	2	OTTHUMG00000001981.2	sense	chr1	HAVANA	gene	12952727	12958101	.	-	.	gene_id=ENSG00000187545.5;transcript_id=ENSG00000187545.5;gene_type=protein_coding;gene_status=KNOWN;gene_name=PRAMEF10;transcript_type=protein_coding;transcript_status=KNOWN;transcript_name=PRAMEF10;level=2;havana_gene=OTTHUMG00000001981.2;	0	0	0	0	1	0	0	0	0	0	0	0	343071	PRAMEF10
ENSG00000204510	ENSG00000204510.1	ENSG00000204510.1	protein_coding	KNOWN	PRAMEF7	protein_coding	KNOWN	PRAMEF7	2	OTTHUMG00000001982.1	sense	chr1	HAVANA	gene	12976450	12980569	.	+	.	gene_id=ENSG00000204510.1;transcript_id=ENSG00000204510.1;gene_type=protein_coding;gene_status=KNOWN;gene_name=PRAMEF7;transcript_type=protein_coding;transcript_status=KNOWN;transcript_name=PRAMEF7;level=2;havana_gene=OTTHUMG00000001982.1;	0	0	0	0	0	0	0	0	0	0	0	0	441871	PRAMEF7
ENSG00000232423	ENSG00000232423.3	ENSG00000232423.3	protein_coding	KNOWN	PRAMEF6	protein_coding	KNOWN	PRAMEF6	2	OTTHUMG00000001984.1	sense	chr1	HAVANA	gene	12998181	13117751	.	-	.	gene_id=ENSG00000232423.3;transcript_id=ENSG00000232423.3;gene_type=protein_coding;gene_status=KNOWN;gene_name=PRAMEF6;transcript_type=protein_coding;transcript_status=KNOWN;transcript_name=PRAMEF6;level=2;havana_gene=OTTHUMG00000001984.1;	0	1	0	0	0	0	0	1	0	0	0	0	440561	PRAMEF6
ENSG00000239810	ENSG00000239810.2	ENSG00000239810.2	protein_coding	PUTATIVE	WI2-3308P17.2	protein_coding	PUTATIVE	WI2-3308P17.2	2	OTTHUMG00000074727.1	sense	chr1	HAVANA	gene	13052394	13052998	.	-	.	gene_id=ENSG00000239810.2;transcript_id=ENSG00000239810.2;gene_type=protein_coding;gene_status=PUTATIVE;gene_name=WI2-3308P17.2;transcript_type=protein_coding;transcript_status=PUTATIVE;transcript_name=WI2-3308P17.2;level=2;havana_gene=OTTHUMG00000074727.1;	0	0	0	0	0	0	0	0	0	0	0	0	440560	PRAMEF11
ENSG00000229571	ENSG00000229571.2	ENSG00000229571.2	protein_coding	PUTATIVE	PRAMEF26	protein_coding	PUTATIVE	PRAMEF26	2	OTTHUMG00000074741.1	sense	chr1	HAVANA	gene	13216356	13219581	.	-	.	gene_id=ENSG00000229571.2;transcript_id=ENSG00000229571.2;gene_type=protein_coding;gene_status=PUTATIVE;gene_name=PRAMEF26;transcript_type=protein_coding;transcript_status=PUTATIVE;transcript_name=PRAMEF26;level=2;havana_gene=OTTHUMG00000074741.1;	0	0	0	0	0	0	0	0	0	0	0	0	441873	PRAMEF25
ENSG00000229571	ENSG00000229571.2	ENSG00000229571.2	protein_coding	PUTATIVE	PRAMEF26	protein_coding	PUTATIVE	PRAMEF26	2	OTTHUMG00000074741.1	sense	chr1	HAVANA	gene	13216356	13219581	.	-	.	gene_id=ENSG00000229571.2;transcript_id=ENSG00000229571.2;gene_type=protein_coding;gene_status=PUTATIVE;gene_name=PRAMEF26;transcript_type=protein_coding;transcript_status=PUTATIVE;transcript_name=PRAMEF26;level=2;havana_gene=OTTHUMG00000074741.1;	0	0	0	0	0	0	0	0	0	0	0	0	645359	PRAMEF26
ENSG00000182330	ENSG00000182330.6	ENSG00000182330.6	protein_coding	KNOWN	PRAMEF8	protein_coding	KNOWN	PRAMEF8	2	OTTHUMG00000008037.1	sense	chr1	HAVANA	gene	13386646	13390765	.	-	.	gene_id=ENSG00000182330.6;transcript_id=ENSG00000182330.6;gene_type=protein_coding;gene_status=KNOWN;gene_name=PRAMEF8;transcript_type=protein_coding;transcript_status=KNOWN;transcript_name=PRAMEF8;level=2;havana_gene=OTTHUMG00000008037.1;	0	0	0	0	0	0	0	0	0	0	0	0	391002	PRAMEF8
ENSG00000204501	ENSG00000204501.2	ENSG00000204501.2	protein_coding	KNOWN	PRAMEF9	protein_coding	KNOWN	PRAMEF9	2	OTTHUMG00000008035.1	sense	chr1	HAVANA	gene	13421176	13428191	.	+	.	gene_id=ENSG00000204501.2;transcript_id=ENSG00000204501.2;gene_type=protein_coding;gene_status=KNOWN;gene_name=PRAMEF9;transcript_type=protein_coding;transcript_status=KNOWN;transcript_name=PRAMEF9;level=2;havana_gene=OTTHUMG00000008035.1;	0	0	0	0	0	0	0	0	0	0	0	0	653619	PRAMEF15
ENSG00000204481	ENSG00000204481.6	ENSG00000204481.6	protein_coding	KNOWN	PRAMEF14	protein_coding	KNOWN	PRAMEF14	2	OTTHUMG00000007916.2	sense	chr1	HAVANA	gene	13668269	13673511	.	-	.	gene_id=ENSG00000204481.6;transcript_id=ENSG00000204481.6;gene_type=protein_coding;gene_status=KNOWN;gene_name=PRAMEF14;transcript_type=protein_coding;transcript_status=KNOWN;transcript_name=PRAMEF14;level=2;havana_gene=OTTHUMG00000007916.2;	0	0	0	0	0	0	0	0	0	0	0	0	729528	PRAMEF14
ENSG00000204480	ENSG00000204480.6	ENSG00000204480.6	protein_coding	KNOWN	PRAMEF19	protein_coding	KNOWN	PRAMEF19	2	OTTHUMG00000007919.2	sense	chr1	HAVANA	gene	13694889	13698405	.	-	.	gene_id=ENSG00000204480.6;transcript_id=ENSG00000204480.6;gene_type=protein_coding;gene_status=KNOWN;gene_name=PRAMEF19;transcript_type=protein_coding;transcript_status=KNOWN;transcript_name=PRAMEF19;level=2;havana_gene=OTTHUMG00000007919.2;	0	0	0	0	0	0	0	0	0	0	0	0	645414	PRAMEF19
ENSG00000204479	ENSG00000204479.4	ENSG00000204479.4	protein_coding	KNOWN	PRAMEF17	protein_coding	KNOWN	PRAMEF17	2	OTTHUMG00000007909.2	sense	chr1	HAVANA	gene	13716092	13719089	.	+	.	gene_id=ENSG00000204479.4;transcript_id=ENSG00000204479.4;gene_type=protein_coding;gene_status=KNOWN;gene_name=PRAMEF17;transcript_type=protein_coding;transcript_status=KNOWN;transcript_name=PRAMEF17;level=2;havana_gene=OTTHUMG00000007909.2;	0	0	0	0	0	0	0	0	0	0	0	0	391004	PRAMEF17
ENSG00000204478	ENSG00000204478.5	ENSG00000204478.5	protein_coding	KNOWN	PRAMEF20	protein_coding	KNOWN	PRAMEF20	2	OTTHUMG00000007911.1	sense	chr1	HAVANA	gene	13736907	13747803	.	+	.	gene_id=ENSG00000204478.5;transcript_id=ENSG00000204478.5;gene_type=protein_coding;gene_status=KNOWN;gene_name=PRAMEF20;transcript_type=protein_coding;transcript_status=KNOWN;transcript_name=PRAMEF20;level=2;havana_gene=OTTHUMG00000007911.1;	1	0	0	0	0	0	0	0	0	0	0	0	645425	PRAMEF20
ENSG00000162494	ENSG00000162494.5	ENSG00000162494.5	protein_coding	KNOWN	LRRC38	protein_coding	KNOWN	LRRC38	2	OTTHUMG00000007918.1	sense	chr1	HAVANA	gene	13801445	13840543	.	-	.	gene_id=ENSG00000162494.5;transcript_id=ENSG00000162494.5;gene_type=protein_coding;gene_status=KNOWN;gene_name=LRRC38;transcript_type=protein_coding;transcript_status=KNOWN;transcript_name=LRRC38;level=2;havana_gene=OTTHUMG00000007918.1;	0	0	2	1	2	1	0	0	0	0	1	1	126755	LRRC38
ENSG00000162493	ENSG00000162493.12	ENSG00000162493.12	protein_coding	KNOWN	PDPN	protein_coding	KNOWN	PDPN	1	OTTHUMG00000007912.3	sense	chr1	HAVANA	gene	13909960	13944452	.	+	.	gene_id=ENSG00000162493.12;transcript_id=ENSG00000162493.12;gene_type=protein_coding;gene_status=KNOWN;gene_name=PDPN;transcript_type=protein_coding;transcript_status=KNOWN;transcript_name=PDPN;level=1;havana_gene=OTTHUMG00000007912.3;	0	1	0	0	1	2	0	0	0	1	1	0	10630	PDPN
ENSG00000116731	ENSG00000116731.18	ENSG00000116731.18	protein_coding	KNOWN	PRDM2	protein_coding	KNOWN	PRDM2	2	OTTHUMG00000007917.5	sense	chr1	HAVANA	gene	14026693	14151574	.	+	.	gene_id=ENSG00000116731.18;transcript_id=ENSG00000116731.18;gene_type=protein_coding;gene_status=KNOWN;gene_name=PRDM2;transcript_type=protein_coding;transcript_status=KNOWN;transcript_name=PRDM2;level=2;havana_gene=OTTHUMG00000007917.5;	51	48	34	68	148	135	106	154	94	120	182	128	7799	PRDM2
ENSG00000189337	ENSG00000189337.11	ENSG00000189337.11	protein_coding	KNOWN	KAZN	protein_coding	KNOWN	KAZN	2	OTTHUMG00000002042.5	sense	chr1	HAVANA	gene	14925200	15444539	.	+	.	gene_id=ENSG00000189337.11;transcript_id=ENSG00000189337.11;gene_type=protein_coding;gene_status=KNOWN;gene_name=KAZN;transcript_type=protein_coding;transcript_status=KNOWN;transcript_name=KAZN;level=2;havana_gene=OTTHUMG00000002042.5;	11	16	2	18	33	31	15	20	25	18	15	9	23254	KAZN
ENSG00000171729	ENSG00000171729.9	ENSG00000171729.9	protein_coding	KNOWN	TMEM51	protein_coding	KNOWN	TMEM51	2	OTTHUMG00000002046.3	sense	chr1	HAVANA	gene	15479028	15546976	.	+	.	gene_id=ENSG00000171729.9;transcript_id=ENSG00000171729.9;gene_type=protein_coding;gene_status=KNOWN;gene_name=TMEM51;transcript_type=protein_coding;transcript_status=KNOWN;transcript_name=TMEM51;level=2;havana_gene=OTTHUMG00000002046.3;	88	98	63	121	231	220	102	184	184	168	246	213	55092	TMEM51
ENSG00000142621	ENSG00000142621.15	ENSG00000142621.15	protein_coding	KNOWN	FHAD1	protein_coding	KNOWN	FHAD1	2	OTTHUMG00000002088.9	sense	chr1	HAVANA	gene	15573768	15726779	.	+	.	gene_id=ENSG00000142621.15;transcript_id=ENSG00000142621.15;gene_type=protein_coding;gene_status=KNOWN;gene_name=FHAD1;transcript_type=protein_coding;transcript_status=KNOWN;transcript_name=FHAD1;level=2;havana_gene=OTTHUMG00000002088.9;	29	42	18	30	36	36	18	49	19	32	33	22	114827	FHAD1
ENSG00000142634	ENSG00000142634.8	ENSG00000142634.8	protein_coding	KNOWN	EFHD2	protein_coding	KNOWN	EFHD2	2	OTTHUMG00000002254.1	sense	chr1	HAVANA	gene	15736391	15756839	.	+	.	gene_id=ENSG00000142634.8;transcript_id=ENSG00000142634.8;gene_type=protein_coding;gene_status=KNOWN;gene_name=EFHD2;transcript_type=protein_coding;transcript_status=KNOWN;transcript_name=EFHD2;level=2;havana_gene=OTTHUMG00000002254.1;	787	591	522	732	619	536	343	700	456	546	705	539	79180	EFHD2
ENSG00000162438	ENSG00000162438.7	ENSG00000162438.7	protein_coding	KNOWN	CTRC	protein_coding	KNOWN	CTRC	2	OTTHUMG00000002255.1	sense	chr1	HAVANA	gene	15764935	15775737	.	+	.	gene_id=ENSG00000162438.7;transcript_id=ENSG00000162438.7;gene_type=protein_coding;gene_status=KNOWN;gene_name=CTRC;transcript_type=protein_coding;transcript_status=KNOWN;transcript_name=CTRC;level=2;havana_gene=OTTHUMG00000002255.1;	3	0	5	2	8	4	2	6	2	5	9	1	11330	CTRC
ENSG00000142615	ENSG00000142615.7	ENSG00000142615.7	protein_coding	KNOWN	CELA2A	protein_coding	KNOWN	CELA2A	2	OTTHUMG00000002258.1	sense	chr1	HAVANA	gene	15783223	15798586	.	+	.	gene_id=ENSG00000142615.7;transcript_id=ENSG00000142615.7;gene_type=protein_coding;gene_status=KNOWN;gene_name=CELA2A;transcript_type=protein_coding;transcript_status=KNOWN;transcript_name=CELA2A;level=2;havana_gene=OTTHUMG00000002258.1;	7	6	5	1	7	17	10	17	9	10	8	16	63036	CELA2A
ENSG00000215704	ENSG00000215704.5	ENSG00000215704.5	protein_coding	KNOWN	CELA2B	protein_coding	KNOWN	CELA2B	2	OTTHUMG00000002259.1	sense	chr1	HAVANA	gene	15792404	15817895	.	+	.	gene_id=ENSG00000215704.5;transcript_id=ENSG00000215704.5;gene_type=protein_coding;gene_status=KNOWN;gene_name=CELA2B;transcript_type=protein_coding;transcript_status=KNOWN;transcript_name=CELA2B;level=2;havana_gene=OTTHUMG00000002259.1;	3	5	5	2	8	25	7	26	8	9	16	8	51032	CELA2B
ENSG00000132906	ENSG00000132906.13	ENSG00000132906.13	protein_coding	KNOWN	CASP9	protein_coding	KNOWN	CASP9	1	OTTHUMG00000002256.4	sense	chr1	HAVANA	gene	15817327	15853029	.	-	.	gene_id=ENSG00000132906.13;transcript_id=ENSG00000132906.13;gene_type=protein_coding;gene_status=KNOWN;gene_name=CASP9;transcript_type=protein_coding;transcript_status=KNOWN;transcript_name=CASP9;level=1;havana_gene=OTTHUMG00000002256.4;	571	376	417	486	284	204	185	292	302	275	453	338	842	CASP9
ENSG00000116138	ENSG00000116138.8	ENSG00000116138.8	protein_coding	KNOWN	DNAJC16	protein_coding	KNOWN	DNAJC16	2	ncRNA_host	sense	chr1	HAVANA	gene	15853308	15918874	.	+	.	gene_id=ENSG00000116138.8;transcript_id=ENSG00000116138.8;gene_type=protein_coding;gene_status=KNOWN;gene_name=DNAJC16;transcript_type=protein_coding;transcript_status=KNOWN;transcript_name=DNAJC16;level=2;tag=ncRNA_host;havana_gene=OTTHUMG00000002358.3;	219	221	135	247	404	298	224	387	253	246	410	287	23341	DNAJC16
ENSG00000116771	ENSG00000116771.5	ENSG00000116771.5	protein_coding	KNOWN	AGMAT	protein_coding	KNOWN	AGMAT	2	OTTHUMG00000002357.1	sense	chr1	HAVANA	gene	15898848	15911605	.	-	.	gene_id=ENSG00000116771.5;transcript_id=ENSG00000116771.5;gene_type=protein_coding;gene_status=KNOWN;gene_name=AGMAT;transcript_type=protein_coding;transcript_status=KNOWN;transcript_name=AGMAT;level=2;havana_gene=OTTHUMG00000002357.1;	291	311	264	421	294	242	208	372	169	206	244	177	79814	AGMAT
ENSG00000197312	ENSG00000197312.7	ENSG00000197312.7	protein_coding	KNOWN	DDI2	protein_coding	KNOWN	DDI2	2	OTTHUMG00000002381.2	sense	chr1	HAVANA	gene	15943995	15995539	.	+	.	gene_id=ENSG00000197312.7;transcript_id=ENSG00000197312.7;gene_type=protein_coding;gene_status=KNOWN;gene_name=DDI2;transcript_type=protein_coding;transcript_status=KNOWN;transcript_name=DDI2;level=2;havana_gene=OTTHUMG00000002381.2;	244	307	210	413	462	413	258	524	340	338	488	324	84301	DDI2
ENSG00000215695	ENSG00000215695.1	ENSG00000215695.1	protein_coding	KNOWN	RSC1A1	protein_coding	KNOWN	RSC1A1	2	OTTHUMG00000067830.1	sense	chr1	HAVANA	gene	15986364	15988217	.	+	.	gene_id=ENSG00000215695.1;transcript_id=ENSG00000215695.1;gene_type=protein_coding;gene_status=KNOWN;gene_name=RSC1A1;transcript_type=protein_coding;transcript_status=KNOWN;transcript_name=RSC1A1;level=2;havana_gene=OTTHUMG00000067830.1;	15	27	20	28	29	47	17	38	22	31	35	26	6248	RSC1A1
ENSG00000116786	ENSG00000116786.7	ENSG00000116786.7	protein_coding	KNOWN	PLEKHM2	protein_coding	KNOWN	PLEKHM2	2	ncRNA_host	sense	chr1	HAVANA	gene	16010827	16061264	.	+	.	gene_id=ENSG00000116786.7;transcript_id=ENSG00000116786.7;gene_type=protein_coding;gene_status=KNOWN;gene_name=PLEKHM2;transcript_type=protein_coding;transcript_status=KNOWN;transcript_name=PLEKHM2;level=2;tag=ncRNA_host;havana_gene=OTTHUMG00000003062.1;	428	362	272	482	480	444	344	573	342	350	435	372	23207	PLEKHM2
ENSG00000162461	ENSG00000162461.7	ENSG00000162461.7	protein_coding	KNOWN	SLC25A34	protein_coding	KNOWN	SLC25A34	2	OTTHUMG00000003063.1	sense	chr1	HAVANA	gene	16062900	16067891	.	+	.	gene_id=ENSG00000162461.7;transcript_id=ENSG00000162461.7;gene_type=protein_coding;gene_status=KNOWN;gene_name=SLC25A34;transcript_type=protein_coding;transcript_status=KNOWN;transcript_name=SLC25A34;level=2;havana_gene=OTTHUMG00000003063.1;	4	1	3	0	5	3	0	2	6	7	7	6	284723	SLC25A34
ENSG00000162460	ENSG00000162460.6	ENSG00000162460.6	protein_coding	NOVEL	TMEM82	protein_coding	NOVEL	TMEM82	2	OTTHUMG00000003065.2	sense	chr1	HAVANA	gene	16068917	16074477	.	+	.	gene_id=ENSG00000162460.6;transcript_id=ENSG00000162460.6;gene_type=protein_coding;gene_status=NOVEL;gene_name=TMEM82;transcript_type=protein_coding;transcript_status=NOVEL;transcript_name=TMEM82;level=2;havana_gene=OTTHUMG00000003065.2;	0	0	0	0	1	2	4	1	1	0	1	2	388595	TMEM82
ENSG00000162458	ENSG00000162458.8	ENSG00000162458.8	protein_coding	KNOWN	FBLIM1	protein_coding	KNOWN	FBLIM1	2	OTTHUMG00000003079.5	sense	chr1	HAVANA	gene	16083102	16113089	.	+	.	gene_id=ENSG00000162458.8;transcript_id=ENSG00000162458.8;gene_type=protein_coding;gene_status=KNOWN;gene_name=FBLIM1;transcript_type=protein_coding;transcript_status=KNOWN;transcript_name=FBLIM1;level=2;havana_gene=OTTHUMG00000003079.5;	42	35	23	35	46	67	53	71	35	36	66	47	54751	FBLIM1
ENSG00000065526	ENSG00000065526.6	ENSG00000065526.6	protein_coding	KNOWN	SPEN	protein_coding	KNOWN	SPEN	2	ncRNA_host	sense	chr1	HAVANA	gene	16174359	16266955	.	+	.	gene_id=ENSG00000065526.6;transcript_id=ENSG00000065526.6;gene_type=protein_coding;gene_status=KNOWN;gene_name=SPEN;transcript_type=protein_coding;transcript_status=KNOWN;transcript_name=SPEN;level=2;tag=ncRNA_host;havana_gene=OTTHUMG00000009376.1;	137	158	119	224	471	438	250	428	361	343	487	381	23013	SPEN
ENSG00000116809	ENSG00000116809.7	ENSG00000116809.7	protein_coding	KNOWN	ZBTB17	protein_coding	KNOWN	ZBTB17	2	OTTHUMG00000009377.1	sense	chr1	HAVANA	gene	16268364	16302627	.	-	.	gene_id=ENSG00000116809.7;transcript_id=ENSG00000116809.7;gene_type=protein_coding;gene_status=KNOWN;gene_name=ZBTB17;transcript_type=protein_coding;transcript_status=KNOWN;transcript_name=ZBTB17;level=2;havana_gene=OTTHUMG00000009377.1;	115	100	86	112	178	148	118	189	85	100	183	128	7709	ZBTB17
ENSG00000183888	ENSG00000183888.4	ENSG00000183888.4	protein_coding	KNOWN	C1orf64	protein_coding	KNOWN	C1orf64	2	OTTHUMG00000009523.1	sense	chr1	HAVANA	gene	16330731	16335302	.	+	.	gene_id=ENSG00000183888.4;transcript_id=ENSG00000183888.4;gene_type=protein_coding;gene_status=KNOWN;gene_name=C1orf64;transcript_type=protein_coding;transcript_status=KNOWN;transcript_name=C1orf64;level=2;havana_gene=OTTHUMG00000009523.1;	0	0	0	0	0	0	0	1	0	0	0	0	149563	SRARP
ENSG00000173641	ENSG00000173641.13	ENSG00000173641.13	protein_coding	KNOWN	HSPB7	protein_coding	KNOWN	HSPB7	1	OTTHUMG00000009531.2	sense	chr1	HAVANA	gene	16340523	16346089	.	-	.	gene_id=ENSG00000173641.13;transcript_id=ENSG00000173641.13;gene_type=protein_coding;gene_status=KNOWN;gene_name=HSPB7;transcript_type=protein_coding;transcript_status=KNOWN;transcript_name=HSPB7;level=1;havana_gene=OTTHUMG00000009531.2;	20	9	10	13	4	6	2	7	2	7	4	4	27129	HSPB7
ENSG00000186510	ENSG00000186510.7	ENSG00000186510.7	protein_coding	KNOWN	CLCNKA	protein_coding	KNOWN	CLCNKA	2	OTTHUMG00000009529.3	sense	chr1	HAVANA	gene	16345370	16360545	.	+	.	gene_id=ENSG00000186510.7;transcript_id=ENSG00000186510.7;gene_type=protein_coding;gene_status=KNOWN;gene_name=CLCNKA;transcript_type=protein_coding;transcript_status=KNOWN;transcript_name=CLCNKA;level=2;havana_gene=OTTHUMG00000009529.3;	0	5	1	2	1	3	1	2	0	1	6	3	1187	CLCNKA
ENSG00000184908	ENSG00000184908.13	ENSG00000184908.13	protein_coding	KNOWN	CLCNKB	protein_coding	KNOWN	CLCNKB	2	OTTHUMG00000009530.2	sense	chr1	HAVANA	gene	16370272	16383803	.	+	.	gene_id=ENSG00000184908.13;transcript_id=ENSG00000184908.13;gene_type=protein_coding;gene_status=KNOWN;gene_name=CLCNKB;transcript_type=protein_coding;transcript_status=KNOWN;transcript_name=CLCNKB;level=2;havana_gene=OTTHUMG00000009530.2;	6	1	5	2	3	2	2	2	1	0	2	1	1188	CLCNKB
ENSG00000185519	ENSG00000185519.8	ENSG00000185519.8	protein_coding	KNOWN	FAM131C	protein_coding	KNOWN	FAM131C	2	OTTHUMG00000009525.1	sense	chr1	HAVANA	gene	16384264	16400127	.	-	.	gene_id=ENSG00000185519.8;transcript_id=ENSG00000185519.8;gene_type=protein_coding;gene_status=KNOWN;gene_name=FAM131C;transcript_type=protein_coding;transcript_status=KNOWN;transcript_name=FAM131C;level=2;havana_gene=OTTHUMG00000009525.1;	6	2	4	7	4	3	3	6	4	5	4	5	348487	FAM131C
ENSG00000142627	ENSG00000142627.9	ENSG00000142627.9	protein_coding	KNOWN	EPHA2	protein_coding	KNOWN	EPHA2	2	OTTHUMG00000009527.2	sense	chr1	HAVANA	gene	16450832	16482582	.	-	.	gene_id=ENSG00000142627.9;transcript_id=ENSG00000142627.9;gene_type=protein_coding;gene_status=KNOWN;gene_name=EPHA2;transcript_type=protein_coding;transcript_status=KNOWN;transcript_name=EPHA2;level=2;havana_gene=OTTHUMG00000009527.2;	483	462	346	617	1790	1508	1121	1946	1063	1029	1428	1049	1969	EPHA2
ENSG00000142632	ENSG00000142632.12	ENSG00000142632.12	protein_coding	KNOWN	ARHGEF19	protein_coding	KNOWN	ARHGEF19	2	OTTHUMG00000002219.3	sense	chr1	HAVANA	gene	16524349	16539104	.	-	.	gene_id=ENSG00000142632.12;transcript_id=ENSG00000142632.12;gene_type=protein_coding;gene_status=KNOWN;gene_name=ARHGEF19;transcript_type=protein_coding;transcript_status=KNOWN;transcript_name=ARHGEF19;level=2;havana_gene=OTTHUMG00000002219.3;	180	132	104	184	176	158	111	209	139	138	166	149	128272	ARHGEF19
ENSG00000132881	ENSG00000132881.7	ENSG00000132881.7	protein_coding	KNOWN	RSG1	protein_coding	KNOWN	RSG1	2	OTTHUMG00000002214.3	sense	chr1	HAVANA	gene	16558195	16563657	.	-	.	gene_id=ENSG00000132881.7;transcript_id=ENSG00000132881.7;gene_type=protein_coding;gene_status=KNOWN;gene_name=RSG1;transcript_type=protein_coding;transcript_status=KNOWN;transcript_name=RSG1;level=2;havana_gene=OTTHUMG00000002214.3;	7	23	2	10	9	19	8	13	12	16	7	10	79363	CPLANE2
ENSG00000037637	ENSG00000037637.6	ENSG00000037637.6	protein_coding	KNOWN	FBXO42	protein_coding	KNOWN	FBXO42	2	OTTHUMG00000002218.1	sense	chr1	HAVANA	gene	16573334	16678949	.	-	.	gene_id=ENSG00000037637.6;transcript_id=ENSG00000037637.6;gene_type=protein_coding;gene_status=KNOWN;gene_name=FBXO42;transcript_type=protein_coding;transcript_status=KNOWN;transcript_name=FBXO42;level=2;havana_gene=OTTHUMG00000002218.1;	134	149	97	217	284	234	154	239	185	190	277	204	54455	FBXO42
ENSG00000055070	ENSG00000055070.12	ENSG00000055070.12	protein_coding	KNOWN	SZRD1	protein_coding	KNOWN	SZRD1	2	OTTHUMG00000002217.4	sense	chr1	HAVANA	gene	16679070	16724640	.	+	.	gene_id=ENSG00000055070.12;transcript_id=ENSG00000055070.12;gene_type=protein_coding;gene_status=KNOWN;gene_name=SZRD1;transcript_type=protein_coding;transcript_status=KNOWN;transcript_name=SZRD1;level=2;havana_gene=OTTHUMG00000002217.4;	670	595	499	753	545	603	383	831	428	473	634	457	26099	SZRD1
ENSG00000187144	ENSG00000187144.7	ENSG00000187144.7	protein_coding	KNOWN	SPATA21	protein_coding	KNOWN	SPATA21	1	OTTHUMG00000002312.3	sense	chr1	HAVANA	gene	16713612	16763919	.	-	.	gene_id=ENSG00000187144.7;transcript_id=ENSG00000187144.7;gene_type=protein_coding;gene_status=KNOWN;gene_name=SPATA21;transcript_type=protein_coding;transcript_status=KNOWN;transcript_name=SPATA21;level=1;havana_gene=OTTHUMG00000002312.3;	0	6	0	2	2	16	2	12	6	5	6	4	374955	SPATA21
ENSG00000157191	ENSG00000157191.15	ENSG00000157191.15	protein_coding	KNOWN	NECAP2	protein_coding	KNOWN	NECAP2	1	OTTHUMG00000002313.4	sense	chr1	HAVANA	gene	16767167	16786573	.	+	.	gene_id=ENSG00000157191.15;transcript_id=ENSG00000157191.15;gene_type=protein_coding;gene_status=KNOWN;gene_name=NECAP2;transcript_type=protein_coding;transcript_status=KNOWN;transcript_name=NECAP2;level=1;havana_gene=OTTHUMG00000002313.4;	307	324	274	369	335	264	192	361	258	252	330	251	55707	NECAP2
ENSG00000219481	ENSG00000219481.6	ENSG00000219481.6	protein_coding	KNOWN	NBPF1	protein_coding	KNOWN	NBPF1	2	OTTHUMG00000002487.10	sense	chr1	HAVANA	gene	16888814	16940057	.	-	.	gene_id=ENSG00000219481.6;transcript_id=ENSG00000219481.6;gene_type=protein_coding;gene_status=KNOWN;gene_name=NBPF1;transcript_type=protein_coding;transcript_status=KNOWN;transcript_name=NBPF1;level=2;havana_gene=OTTHUMG00000002487.10;	144	145	137	167	329	233	159	235	177	190	320	216	55672	NBPF1
ENSG00000058453	ENSG00000058453.12	ENSG00000058453.12	protein_coding	KNOWN	CROCC	protein_coding	KNOWN	CROCC	2	ncRNA_host	sense	chr1	HAVANA	gene	17066768	17299474	.	+	.	gene_id=ENSG00000058453.12;transcript_id=ENSG00000058453.12;gene_type=protein_coding;gene_status=KNOWN;gene_name=CROCC;transcript_type=protein_coding;transcript_status=KNOWN;transcript_name=CROCC;level=2;tag=ncRNA_host;havana_gene=OTTHUMG00000002200.6;	775	787	840	1109	984	866	716	1240	722	745	1571	1698	9696	CROCC
ENSG00000117122	ENSG00000117122.9	ENSG00000117122.9	protein_coding	KNOWN	MFAP2	protein_coding	KNOWN	MFAP2	2	OTTHUMG00000002290.1	sense	chr1	HAVANA	gene	17300997	17307330	.	-	.	gene_id=ENSG00000117122.9;transcript_id=ENSG00000117122.9;gene_type=protein_coding;gene_status=KNOWN;gene_name=MFAP2;transcript_type=protein_coding;transcript_status=KNOWN;transcript_name=MFAP2;level=2;havana_gene=OTTHUMG00000002290.1;	0	0	0	0	0	0	0	0	0	0	0	0	4237	MFAP2
ENSG00000159363	ENSG00000159363.13	ENSG00000159363.13	protein_coding	KNOWN	ATP13A2	protein_coding	KNOWN	ATP13A2	1	OTTHUMG00000002293.3	sense	chr1	HAVANA	gene	17312453	17338423	.	-	.	gene_id=ENSG00000159363.13;transcript_id=ENSG00000159363.13;gene_type=protein_coding;gene_status=KNOWN;gene_name=ATP13A2;transcript_type=protein_coding;transcript_status=KNOWN;transcript_name=ATP13A2;level=1;havana_gene=OTTHUMG00000002293.3;	88	87	52	126	225	280	119	264	126	127	207	168	23400	ATP13A2
ENSG00000117118	ENSG00000117118.5	ENSG00000117118.5	protein_coding	KNOWN	SDHB	protein_coding	KNOWN	SDHB	2	OTTHUMG00000002289.2	sense	chr1	HAVANA	gene	17345217	17380665	.	-	.	gene_id=ENSG00000117118.5;transcript_id=ENSG00000117118.5;gene_type=protein_coding;gene_status=KNOWN;gene_name=SDHB;transcript_type=protein_coding;transcript_status=KNOWN;transcript_name=SDHB;level=2;havana_gene=OTTHUMG00000002289.2;	1927	1992	1378	2436	1067	1073	720	1497	830	968	1236	1016	6390	SDHB
ENSG00000117115	ENSG00000117115.8	ENSG00000117115.8	protein_coding	KNOWN	PADI2	protein_coding	KNOWN	PADI2	2	OTTHUMG00000002295.1	sense	chr1	HAVANA	gene	17393256	17445948	.	-	.	gene_id=ENSG00000117115.8;transcript_id=ENSG00000117115.8;gene_type=protein_coding;gene_status=KNOWN;gene_name=PADI2;transcript_type=protein_coding;transcript_status=KNOWN;transcript_name=PADI2;level=2;havana_gene=OTTHUMG00000002295.1;	32	31	26	41	15	17	14	27	10	12	23	20	11240	PADI2
ENSG00000142623	ENSG00000142623.8	ENSG00000142623.8	protein_coding	KNOWN	PADI1	protein_coding	KNOWN	PADI1	2	OTTHUMG00000002294.3	sense	chr1	HAVANA	gene	17531621	17572500	.	+	.	gene_id=ENSG00000142623.8;transcript_id=ENSG00000142623.8;gene_type=protein_coding;gene_status=KNOWN;gene_name=PADI1;transcript_type=protein_coding;transcript_status=KNOWN;transcript_name=PADI1;level=2;havana_gene=OTTHUMG00000002294.3;	48	57	28	76	112	162	95	187	82	117	94	98	29943	PADI1
ENSG00000142619	ENSG00000142619.4	ENSG00000142619.4	protein_coding	KNOWN	PADI3	protein_coding	KNOWN	PADI3	2	ncRNA_host	sense	chr1	HAVANA	gene	17575593	17610728	.	+	.	gene_id=ENSG00000142619.4;transcript_id=ENSG00000142619.4;gene_type=protein_coding;gene_status=KNOWN;gene_name=PADI3;transcript_type=protein_coding;transcript_status=KNOWN;transcript_name=PADI3;level=2;tag=ncRNA_host;havana_gene=OTTHUMG00000002373.1;	0	2	3	2	1	5	0	6	1	2	4	6	51702	PADI3
ENSG00000159339	ENSG00000159339.9	ENSG00000159339.9	protein_coding	KNOWN	PADI4	protein_coding	KNOWN	PADI4	2	OTTHUMG00000002371.1	sense	chr1	HAVANA	gene	17634690	17690499	.	+	.	gene_id=ENSG00000159339.9;transcript_id=ENSG00000159339.9;gene_type=protein_coding;gene_status=KNOWN;gene_name=PADI4;transcript_type=protein_coding;transcript_status=KNOWN;transcript_name=PADI4;level=2;havana_gene=OTTHUMG00000002371.1;	4	3	3	6	10	15	4	7	4	9	7	10	23569	PADI4
ENSG00000179051	ENSG00000179051.9	ENSG00000179051.9	protein_coding	KNOWN	RCC2	protein_coding	KNOWN	RCC2	2	ncRNA_host	sense	chr1	HAVANA	gene	17733256	17766220	.	-	.	gene_id=ENSG00000179051.9;transcript_id=ENSG00000179051.9;gene_type=protein_coding;gene_status=KNOWN;gene_name=RCC2;transcript_type=protein_coding;transcript_status=KNOWN;transcript_name=RCC2;level=2;tag=ncRNA_host;havana_gene=OTTHUMG00000002513.1;	1995	1879	1612	2530	2230	2020	1375	2612	1269	1509	1816	1461	55920	RCC2
ENSG00000074964	ENSG00000074964.12	ENSG00000074964.12	protein_coding	KNOWN	ARHGEF10L	protein_coding	KNOWN	ARHGEF10L	2	OTTHUMG00000002514.1	sense	chr1	HAVANA	gene	17866330	18024369	.	+	.	gene_id=ENSG00000074964.12;transcript_id=ENSG00000074964.12;gene_type=protein_coding;gene_status=KNOWN;gene_name=ARHGEF10L;transcript_type=protein_coding;transcript_status=KNOWN;transcript_name=ARHGEF10L;level=2;havana_gene=OTTHUMG00000002514.1;	119	125	97	158	221	210	129	227	121	179	228	190	55160	ARHGEF10L
ENSG00000117148	ENSG00000117148.6	ENSG00000117148.6	protein_coding	KNOWN	ACTL8	protein_coding	KNOWN	ACTL8	2	OTTHUMG00000002512.1	sense	chr1	HAVANA	gene	18081808	18153558	.	+	.	gene_id=ENSG00000117148.6;transcript_id=ENSG00000117148.6;gene_type=protein_coding;gene_status=KNOWN;gene_name=ACTL8;transcript_type=protein_coding;transcript_status=KNOWN;transcript_name=ACTL8;level=2;havana_gene=OTTHUMG00000002512.1;	321	313	223	396	165	170	110	230	92	118	132	104	81569	ACTL8
ENSG00000117154	ENSG00000117154.7	ENSG00000117154.7	protein_coding	KNOWN	IGSF21	protein_coding	KNOWN	IGSF21	2	OTTHUMG00000002432.2	sense	chr1	HAVANA	gene	18434240	18704977	.	+	.	gene_id=ENSG00000117154.7;transcript_id=ENSG00000117154.7;gene_type=protein_coding;gene_status=KNOWN;gene_name=IGSF21;transcript_type=protein_coding;transcript_status=KNOWN;transcript_name=IGSF21;level=2;havana_gene=OTTHUMG00000002432.2;	1	3	1	1	14	5	1	4	6	5	2	0	84966	IGSF21
ENSG00000179023	ENSG00000179023.7	ENSG00000179023.7	protein_coding	KNOWN	KLHDC7A	protein_coding	KNOWN	KLHDC7A	2	OTTHUMG00000002431.3	sense	chr1	HAVANA	gene	18807424	18812478	.	+	.	gene_id=ENSG00000179023.7;transcript_id=ENSG00000179023.7;gene_type=protein_coding;gene_status=KNOWN;gene_name=KLHDC7A;transcript_type=protein_coding;transcript_status=KNOWN;transcript_name=KLHDC7A;level=2;havana_gene=OTTHUMG00000002431.3;	0	1	1	0	5	0	0	0	0	1	0	0	127707	KLHDC7A
ENSG00000009709	ENSG00000009709.7	ENSG00000009709.7	protein_coding	KNOWN	PAX7	protein_coding	KNOWN	PAX7	2	OTTHUMG00000002433.2	sense	chr1	HAVANA	gene	18957500	19075360	.	+	.	gene_id=ENSG00000009709.7;transcript_id=ENSG00000009709.7;gene_type=protein_coding;gene_status=KNOWN;gene_name=PAX7;transcript_type=protein_coding;transcript_status=KNOWN;transcript_name=PAX7;level=2;havana_gene=OTTHUMG00000002433.2;	4	2	3	6	6	9	1	9	2	8	7	3	5081	PAX7
ENSG00000179002	ENSG00000179002.5	ENSG00000179002.5	protein_coding	KNOWN	TAS1R2	protein_coding	KNOWN	TAS1R2	1	OTTHUMG00000002442.1	sense	chr1	HAVANA	gene	19166093	19186176	.	-	.	gene_id=ENSG00000179002.5;transcript_id=ENSG00000179002.5;gene_type=protein_coding;gene_status=KNOWN;gene_name=TAS1R2;transcript_type=protein_coding;transcript_status=KNOWN;transcript_name=TAS1R2;level=1;havana_gene=OTTHUMG00000002442.1;	1	0	0	0	4	0	0	0	2	0	0	0	80834	TAS1R2
ENSG00000159423	ENSG00000159423.12	ENSG00000159423.12	protein_coding	KNOWN	ALDH4A1	protein_coding	KNOWN	ALDH4A1	1	ncRNA_host	sense	chr1	HAVANA	gene	19197926	19229275	.	-	.	gene_id=ENSG00000159423.12;transcript_id=ENSG00000159423.12;gene_type=protein_coding;gene_status=KNOWN;gene_name=ALDH4A1;transcript_type=protein_coding;transcript_status=KNOWN;transcript_name=ALDH4A1;level=1;tag=ncRNA_host;havana_gene=OTTHUMG00000002443.3;	118	111	106	97	119	86	61	122	63	79	121	72	8659	ALDH4A1
ENSG00000169991	ENSG00000169991.6	ENSG00000169991.6	protein_coding	KNOWN	IFFO2	protein_coding	KNOWN	IFFO2	1	OTTHUMG00000002499.2	sense	chr1	HAVANA	gene	19230775	19283180	.	-	.	gene_id=ENSG00000169991.6;transcript_id=ENSG00000169991.6;gene_type=protein_coding;gene_status=KNOWN;gene_name=IFFO2;transcript_type=protein_coding;transcript_status=KNOWN;transcript_name=IFFO2;level=1;havana_gene=OTTHUMG00000002499.2;	20	12	16	32	81	103	45	87	37	45	73	54	126917	IFFO2
ENSG00000127481	ENSG00000127481.10	ENSG00000127481.10	protein_coding	KNOWN	UBR4	protein_coding	KNOWN	UBR4	2	ncRNA_host	sense	chr1	HAVANA	gene	19401000	19536770	.	-	.	gene_id=ENSG00000127481.10;transcript_id=ENSG00000127481.10;gene_type=protein_coding;gene_status=KNOWN;gene_name=UBR4;transcript_type=protein_coding;transcript_status=KNOWN;transcript_name=UBR4;level=2;tag=ncRNA_host;havana_gene=OTTHUMG00000002498.4;	854	816	686	1101	1799	1668	991	1662	1246	1271	2029	1347	23352	UBR4
ENSG00000127463	ENSG00000127463.9	ENSG00000127463.9	protein_coding	KNOWN	EMC1	protein_coding	KNOWN	EMC1	1	OTTHUMG00000002497.4	sense	chr1	HAVANA	gene	19542158	19578046	.	-	.	gene_id=ENSG00000127463.9;transcript_id=ENSG00000127463.9;gene_type=protein_coding;gene_status=KNOWN;gene_name=EMC1;transcript_type=protein_coding;transcript_status=KNOWN;transcript_name=EMC1;level=1;havana_gene=OTTHUMG00000002497.4;	501	524	395	678	1053	909	628	1092	582	682	927	634	23065	EMC1
ENSG00000053372	ENSG00000053372.4	ENSG00000053372.4	protein_coding	KNOWN	MRTO4	protein_coding	KNOWN	MRTO4	2	OTTHUMG00000002496.2	sense	chr1	HAVANA	gene	19578033	19586622	.	+	.	gene_id=ENSG00000053372.4;transcript_id=ENSG00000053372.4;gene_type=protein_coding;gene_status=KNOWN;gene_name=MRTO4;transcript_type=protein_coding;transcript_status=KNOWN;transcript_name=MRTO4;level=2;havana_gene=OTTHUMG00000002496.2;	942	894	697	1250	688	707	504	969	435	462	604	531	51154	MRTO4
ENSG00000162482	ENSG00000162482.4	ENSG00000162482.4	protein_coding	KNOWN	AKR7A3	protein_coding	KNOWN	AKR7A3	2	OTTHUMG00000002523.1	sense	chr1	HAVANA	gene	19609052	19615744	.	-	.	gene_id=ENSG00000162482.4;transcript_id=ENSG00000162482.4;gene_type=protein_coding;gene_status=KNOWN;gene_name=AKR7A3;transcript_type=protein_coding;transcript_status=KNOWN;transcript_name=AKR7A3;level=2;havana_gene=OTTHUMG00000002523.1;	6	4	4	10	7	13	10	10	3	7	8	9	22977	AKR7A3
ENSG00000053371	ENSG00000053371.8	ENSG00000053371.8	protein_coding	KNOWN	AKR7A2	protein_coding	KNOWN	AKR7A2	2	ncRNA_host	sense	chr1	HAVANA	gene	19630459	19638640	.	-	.	gene_id=ENSG00000053371.8;transcript_id=ENSG00000053371.8;gene_type=protein_coding;gene_status=KNOWN;gene_name=AKR7A2;transcript_type=protein_coding;transcript_status=KNOWN;transcript_name=AKR7A2;level=2;tag=ncRNA_host;havana_gene=OTTHUMG00000002522.2;	590	453	409	545	352	310	188	454	237	254	360	257	8574	AKR7A2
ENSG00000040487	ENSG00000040487.8	ENSG00000040487.8	protein_coding	KNOWN	PQLC2	protein_coding	KNOWN	PQLC2	1	OTTHUMG00000002521.7	sense	chr1	HAVANA	gene	19638820	19655794	.	+	.	gene_id=ENSG00000040487.8;transcript_id=ENSG00000040487.8;gene_type=protein_coding;gene_status=KNOWN;gene_name=PQLC2;transcript_type=protein_coding;transcript_status=KNOWN;transcript_name=PQLC2;level=1;havana_gene=OTTHUMG00000002521.7;	97	100	65	137	198	153	106	225	121	133	174	171	54896	PQLC2
ENSG00000077549	ENSG00000077549.13	ENSG00000077549.13	protein_coding	KNOWN	CAPZB	protein_coding	KNOWN	CAPZB	2	OTTHUMG00000002556.4	sense	chr1	HAVANA	gene	19665267	19812066	.	-	.	gene_id=ENSG00000077549.13;transcript_id=ENSG00000077549.13;gene_type=protein_coding;gene_status=KNOWN;gene_name=CAPZB;transcript_type=protein_coding;transcript_status=KNOWN;transcript_name=CAPZB;level=2;havana_gene=OTTHUMG00000002556.4;	348	378	295	554	508	520	302	583	450	404	614	467	832	CAPZB
ENSG00000173436	ENSG00000173436.9	ENSG00000173436.9	protein_coding	KNOWN	MINOS1	protein_coding	KNOWN	MINOS1	2	OTTHUMG00000002712.2	sense	chr1	HAVANA	gene	19923477	19956314	.	+	.	gene_id=ENSG00000173436.9;transcript_id=ENSG00000173436.9;gene_type=protein_coding;gene_status=KNOWN;gene_name=MINOS1;transcript_type=protein_coding;transcript_status=KNOWN;transcript_name=MINOS1;level=2;havana_gene=OTTHUMG00000002712.2;	10340	9227	6530	11402	3465	4171	2635	5830	3217	4617	5781	4997	440574	MICOS10
ENSG00000158747	ENSG00000158747.9	ENSG00000158747.9	protein_coding	KNOWN	NBL1	protein_coding	KNOWN	NBL1	1	OTTHUMG00000002700.6	sense	chr1	HAVANA	gene	19967048	19984945	.	+	.	gene_id=ENSG00000158747.9;transcript_id=ENSG00000158747.9;gene_type=protein_coding;gene_status=KNOWN;gene_name=NBL1;transcript_type=protein_coding;transcript_status=KNOWN;transcript_name=NBL1;level=1;havana_gene=OTTHUMG00000002700.6;	387	350	267	477	467	473	247	586	299	333	456	343	4681	NBL1
ENSG00000158747	ENSG00000158747.9	ENSG00000158747.9	protein_coding	KNOWN	NBL1	protein_coding	KNOWN	NBL1	1	OTTHUMG00000002700.6	sense	chr1	HAVANA	gene	19967048	19984945	.	+	.	gene_id=ENSG00000158747.9;transcript_id=ENSG00000158747.9;gene_type=protein_coding;gene_status=KNOWN;gene_name=NBL1;transcript_type=protein_coding;transcript_status=KNOWN;transcript_name=NBL1;level=1;havana_gene=OTTHUMG00000002700.6;	387	350	267	477	467	473	247	586	299	333	456	343	100532736	MICOS10-NBL1
ENSG00000158748	ENSG00000158748.3	ENSG00000158748.3	protein_coding	KNOWN	HTR6	protein_coding	KNOWN	HTR6	2	OTTHUMG00000002713.1	sense	chr1	HAVANA	gene	19991780	20006055	.	+	.	gene_id=ENSG00000158748.3;transcript_id=ENSG00000158748.3;gene_type=protein_coding;gene_status=KNOWN;gene_name=HTR6;transcript_type=protein_coding;transcript_status=KNOWN;transcript_name=HTR6;level=2;havana_gene=OTTHUMG00000002713.1;	0	0	0	1	0	1	0	1	0	0	0	1	3362	HTR6
ENSG00000162542	ENSG00000162542.9	ENSG00000162542.9	protein_coding	KNOWN	TMCO4	protein_coding	KNOWN	TMCO4	2	OTTHUMG00000002697.1	sense	chr1	HAVANA	gene	20008706	20126438	.	-	.	gene_id=ENSG00000162542.9;transcript_id=ENSG00000162542.9;gene_type=protein_coding;gene_status=KNOWN;gene_name=TMCO4;transcript_type=protein_coding;transcript_status=KNOWN;transcript_name=TMCO4;level=2;havana_gene=OTTHUMG00000002697.1;	297	287	235	411	462	428	319	487	241	271	375	279	255104	TMCO4
ENSG00000178828	ENSG00000178828.5	ENSG00000178828.5	protein_coding	KNOWN	RNF186	protein_coding	KNOWN	RNF186	2	OTTHUMG00000002709.1	sense	chr1	HAVANA	gene	20140523	20141771	.	-	.	gene_id=ENSG00000178828.5;transcript_id=ENSG00000178828.5;gene_type=protein_coding;gene_status=KNOWN;gene_name=RNF186;transcript_type=protein_coding;transcript_status=KNOWN;transcript_name=RNF186;level=2;havana_gene=OTTHUMG00000002709.1;	0	0	0	0	0	0	0	0	0	0	0	0	54546	RNF186
ENSG00000169914	ENSG00000169914.5	ENSG00000169914.5	protein_coding	KNOWN	OTUD3	protein_coding	KNOWN	OTUD3	2	OTTHUMG00000002696.1	sense	chr1	HAVANA	gene	20209006	20239438	.	+	.	gene_id=ENSG00000169914.5;transcript_id=ENSG00000169914.5;gene_type=protein_coding;gene_status=KNOWN;gene_name=OTUD3;transcript_type=protein_coding;transcript_status=KNOWN;transcript_name=OTUD3;level=2;havana_gene=OTTHUMG00000002696.1;	95	133	90	115	291	239	162	244	180	154	295	194	23252	OTUD3
ENSG00000188784	ENSG00000188784.4	ENSG00000188784.4	protein_coding	KNOWN	PLA2G2E	protein_coding	KNOWN	PLA2G2E	2	OTTHUMG00000002702.1	sense	chr1	HAVANA	gene	20246502	20250110	.	-	.	gene_id=ENSG00000188784.4;transcript_id=ENSG00000188784.4;gene_type=protein_coding;gene_status=KNOWN;gene_name=PLA2G2E;transcript_type=protein_coding;transcript_status=KNOWN;transcript_name=PLA2G2E;level=2;havana_gene=OTTHUMG00000002702.1;	0	0	0	0	0	0	0	0	0	0	0	1	30814	PLA2G2E
ENSG00000188257	ENSG00000188257.6	ENSG00000188257.6	protein_coding	KNOWN	PLA2G2A	protein_coding	KNOWN	PLA2G2A	2	OTTHUMG00000002699.1	sense	chr1	HAVANA	gene	20301925	20306932	.	-	.	gene_id=ENSG00000188257.6;transcript_id=ENSG00000188257.6;gene_type=protein_coding;gene_status=KNOWN;gene_name=PLA2G2A;transcript_type=protein_coding;transcript_status=KNOWN;transcript_name=PLA2G2A;level=2;havana_gene=OTTHUMG00000002699.1;	0	0	1	0	1	0	0	0	0	0	1	0	5320	PLA2G2A
ENSG00000127472	ENSG00000127472.6	ENSG00000127472.6	protein_coding	KNOWN	PLA2G5	protein_coding	KNOWN	PLA2G5	2	OTTHUMG00000002698.3	sense	chr1	HAVANA	gene	20354672	20417683	.	+	.	gene_id=ENSG00000127472.6;transcript_id=ENSG00000127472.6;gene_type=protein_coding;gene_status=KNOWN;gene_name=PLA2G5;transcript_type=protein_coding;transcript_status=KNOWN;transcript_name=PLA2G5;level=2;havana_gene=OTTHUMG00000002698.3;	0	0	0	0	6	2	2	2	0	0	1	0	5322	PLA2G5
ENSG00000117215	ENSG00000117215.10	ENSG00000117215.10	protein_coding	KNOWN	PLA2G2D	protein_coding	KNOWN	PLA2G2D	2	OTTHUMG00000002701.1	sense	chr1	HAVANA	gene	20438432	20446050	.	-	.	gene_id=ENSG00000117215.10;transcript_id=ENSG00000117215.10;gene_type=protein_coding;gene_status=KNOWN;gene_name=PLA2G2D;transcript_type=protein_coding;transcript_status=KNOWN;transcript_name=PLA2G2D;level=2;havana_gene=OTTHUMG00000002701.1;	0	0	0	0	0	0	0	0	0	0	0	0	26279	PLA2G2D
ENSG00000158786	ENSG00000158786.4	ENSG00000158786.4	protein_coding	KNOWN	PLA2G2F	protein_coding	KNOWN	PLA2G2F	2	OTTHUMG00000002704.1	sense	chr1	HAVANA	gene	20465819	20476879	.	+	.	gene_id=ENSG00000158786.4;transcript_id=ENSG00000158786.4;gene_type=protein_coding;gene_status=KNOWN;gene_name=PLA2G2F;transcript_type=protein_coding;transcript_status=KNOWN;transcript_name=PLA2G2F;level=2;havana_gene=OTTHUMG00000002704.1;	0	1	0	0	0	1	0	0	0	0	0	0	64600	PLA2G2F
ENSG00000187980	ENSG00000187980.6	ENSG00000187980.6	protein_coding	KNOWN	PLA2G2C	protein_coding	KNOWN	PLA2G2C	1	OTTHUMG00000002705.4	sense	chr1	HAVANA	gene	20487746	20503917	.	-	.	gene_id=ENSG00000187980.6;transcript_id=ENSG00000187980.6;gene_type=protein_coding;gene_status=KNOWN;gene_name=PLA2G2C;transcript_type=protein_coding;transcript_status=KNOWN;transcript_name=PLA2G2C;level=1;havana_gene=OTTHUMG00000002705.4;	0	0	0	0	0	0	0	0	0	0	0	0	391013	PLA2G2C
ENSG00000162543	ENSG00000162543.5	ENSG00000162543.5	protein_coding	KNOWN	UBXN10	protein_coding	KNOWN	UBXN10	2	OTTHUMG00000002708.1	sense	chr1	HAVANA	gene	20512578	20522541	.	+	.	gene_id=ENSG00000162543.5;transcript_id=ENSG00000162543.5;gene_type=protein_coding;gene_status=KNOWN;gene_name=UBXN10;transcript_type=protein_coding;transcript_status=KNOWN;transcript_name=UBXN10;level=2;havana_gene=OTTHUMG00000002708.1;	0	0	0	0	0	0	0	0	0	0	0	0	127733	UBXN10
ENSG00000158816	ENSG00000158816.11	ENSG00000158816.11	protein_coding	KNOWN	VWA5B1	protein_coding	KNOWN	VWA5B1	1	OTTHUMG00000002835.6	sense	chr1	HAVANA	gene	20617412	20681387	.	+	.	gene_id=ENSG00000158816.11;transcript_id=ENSG00000158816.11;gene_type=protein_coding;gene_status=KNOWN;gene_name=VWA5B1;transcript_type=protein_coding;transcript_status=KNOWN;transcript_name=VWA5B1;level=1;havana_gene=OTTHUMG00000002835.6;	1	0	1	0	1	0	0	3	1	1	0	0	127731	VWA5B1
ENSG00000162545	ENSG00000162545.5	ENSG00000162545.5	protein_coding	KNOWN	CAMK2N1	protein_coding	KNOWN	CAMK2N1	2	OTTHUMG00000002837.1	sense	chr1	HAVANA	gene	20808884	20812713	.	-	.	gene_id=ENSG00000162545.5;transcript_id=ENSG00000162545.5;gene_type=protein_coding;gene_status=KNOWN;gene_name=CAMK2N1;transcript_type=protein_coding;transcript_status=KNOWN;transcript_name=CAMK2N1;level=2;havana_gene=OTTHUMG00000002837.1;	4	0	1	3	4	1	0	3	4	3	6	0	55450	CAMK2N1
ENSG00000090432	ENSG00000090432.5	ENSG00000090432.5	protein_coding	KNOWN	MUL1	protein_coding	KNOWN	MUL1	2	OTTHUMG00000002838.1	sense	chr1	HAVANA	gene	20825943	20834654	.	-	.	gene_id=ENSG00000090432.5;transcript_id=ENSG00000090432.5;gene_type=protein_coding;gene_status=KNOWN;gene_name=MUL1;transcript_type=protein_coding;transcript_status=KNOWN;transcript_name=MUL1;level=2;havana_gene=OTTHUMG00000002838.1;	223	184	187	267	207	186	154	259	120	141	197	136	79594	MUL1
ENSG00000183114	ENSG00000183114.6	ENSG00000183114.6	protein_coding	KNOWN	FAM43B	protein_coding	KNOWN	FAM43B	2	OTTHUMG00000057491.1	sense	chr1	HAVANA	gene	20878932	20881512	.	+	.	gene_id=ENSG00000183114.6;transcript_id=ENSG00000183114.6;gene_type=protein_coding;gene_status=KNOWN;gene_name=FAM43B;transcript_type=protein_coding;transcript_status=KNOWN;transcript_name=FAM43B;level=2;havana_gene=OTTHUMG00000057491.1;	0	0	0	0	0	0	0	0	0	0	0	0	163933	FAM43B
ENSG00000158825	ENSG00000158825.5	ENSG00000158825.5	protein_coding	KNOWN	CDA	protein_coding	KNOWN	CDA	2	OTTHUMG00000002845.1	sense	chr1	HAVANA	gene	20915441	20945401	.	+	.	gene_id=ENSG00000158825.5;transcript_id=ENSG00000158825.5;gene_type=protein_coding;gene_status=KNOWN;gene_name=CDA;transcript_type=protein_coding;transcript_status=KNOWN;transcript_name=CDA;level=2;havana_gene=OTTHUMG00000002845.1;	374	328	291	434	250	249	142	315	156	201	287	199	978	CDA
ENSG00000158828	ENSG00000158828.5	ENSG00000158828.5	protein_coding	KNOWN	PINK1	protein_coding	KNOWN	PINK1	2	OTTHUMG00000002841.1	sense	chr1	HAVANA	gene	20959948	20978004	.	+	.	gene_id=ENSG00000158828.5;transcript_id=ENSG00000158828.5;gene_type=protein_coding;gene_status=KNOWN;gene_name=PINK1;transcript_type=protein_coding;transcript_status=KNOWN;transcript_name=PINK1;level=2;havana_gene=OTTHUMG00000002841.1;	1076	895	802	1194	596	590	421	812	386	470	613	482	65018	PINK1
ENSG00000244038	ENSG00000244038.5	ENSG00000244038.5	protein_coding	KNOWN	DDOST	protein_coding	KNOWN	DDOST	2	OTTHUMG00000002844.5	sense	chr1	HAVANA	gene	20978270	20988000	.	-	.	gene_id=ENSG00000244038.5;transcript_id=ENSG00000244038.5;gene_type=protein_coding;gene_status=KNOWN;gene_name=DDOST;transcript_type=protein_coding;transcript_status=KNOWN;transcript_name=DDOST;level=2;havana_gene=OTTHUMG00000002844.5;	793	598	490	729	609	551	362	745	408	395	540	429	1650	DDOST
ENSG00000117245	ENSG00000117245.8	ENSG00000117245.8	protein_coding	KNOWN	KIF17	protein_coding	KNOWN	KIF17	2	OTTHUMG00000002863.3	sense	chr1	HAVANA	gene	20990507	21044510	.	-	.	gene_id=ENSG00000117245.8;transcript_id=ENSG00000117245.8;gene_type=protein_coding;gene_status=KNOWN;gene_name=KIF17;transcript_type=protein_coding;transcript_status=KNOWN;transcript_name=KIF17;level=2;havana_gene=OTTHUMG00000002863.3;	1	2	1	2	12	2	2	8	4	4	3	4	57576	KIF17
ENSG00000189410	ENSG00000189410.7	ENSG00000189410.7	protein_coding	KNOWN	SH2D5	protein_coding	KNOWN	SH2D5	2	OTTHUMG00000002620.2	sense	chr1	HAVANA	gene	21046225	21059330	.	-	.	gene_id=ENSG00000189410.7;transcript_id=ENSG00000189410.7;gene_type=protein_coding;gene_status=KNOWN;gene_name=SH2D5;transcript_type=protein_coding;transcript_status=KNOWN;transcript_name=SH2D5;level=2;havana_gene=OTTHUMG00000002620.2;	2	0	1	7	10	15	10	16	8	13	13	9	400745	SH2D5
ENSG00000127483	ENSG00000127483.13	ENSG00000127483.13	protein_coding	KNOWN	HP1BP3	protein_coding	KNOWN	HP1BP3	2	OTTHUMG00000002622.5	sense	chr1	HAVANA	gene	21069154	21113816	.	-	.	gene_id=ENSG00000127483.13;transcript_id=ENSG00000127483.13;gene_type=protein_coding;gene_status=KNOWN;gene_name=HP1BP3;transcript_type=protein_coding;transcript_status=KNOWN;transcript_name=HP1BP3;level=2;havana_gene=OTTHUMG00000002622.5;	1087	1122	914	1383	1762	1277	967	1597	1125	1276	1708	1287	50809	HP1BP3
ENSG00000075151	ENSG00000075151.15	ENSG00000075151.15	protein_coding	KNOWN	EIF4G3	protein_coding	KNOWN	EIF4G3	2	ncRNA_host	sense	chr1	HAVANA	gene	21132963	21503377	.	-	.	gene_id=ENSG00000075151.15;transcript_id=ENSG00000075151.15;gene_type=protein_coding;gene_status=KNOWN;gene_name=EIF4G3;transcript_type=protein_coding;transcript_status=KNOWN;transcript_name=EIF4G3;level=2;tag=ncRNA_host;havana_gene=OTTHUMG00000002624.5;	582	773	431	938	1952	1677	978	1654	1271	1339	1944	1318	8672	EIF4G3
ENSG00000117298	ENSG00000117298.10	ENSG00000117298.10	protein_coding	KNOWN	ECE1	protein_coding	KNOWN	ECE1	1	OTTHUMG00000002625.2	sense	chr1	HAVANA	gene	21543740	21671997	.	-	.	gene_id=ENSG00000117298.10;transcript_id=ENSG00000117298.10;gene_type=protein_coding;gene_status=KNOWN;gene_name=ECE1;transcript_type=protein_coding;transcript_status=KNOWN;transcript_name=ECE1;level=1;havana_gene=OTTHUMG00000002625.2;	486	477	344	547	849	732	535	901	571	639	972	726	1889	ECE1
ENSG00000142794	ENSG00000142794.14	ENSG00000142794.14	protein_coding	KNOWN	NBPF3	protein_coding	KNOWN	NBPF3	2	OTTHUMG00000002944.6	sense	chr1	HAVANA	gene	21766621	21811498	.	+	.	gene_id=ENSG00000142794.14;transcript_id=ENSG00000142794.14;gene_type=protein_coding;gene_status=KNOWN;gene_name=NBPF3;transcript_type=protein_coding;transcript_status=KNOWN;transcript_name=NBPF3;level=2;havana_gene=OTTHUMG00000002944.6;	3	6	6	3	8	7	6	10	4	3	3	5	84224	NBPF3
ENSG00000162551	ENSG00000162551.9	ENSG00000162551.9	protein_coding	KNOWN	ALPL	protein_coding	KNOWN	ALPL	2	OTTHUMG00000002949.1	sense	chr1	HAVANA	gene	21835858	21904905	.	+	.	gene_id=ENSG00000162551.9;transcript_id=ENSG00000162551.9;gene_type=protein_coding;gene_status=KNOWN;gene_name=ALPL;transcript_type=protein_coding;transcript_status=KNOWN;transcript_name=ALPL;level=2;havana_gene=OTTHUMG00000002949.1;	0	1	2	0	6	7	0	2	2	3	1	1	249	ALPL
ENSG00000076864	ENSG00000076864.15	ENSG00000076864.15	protein_coding	KNOWN	RAP1GAP	protein_coding	KNOWN	RAP1GAP	2	OTTHUMG00000007513.10	sense	chr1	HAVANA	gene	21922708	21995801	.	-	.	gene_id=ENSG00000076864.15;transcript_id=ENSG00000076864.15;gene_type=protein_coding;gene_status=KNOWN;gene_name=RAP1GAP;transcript_type=protein_coding;transcript_status=KNOWN;transcript_name=RAP1GAP;level=2;havana_gene=OTTHUMG00000007513.10;	141	114	76	153	112	120	82	148	80	112	138	108	5909	RAP1GAP
ENSG00000090686	ENSG00000090686.11	ENSG00000090686.11	protein_coding	KNOWN	USP48	protein_coding	KNOWN	USP48	1	OTTHUMG00000007798.3	sense	chr1	HAVANA	gene	22004791	22110099	.	-	.	gene_id=ENSG00000090686.11;transcript_id=ENSG00000090686.11;gene_type=protein_coding;gene_status=KNOWN;gene_name=USP48;transcript_type=protein_coding;transcript_status=KNOWN;transcript_name=USP48;level=1;havana_gene=OTTHUMG00000007798.3;	434	478	394	580	655	495	342	616	401	486	576	460	84196	USP48
ENSG00000187942	ENSG00000187942.7	ENSG00000187942.7	protein_coding	KNOWN	LDLRAD2	protein_coding	KNOWN	LDLRAD2	2	OTTHUMG00000002675.1	sense	chr1	HAVANA	gene	22138758	22151714	.	+	.	gene_id=ENSG00000187942.7;transcript_id=ENSG00000187942.7;gene_type=protein_coding;gene_status=KNOWN;gene_name=LDLRAD2;transcript_type=protein_coding;transcript_status=KNOWN;transcript_name=LDLRAD2;level=2;havana_gene=OTTHUMG00000002675.1;	0	1	0	0	0	3	1	2	0	1	0	1	401944	LDLRAD2
ENSG00000142798	ENSG00000142798.12	ENSG00000142798.12	protein_coding	KNOWN	HSPG2	protein_coding	KNOWN	HSPG2	2	OTTHUMG00000002674.6	sense	chr1	HAVANA	gene	22148738	22263790	.	-	.	gene_id=ENSG00000142798.12;transcript_id=ENSG00000142798.12;gene_type=protein_coding;gene_status=KNOWN;gene_name=HSPG2;transcript_type=protein_coding;transcript_status=KNOWN;transcript_name=HSPG2;level=2;havana_gene=OTTHUMG00000002674.6;	395	542	287	655	936	961	646	1196	461	636	884	777	3339	HSPG2
ENSG00000219073	ENSG00000219073.3	ENSG00000219073.3	protein_coding	KNOWN	CELA3B	protein_coding	KNOWN	CELA3B	2	ncRNA_host	sense	chr1	HAVANA	gene	22303514	22325135	.	+	.	gene_id=ENSG00000219073.3;transcript_id=ENSG00000219073.3;gene_type=protein_coding;gene_status=KNOWN;gene_name=CELA3B;transcript_type=protein_coding;transcript_status=KNOWN;transcript_name=CELA3B;level=2;tag=ncRNA_host;havana_gene=OTTHUMG00000002758.2;	0	0	0	4	3	8	1	7	1	0	1	0	23436	CELA3B
ENSG00000142789	ENSG00000142789.15	ENSG00000142789.15	protein_coding	KNOWN	CELA3A	protein_coding	KNOWN	CELA3A	2	ncRNA_host	sense	chr1	HAVANA	gene	22328149	22339032	.	+	.	gene_id=ENSG00000142789.15;transcript_id=ENSG00000142789.15;gene_type=protein_coding;gene_status=KNOWN;gene_name=CELA3A;transcript_type=protein_coding;transcript_status=KNOWN;transcript_name=CELA3A;level=2;tag=ncRNA_host;havana_gene=OTTHUMG00000002755.2;	2	0	0	6	2	5	6	9	4	0	2	3	10136	CELA3A
ENSG00000070831	ENSG00000070831.11	ENSG00000070831.11	protein_coding	KNOWN	CDC42	protein_coding	KNOWN	CDC42	2	OTTHUMG00000002753.3	sense	chr1	HAVANA	gene	22379120	22419437	.	+	.	gene_id=ENSG00000070831.11;transcript_id=ENSG00000070831.11;gene_type=protein_coding;gene_status=KNOWN;gene_name=CDC42;transcript_type=protein_coding;transcript_status=KNOWN;transcript_name=CDC42;level=2;havana_gene=OTTHUMG00000002753.3;	1520	1519	1137	1742	965	858	514	1147	610	729	998	798	998	CDC42
ENSG00000162552	ENSG00000162552.10	ENSG00000162552.10	protein_coding	KNOWN	WNT4	protein_coding	KNOWN	WNT4	2	OTTHUMG00000002894.2	sense	chr1	HAVANA	gene	22443798	22470462	.	-	.	gene_id=ENSG00000162552.10;transcript_id=ENSG00000162552.10;gene_type=protein_coding;gene_status=KNOWN;gene_name=WNT4;transcript_type=protein_coding;transcript_status=KNOWN;transcript_name=WNT4;level=2;havana_gene=OTTHUMG00000002894.2;	0	0	0	2	3	0	1	1	0	1	0	1	54361	WNT4
ENSG00000184677	ENSG00000184677.12	ENSG00000184677.12	protein_coding	KNOWN	ZBTB40	protein_coding	KNOWN	ZBTB40	2	OTTHUMG00000002897.1	sense	chr1	HAVANA	gene	22778344	22857650	.	+	.	gene_id=ENSG00000184677.12;transcript_id=ENSG00000184677.12;gene_type=protein_coding;gene_status=KNOWN;gene_name=ZBTB40;transcript_type=protein_coding;transcript_status=KNOWN;transcript_name=ZBTB40;level=2;havana_gene=OTTHUMG00000002897.1;	215	209	165	245	509	394	253	418	276	262	399	304	9923	ZBTB40
ENSG00000070886	ENSG00000070886.6	ENSG00000070886.6	protein_coding	KNOWN	EPHA8	protein_coding	KNOWN	EPHA8	2	OTTHUMG00000002892.1	sense	chr1	HAVANA	gene	22890057	22930087	.	+	.	gene_id=ENSG00000070886.6;transcript_id=ENSG00000070886.6;gene_type=protein_coding;gene_status=KNOWN;gene_name=EPHA8;transcript_type=protein_coding;transcript_status=KNOWN;transcript_name=EPHA8;level=2;havana_gene=OTTHUMG00000002892.1;	1	0	0	0	1	0	1	0	1	1	1	1	2046	EPHA8
ENSG00000173372	ENSG00000173372.12	ENSG00000173372.12	protein_coding	KNOWN	C1QA	protein_coding	KNOWN	C1QA	2	OTTHUMG00000002893.3	sense	chr1	HAVANA	gene	22962999	22966101	.	+	.	gene_id=ENSG00000173372.12;transcript_id=ENSG00000173372.12;gene_type=protein_coding;gene_status=KNOWN;gene_name=C1QA;transcript_type=protein_coding;transcript_status=KNOWN;transcript_name=C1QA;level=2;havana_gene=OTTHUMG00000002893.3;	0	0	0	0	0	0	0	0	0	0	0	0	712	C1QA
ENSG00000159189	ENSG00000159189.7	ENSG00000159189.7	protein_coding	KNOWN	C1QC	protein_coding	KNOWN	C1QC	2	OTTHUMG00000002891.2	sense	chr1	HAVANA	gene	22970123	22974603	.	+	.	gene_id=ENSG00000159189.7;transcript_id=ENSG00000159189.7;gene_type=protein_coding;gene_status=KNOWN;gene_name=C1QC;transcript_type=protein_coding;transcript_status=KNOWN;transcript_name=C1QC;level=2;havana_gene=OTTHUMG00000002891.2;	0	0	0	0	1	0	0	0	0	0	0	0	714	C1QC
ENSG00000173369	ENSG00000173369.11	ENSG00000173369.11	protein_coding	KNOWN	C1QB	protein_coding	KNOWN	C1QB	2	OTTHUMG00000002896.3	sense	chr1	HAVANA	gene	22979255	22988031	.	+	.	gene_id=ENSG00000173369.11;transcript_id=ENSG00000173369.11;gene_type=protein_coding;gene_status=KNOWN;gene_name=C1QB;transcript_type=protein_coding;transcript_status=KNOWN;transcript_name=C1QB;level=2;havana_gene=OTTHUMG00000002896.3;	0	0	0	0	0	1	0	0	0	0	0	0	713	C1QB
ENSG00000133216	ENSG00000133216.12	ENSG00000133216.12	protein_coding	KNOWN	EPHB2	protein_coding	KNOWN	EPHB2	2	ncRNA_host	sense	chr1	HAVANA	gene	23037332	23241818	.	+	.	gene_id=ENSG00000133216.12;transcript_id=ENSG00000133216.12;gene_type=protein_coding;gene_status=KNOWN;gene_name=EPHB2;transcript_type=protein_coding;transcript_status=KNOWN;transcript_name=EPHB2;level=2;tag=ncRNA_host;havana_gene=OTTHUMG00000002881.3;	52	52	48	69	88	120	48	94	51	64	87	58	2048	EPHB2
ENSG00000215906	ENSG00000215906.4	ENSG00000215906.4	protein_coding	KNOWN	LACTBL1	protein_coding	KNOWN	LACTBL1	1	OTTHUMG00000003228.4	sense	chr1	HAVANA	gene	23279536	23291831	.	-	.	gene_id=ENSG00000215906.4;transcript_id=ENSG00000215906.4;gene_type=protein_coding;gene_status=KNOWN;gene_name=LACTBL1;transcript_type=protein_coding;transcript_status=KNOWN;transcript_name=LACTBL1;level=1;havana_gene=OTTHUMG00000003228.4;	1	0	0	1	0	0	5	1	0	0	0	0	646262	LACTBL1
ENSG00000227868	ENSG00000227868.2	ENSG00000227868.2	protein_coding	NOVEL	C1orf234	protein_coding	NOVEL	C1orf234	1	OTTHUMG00000003226.2	sense	chr1	HAVANA	gene	23337327	23342343	.	-	.	gene_id=ENSG00000227868.2;transcript_id=ENSG00000227868.2;gene_type=protein_coding;gene_status=NOVEL;gene_name=C1orf234;transcript_type=protein_coding;transcript_status=NOVEL;transcript_name=C1orf234;level=1;havana_gene=OTTHUMG00000003226.2;	1	2	0	1	1	2	2	5	3	2	1	1	729059	TEX46
ENSG00000004487	ENSG00000004487.11	ENSG00000004487.11	protein_coding	KNOWN	KDM1A	protein_coding	KNOWN	KDM1A	2	ncRNA_host	sense	chr1	HAVANA	gene	23345941	23410182	.	+	.	gene_id=ENSG00000004487.11;transcript_id=ENSG00000004487.11;gene_type=protein_coding;gene_status=KNOWN;gene_name=KDM1A;transcript_type=protein_coding;transcript_status=KNOWN;transcript_name=KDM1A;level=2;tag=ncRNA_host;havana_gene=OTTHUMG00000003220.5;	2433	2225	1906	2789	1876	1703	1185	2320	1226	1338	1871	1249	23028	KDM1A
ENSG00000169641	ENSG00000169641.9	ENSG00000169641.9	protein_coding	KNOWN	LUZP1	protein_coding	KNOWN	LUZP1	2	OTTHUMG00000003227.3	sense	chr1	HAVANA	gene	23410516	23504301	.	-	.	gene_id=ENSG00000169641.9;transcript_id=ENSG00000169641.9;gene_type=protein_coding;gene_status=KNOWN;gene_name=LUZP1;transcript_type=protein_coding;transcript_status=KNOWN;transcript_name=LUZP1;level=2;havana_gene=OTTHUMG00000003227.3;	179	155	149	237	393	378	240	361	280	280	437	320	7798	LUZP1
ENSG00000179546	ENSG00000179546.3	ENSG00000179546.3	protein_coding	KNOWN	HTR1D	protein_coding	KNOWN	HTR1D	2	OTTHUMG00000003235.1	sense	chr1	HAVANA	gene	23516993	23521222	.	-	.	gene_id=ENSG00000179546.3;transcript_id=ENSG00000179546.3;gene_type=protein_coding;gene_status=KNOWN;gene_name=HTR1D;transcript_type=protein_coding;transcript_status=KNOWN;transcript_name=HTR1D;level=2;havana_gene=OTTHUMG00000003235.1;	26	28	30	45	30	23	14	49	22	21	33	25	3352	HTR1D
ENSG00000125944	ENSG00000125944.14	ENSG00000125944.14	protein_coding	KNOWN	HNRNPR	protein_coding	KNOWN	HNRNPR	2	OTTHUMG00000003224.4	sense	chr1	HAVANA	gene	23630264	23670829	.	-	.	gene_id=ENSG00000125944.14;transcript_id=ENSG00000125944.14;gene_type=protein_coding;gene_status=KNOWN;gene_name=HNRNPR;transcript_type=protein_coding;transcript_status=KNOWN;transcript_name=HNRNPR;level=2;havana_gene=OTTHUMG00000003224.4;	1358	1545	1239	1874	1542	1324	806	1729	955	1122	1505	1027	10236	HNRNPR
ENSG00000125945	ENSG00000125945.10	ENSG00000125945.10	protein_coding	KNOWN	ZNF436	protein_coding	KNOWN	ZNF436	2	OTTHUMG00000003232.2	sense	chr1	HAVANA	gene	23685941	23695935	.	-	.	gene_id=ENSG00000125945.10;transcript_id=ENSG00000125945.10;gene_type=protein_coding;gene_status=KNOWN;gene_name=ZNF436;transcript_type=protein_coding;transcript_status=KNOWN;transcript_name=ZNF436;level=2;havana_gene=OTTHUMG00000003232.2;	53	54	58	62	62	53	37	85	41	38	64	49	80818	ZNF436
ENSG00000249087	ENSG00000249087.3	ENSG00000249087.3	protein_coding	KNOWN	C1orf213	protein_coding	KNOWN	C1orf213	1	ncRNA_host	sense	chr1	HAVANA	gene	23695490	23698332	.	+	.	gene_id=ENSG00000249087.3;transcript_id=ENSG00000249087.3;gene_type=protein_coding;gene_status=KNOWN;gene_name=C1orf213;transcript_type=protein_coding;transcript_status=KNOWN;transcript_name=C1orf213;level=1;tag=ncRNA_host;havana_gene=OTTHUMG00000003225.2;	20	25	15	34	37	17	19	26	30	24	35	16	148898	ZNF436-AS1
ENSG00000204219	ENSG00000204219.5	ENSG00000204219.5	protein_coding	KNOWN	TCEA3	protein_coding	KNOWN	TCEA3	2	OTTHUMG00000003233.3	sense	chr1	HAVANA	gene	23707554	23751233	.	-	.	gene_id=ENSG00000204219.5;transcript_id=ENSG00000204219.5;gene_type=protein_coding;gene_status=KNOWN;gene_name=TCEA3;transcript_type=protein_coding;transcript_status=KNOWN;transcript_name=TCEA3;level=2;havana_gene=OTTHUMG00000003233.3;	37	24	30	28	26	38	14	36	13	28	35	16	6920	TCEA3
ENSG00000088280	ENSG00000088280.14	ENSG00000088280.14	protein_coding	KNOWN	ASAP3	protein_coding	KNOWN	ASAP3	1	OTTHUMG00000003234.7	sense	chr1	HAVANA	gene	23755056	23811061	.	-	.	gene_id=ENSG00000088280.14;transcript_id=ENSG00000088280.14;gene_type=protein_coding;gene_status=KNOWN;gene_name=ASAP3;transcript_type=protein_coding;transcript_status=KNOWN;transcript_name=ASAP3;level=1;havana_gene=OTTHUMG00000003234.7;	47	44	38	61	83	62	38	66	41	54	52	48	55616	ASAP3
ENSG00000007968	ENSG00000007968.6	ENSG00000007968.6	protein_coding	KNOWN	E2F2	protein_coding	KNOWN	E2F2	2	OTTHUMG00000003223.1	sense	chr1	HAVANA	gene	23832922	23857712	.	-	.	gene_id=ENSG00000007968.6;transcript_id=ENSG00000007968.6;gene_type=protein_coding;gene_status=KNOWN;gene_name=E2F2;transcript_type=protein_coding;transcript_status=KNOWN;transcript_name=E2F2;level=2;havana_gene=OTTHUMG00000003223.1;	301	293	203	410	326	332	196	393	183	252	282	243	1870	E2F2
ENSG00000117318	ENSG00000117318.8	ENSG00000117318.8	protein_coding	KNOWN	ID3	protein_coding	KNOWN	ID3	2	OTTHUMG00000003229.2	sense	chr1	HAVANA	gene	23884409	23886285	.	-	.	gene_id=ENSG00000117318.8;transcript_id=ENSG00000117318.8;gene_type=protein_coding;gene_status=KNOWN;gene_name=ID3;transcript_type=protein_coding;transcript_status=KNOWN;transcript_name=ID3;level=2;havana_gene=OTTHUMG00000003229.2;	4174	3893	3216	4536	2320	1903	1699	2951	1844	2226	2958	2121	3399	ID3
ENSG00000197880	ENSG00000197880.4	ENSG00000197880.4	protein_coding	KNOWN	MDS2	protein_coding	KNOWN	MDS2	2	OTTHUMG00000002927.1	sense	chr1	HAVANA	gene	23907985	23967058	.	+	.	gene_id=ENSG00000197880.4;transcript_id=ENSG00000197880.4;gene_type=protein_coding;gene_status=KNOWN;gene_name=MDS2;transcript_type=protein_coding;transcript_status=KNOWN;transcript_name=MDS2;level=2;havana_gene=OTTHUMG00000002927.1;	5	13	3	9	16	11	4	17	12	10	20	6	259283	MDS2
ENSG00000142676	ENSG00000142676.8	ENSG00000142676.8	protein_coding	KNOWN	RPL11	protein_coding	KNOWN	RPL11	2	OTTHUMG00000002926.2	sense	chr1	HAVANA	gene	24018269	24022915	.	+	.	gene_id=ENSG00000142676.8;transcript_id=ENSG00000142676.8;gene_type=protein_coding;gene_status=KNOWN;gene_name=RPL11;transcript_type=protein_coding;transcript_status=KNOWN;transcript_name=RPL11;level=2;havana_gene=OTTHUMG00000002926.2;	8855	8479	7644	11064	4986	3991	2800	6341	3675	4154	5234	4132	6135	RPL11
ENSG00000011007	ENSG00000011007.8	ENSG00000011007.8	protein_coding	KNOWN	TCEB3	protein_coding	KNOWN	TCEB3	2	OTTHUMG00000002957.3	sense	chr1	HAVANA	gene	24069645	24088549	.	+	.	gene_id=ENSG00000011007.8;transcript_id=ENSG00000011007.8;gene_type=protein_coding;gene_status=KNOWN;gene_name=TCEB3;transcript_type=protein_coding;transcript_status=KNOWN;transcript_name=TCEB3;level=2;havana_gene=OTTHUMG00000002957.3;	284	308	256	345	365	362	218	476	224	250	348	256	6924	ELOA
ENSG00000057757	ENSG00000057757.5	ENSG00000057757.5	protein_coding	KNOWN	PITHD1	protein_coding	KNOWN	PITHD1	2	OTTHUMG00000002960.2	sense	chr1	HAVANA	gene	24104895	24114722	.	+	.	gene_id=ENSG00000057757.5;transcript_id=ENSG00000057757.5;gene_type=protein_coding;gene_status=KNOWN;gene_name=PITHD1;transcript_type=protein_coding;transcript_status=KNOWN;transcript_name=PITHD1;level=2;havana_gene=OTTHUMG00000002960.2;	525	468	366	631	343	334	251	470	234	297	383	292	57095	PITHD1
ENSG00000011009	ENSG00000011009.6	ENSG00000011009.6	protein_coding	KNOWN	LYPLA2	protein_coding	KNOWN	LYPLA2	2	OTTHUMG00000002961.3	sense	chr1	HAVANA	gene	24117460	24122029	.	+	.	gene_id=ENSG00000011009.6;transcript_id=ENSG00000011009.6;gene_type=protein_coding;gene_status=KNOWN;gene_name=LYPLA2;transcript_type=protein_coding;transcript_status=KNOWN;transcript_name=LYPLA2;level=2;havana_gene=OTTHUMG00000002961.3;	305	246	217	347	203	204	115	315	181	202	239	242	11313	LYPLA2
ENSG00000117308	ENSG00000117308.10	ENSG00000117308.10	protein_coding	KNOWN	GALE	protein_coding	KNOWN	GALE	2	OTTHUMG00000002958.7	sense	chr1	HAVANA	gene	24122089	24127271	.	-	.	gene_id=ENSG00000117308.10;transcript_id=ENSG00000117308.10;gene_type=protein_coding;gene_status=KNOWN;gene_name=GALE;transcript_type=protein_coding;transcript_status=KNOWN;transcript_name=GALE;level=2;havana_gene=OTTHUMG00000002958.7;	556	449	357	572	553	398	329	606	428	436	579	432	2582	GALE
ENSG00000117305	ENSG00000117305.10	ENSG00000117305.10	protein_coding	KNOWN	HMGCL	protein_coding	KNOWN	HMGCL	1	OTTHUMG00000002963.4	sense	chr1	HAVANA	gene	24128375	24165110	.	-	.	gene_id=ENSG00000117305.10;transcript_id=ENSG00000117305.10;gene_type=protein_coding;gene_status=KNOWN;gene_name=HMGCL;transcript_type=protein_coding;transcript_status=KNOWN;transcript_name=HMGCL;level=1;havana_gene=OTTHUMG00000002963.4;	161	120	116	181	113	84	74	124	82	99	136	90	3155	HMGCL
ENSG00000179163	ENSG00000179163.11	ENSG00000179163.11	protein_coding	KNOWN	FUCA1	protein_coding	KNOWN	FUCA1	2	OTTHUMG00000002965.2	sense	chr1	HAVANA	gene	24171567	24194784	.	-	.	gene_id=ENSG00000179163.11;transcript_id=ENSG00000179163.11;gene_type=protein_coding;gene_status=KNOWN;gene_name=FUCA1;transcript_type=protein_coding;transcript_status=KNOWN;transcript_name=FUCA1;level=2;havana_gene=OTTHUMG00000002965.2;	50	60	52	80	67	81	33	63	34	42	71	46	2517	FUCA1
ENSG00000188822	ENSG00000188822.6	ENSG00000188822.6	protein_coding	KNOWN	CNR2	protein_coding	KNOWN	CNR2	2	ncRNA_host	sense	chr1	HAVANA	gene	24197016	24285549	.	-	.	gene_id=ENSG00000188822.6;transcript_id=ENSG00000188822.6;gene_type=protein_coding;gene_status=KNOWN;gene_name=CNR2;transcript_type=protein_coding;transcript_status=KNOWN;transcript_name=CNR2;level=2;tag=ncRNA_host;havana_gene=OTTHUMG00000013892.1;	7	12	5	10	13	20	5	19	7	9	10	15	1269	CNR2
ENSG00000189266	ENSG00000189266.7	ENSG00000189266.7	protein_coding	KNOWN	PNRC2	protein_coding	KNOWN	PNRC2	2	OTTHUMG00000013891.2	sense	chr1	HAVANA	gene	24285599	24289952	.	+	.	gene_id=ENSG00000189266.7;transcript_id=ENSG00000189266.7;gene_type=protein_coding;gene_status=KNOWN;gene_name=PNRC2;transcript_type=protein_coding;transcript_status=KNOWN;transcript_name=PNRC2;level=2;havana_gene=OTTHUMG00000013891.2;	87	106	86	105	110	54	40	82	57	53	101	64	55629	PNRC2
ENSG00000188529	ENSG00000188529.10	ENSG00000188529.10	protein_coding	KNOWN	SRSF10	protein_coding	KNOWN	SRSF10	2	OTTHUMG00000013893.4	sense	chr1	HAVANA	gene	24291294	24307417	.	-	.	gene_id=ENSG00000188529.10;transcript_id=ENSG00000188529.10;gene_type=protein_coding;gene_status=KNOWN;gene_name=SRSF10;transcript_type=protein_coding;transcript_status=KNOWN;transcript_name=SRSF10;level=2;havana_gene=OTTHUMG00000013893.4;	55	49	41	57	116	74	59	103	74	51	138	68	10772	SRSF10
ENSG00000142661	ENSG00000142661.14	ENSG00000142661.14	protein_coding	KNOWN	MYOM3	protein_coding	KNOWN	MYOM3	2	OTTHUMG00000002969.3	sense	chr1	HAVANA	gene	24382525	24438665	.	-	.	gene_id=ENSG00000142661.14;transcript_id=ENSG00000142661.14;gene_type=protein_coding;gene_status=KNOWN;gene_name=MYOM3;transcript_type=protein_coding;transcript_status=KNOWN;transcript_name=MYOM3;level=2;havana_gene=OTTHUMG00000002969.3;	0	2	1	3	5	4	1	3	1	3	0	1	127294	MYOM3
ENSG00000142677	ENSG00000142677.3	ENSG00000142677.3	protein_coding	KNOWN	IL22RA1	protein_coding	KNOWN	IL22RA1	2	OTTHUMG00000003041.1	sense	chr1	HAVANA	gene	24446261	24469611	.	-	.	gene_id=ENSG00000142677.3;transcript_id=ENSG00000142677.3;gene_type=protein_coding;gene_status=KNOWN;gene_name=IL22RA1;transcript_type=protein_coding;transcript_status=KNOWN;transcript_name=IL22RA1;level=2;havana_gene=OTTHUMG00000003041.1;	11	19	14	27	19	16	9	19	8	8	18	13	58985	IL22RA1
ENSG00000185436	ENSG00000185436.7	ENSG00000185436.7	protein_coding	KNOWN	IFNLR1	protein_coding	KNOWN	IFNLR1	2	OTTHUMG00000003036.1	sense	chr1	HAVANA	gene	24480647	24514449	.	-	.	gene_id=ENSG00000185436.7;transcript_id=ENSG00000185436.7;gene_type=protein_coding;gene_status=KNOWN;gene_name=IFNLR1;transcript_type=protein_coding;transcript_status=KNOWN;transcript_name=IFNLR1;level=2;havana_gene=OTTHUMG00000003036.1;	17	17	16	14	17	16	14	28	12	23	19	10	163702	IFNLR1
ENSG00000158055	ENSG00000158055.11	ENSG00000158055.11	protein_coding	KNOWN	GRHL3	protein_coding	KNOWN	GRHL3	2	OTTHUMG00000003040.5	sense	chr1	HAVANA	gene	24645812	24690972	.	+	.	gene_id=ENSG00000158055.11;transcript_id=ENSG00000158055.11;gene_type=protein_coding;gene_status=KNOWN;gene_name=GRHL3;transcript_type=protein_coding;transcript_status=KNOWN;transcript_name=GRHL3;level=2;havana_gene=OTTHUMG00000003040.5;	4	1	3	6	13	11	2	5	5	3	15	4	57822	GRHL3
ENSG00000001460	ENSG00000001460.13	ENSG00000001460.13	protein_coding	KNOWN	STPG1	protein_coding	KNOWN	STPG1	2	OTTHUMG00000003297.2	sense	chr1	HAVANA	gene	24683489	24743424	.	-	.	gene_id=ENSG00000001460.13;transcript_id=ENSG00000001460.13;gene_type=protein_coding;gene_status=KNOWN;gene_name=STPG1;transcript_type=protein_coding;transcript_status=KNOWN;transcript_name=STPG1;level=2;havana_gene=OTTHUMG00000003297.2;	33	58	38	50	39	38	31	70	28	30	46	33	90529	STPG1
ENSG00000001461	ENSG00000001461.12	ENSG00000001461.12	protein_coding	KNOWN	NIPAL3	protein_coding	KNOWN	NIPAL3	2	OTTHUMG00000003299.3	sense	chr1	HAVANA	gene	24742284	24799466	.	+	.	gene_id=ENSG00000001461.12;transcript_id=ENSG00000001461.12;gene_type=protein_coding;gene_status=KNOWN;gene_name=NIPAL3;transcript_type=protein_coding;transcript_status=KNOWN;transcript_name=NIPAL3;level=2;havana_gene=OTTHUMG00000003299.3;	177	155	138	207	175	135	103	204	113	111	193	120	57185	NIPAL3
ENSG00000117602	ENSG00000117602.7	ENSG00000117602.7	protein_coding	KNOWN	RCAN3	protein_coding	KNOWN	RCAN3	2	OTTHUMG00000003298.6	sense	chr1	HAVANA	gene	24829387	24867530	.	+	.	gene_id=ENSG00000117602.7;transcript_id=ENSG00000117602.7;gene_type=protein_coding;gene_status=KNOWN;gene_name=RCAN3;transcript_type=protein_coding;transcript_status=KNOWN;transcript_name=RCAN3;level=2;havana_gene=OTTHUMG00000003298.6;	101	94	72	113	172	180	77	245	101	108	128	111	11123	RCAN3
ENSG00000184454	ENSG00000184454.6	ENSG00000184454.6	protein_coding	KNOWN	NCMAP	protein_coding	KNOWN	NCMAP	2	OTTHUMG00000003317.2	sense	chr1	HAVANA	gene	24882602	24935819	.	+	.	gene_id=ENSG00000184454.6;transcript_id=ENSG00000184454.6;gene_type=protein_coding;gene_status=KNOWN;gene_name=NCMAP;transcript_type=protein_coding;transcript_status=KNOWN;transcript_name=NCMAP;level=2;havana_gene=OTTHUMG00000003317.2;	1	0	0	3	10	16	4	17	9	4	3	3	400746	NCMAP
ENSG00000133226	ENSG00000133226.12	ENSG00000133226.12	protein_coding	KNOWN	SRRM1	protein_coding	KNOWN	SRRM1	2	OTTHUMG00000003320.3	sense	chr1	HAVANA	gene	24958207	24999758	.	+	.	gene_id=ENSG00000133226.12;transcript_id=ENSG00000133226.12;gene_type=protein_coding;gene_status=KNOWN;gene_name=SRRM1;transcript_type=protein_coding;transcript_status=KNOWN;transcript_name=SRRM1;level=2;havana_gene=OTTHUMG00000003320.3;	377	409	351	544	767	693	473	800	490	510	761	496	10250	SRRM1
ENSG00000169504	ENSG00000169504.10	ENSG00000169504.10	protein_coding	KNOWN	CLIC4	protein_coding	KNOWN	CLIC4	2	OTTHUMG00000003327.4	sense	chr1	HAVANA	gene	25071848	25170815	.	+	.	gene_id=ENSG00000169504.10;transcript_id=ENSG00000169504.10;gene_type=protein_coding;gene_status=KNOWN;gene_name=CLIC4;transcript_type=protein_coding;transcript_status=KNOWN;transcript_name=CLIC4;level=2;havana_gene=OTTHUMG00000003327.4;	670	700	569	847	833	719	501	928	627	686	1005	701	25932	CLIC4
ENSG00000020633	ENSG00000020633.14	ENSG00000020633.14	protein_coding	KNOWN	RUNX3	protein_coding	KNOWN	RUNX3	2	OTTHUMG00000003316.1	sense	chr1	HAVANA	gene	25226002	25291612	.	-	.	gene_id=ENSG00000020633.14;transcript_id=ENSG00000020633.14;gene_type=protein_coding;gene_status=KNOWN;gene_name=RUNX3;transcript_type=protein_coding;transcript_status=KNOWN;transcript_name=RUNX3;level=2;havana_gene=OTTHUMG00000003316.1;	0	2	0	3	2	2	1	4	5	1	3	0	864	RUNX3
ENSG00000117614	ENSG00000117614.5	ENSG00000117614.5	protein_coding	KNOWN	SYF2	protein_coding	KNOWN	SYF2	2	OTTHUMG00000043610.1	sense	chr1	HAVANA	gene	25549170	25558993	.	-	.	gene_id=ENSG00000117614.5;transcript_id=ENSG00000117614.5;gene_type=protein_coding;gene_status=KNOWN;gene_name=SYF2;transcript_type=protein_coding;transcript_status=KNOWN;transcript_name=SYF2;level=2;havana_gene=OTTHUMG00000043610.1;	360	434	334	486	264	199	170	356	214	237	322	223	25949	SYF2
ENSG00000117616	ENSG00000117616.13	ENSG00000117616.13	protein_coding	KNOWN	C1orf63	protein_coding	KNOWN	C1orf63	2	OTTHUMG00000043611.5	sense	chr1	HAVANA	gene	25568728	25664704	.	-	.	gene_id=ENSG00000117616.13;transcript_id=ENSG00000117616.13;gene_type=protein_coding;gene_status=KNOWN;gene_name=C1orf63;transcript_type=protein_coding;transcript_status=KNOWN;transcript_name=C1orf63;level=2;havana_gene=OTTHUMG00000043611.5;	463	487	338	547	959	734	624	958	902	908	1242	856	57035	RSRP1
ENSG00000187010	ENSG00000187010.14	ENSG00000187010.14	protein_coding	KNOWN	RHD	protein_coding	KNOWN	RHD	2	OTTHUMG00000003476.7	sense	chr1	HAVANA	gene	25598884	25656936	.	+	.	gene_id=ENSG00000187010.14;transcript_id=ENSG00000187010.14;gene_type=protein_coding;gene_status=KNOWN;gene_name=RHD;transcript_type=protein_coding;transcript_status=KNOWN;transcript_name=RHD;level=2;havana_gene=OTTHUMG00000003476.7;	1	0	0	0	2	3	4	2	1	5	5	2	6007	RHD
ENSG00000183726	ENSG00000183726.6	ENSG00000183726.6	protein_coding	KNOWN	TMEM50A	protein_coding	KNOWN	TMEM50A	2	ncRNA_host	sense	chr1	HAVANA	gene	25664408	25688852	.	+	.	gene_id=ENSG00000183726.6;transcript_id=ENSG00000183726.6;gene_type=protein_coding;gene_status=KNOWN;gene_name=TMEM50A;transcript_type=protein_coding;transcript_status=KNOWN;transcript_name=TMEM50A;level=2;tag=ncRNA_host;havana_gene=OTTHUMG00000007651.1;	812	757	594	1000	634	525	342	733	474	525	660	545	23585	TMEM50A
ENSG00000188672	ENSG00000188672.12	ENSG00000188672.12	protein_coding	KNOWN	RHCE	protein_coding	KNOWN	RHCE	2	OTTHUMG00000007650.4	sense	chr1	HAVANA	gene	25688740	25756683	.	-	.	gene_id=ENSG00000188672.12;transcript_id=ENSG00000188672.12;gene_type=protein_coding;gene_status=KNOWN;gene_name=RHCE;transcript_type=protein_coding;transcript_status=KNOWN;transcript_name=RHCE;level=2;havana_gene=OTTHUMG00000007650.4;	3	2	2	3	7	6	5	21	3	4	7	5	6006	RHCE
ENSG00000204178	ENSG00000204178.5	ENSG00000204178.5	protein_coding	KNOWN	TMEM57	protein_coding	KNOWN	TMEM57	2	OTTHUMG00000003473.3	sense	chr1	HAVANA	gene	25757388	25826700	.	+	.	gene_id=ENSG00000204178.5;transcript_id=ENSG00000204178.5;gene_type=protein_coding;gene_status=KNOWN;gene_name=TMEM57;transcript_type=protein_coding;transcript_status=KNOWN;transcript_name=TMEM57;level=2;havana_gene=OTTHUMG00000003473.3;	129	127	108	200	177	185	94	204	167	154	263	221	55219	MACO1
ENSG00000157978	ENSG00000157978.7	ENSG00000157978.7	protein_coding	KNOWN	LDLRAP1	protein_coding	KNOWN	LDLRAP1	2	OTTHUMG00000007386.5	sense	chr1	HAVANA	gene	25870071	25895377	.	+	.	gene_id=ENSG00000157978.7;transcript_id=ENSG00000157978.7;gene_type=protein_coding;gene_status=KNOWN;gene_name=LDLRAP1;transcript_type=protein_coding;transcript_status=KNOWN;transcript_name=LDLRAP1;level=2;havana_gene=OTTHUMG00000007386.5;	202	197	132	230	248	280	163	287	166	220	286	219	26119	LDLRAP1
ENSG00000117643	ENSG00000117643.10	ENSG00000117643.10	protein_coding	KNOWN	MAN1C1	protein_coding	KNOWN	MAN1C1	2	OTTHUMG00000004417.3	sense	chr1	HAVANA	gene	25943959	26112698	.	+	.	gene_id=ENSG00000117643.10;transcript_id=ENSG00000117643.10;gene_type=protein_coding;gene_status=KNOWN;gene_name=MAN1C1;transcript_type=protein_coding;transcript_status=KNOWN;transcript_name=MAN1C1;level=2;havana_gene=OTTHUMG00000004417.3;	10	10	12	15	34	21	11	35	55	56	85	61	57134	MAN1C1
ENSG00000162430	ENSG00000162430.12	ENSG00000162430.12	protein_coding	KNOWN	SEPN1	protein_coding	KNOWN	SEPN1	2	OTTHUMG00000007375.2	sense	chr1	HAVANA	gene	26126667	26144713	.	+	.	gene_id=ENSG00000162430.12;transcript_id=ENSG00000162430.12;gene_type=protein_coding;gene_status=KNOWN;gene_name=SEPN1;transcript_type=protein_coding;transcript_status=KNOWN;transcript_name=SEPN1;level=2;havana_gene=OTTHUMG00000007375.2;	71	56	35	77	116	94	58	111	84	111	110	100	57190	SELENON
ENSG00000117640	ENSG00000117640.13	ENSG00000117640.13	protein_coding	KNOWN	MTFR1L	protein_coding	KNOWN	MTFR1L	1	OTTHUMG00000007377.4	sense	chr1	HAVANA	gene	26145131	26159432	.	+	.	gene_id=ENSG00000117640.13;transcript_id=ENSG00000117640.13;gene_type=protein_coding;gene_status=KNOWN;gene_name=MTFR1L;transcript_type=protein_coding;transcript_status=KNOWN;transcript_name=MTFR1L;level=1;havana_gene=OTTHUMG00000007377.4;	176	164	152	173	148	103	85	120	99	86	116	102	56181	MTFR1L
ENSG00000127423	ENSG00000127423.6	ENSG00000127423.6	protein_coding	KNOWN	AUNIP	protein_coding	KNOWN	AUNIP	2	OTTHUMG00000007372.2	sense	chr1	HAVANA	gene	26158414	26185903	.	-	.	gene_id=ENSG00000127423.6;transcript_id=ENSG00000127423.6;gene_type=protein_coding;gene_status=KNOWN;gene_name=AUNIP;transcript_type=protein_coding;transcript_status=KNOWN;transcript_name=AUNIP;level=2;havana_gene=OTTHUMG00000007372.2;	251	222	184	285	169	147	104	238	117	148	200	145	79000	AUNIP
ENSG00000182749	ENSG00000182749.5	ENSG00000182749.5	protein_coding	KNOWN	PAQR7	protein_coding	KNOWN	PAQR7	2	OTTHUMG00000007373.1	sense	chr1	HAVANA	gene	26187701	26197744	.	-	.	gene_id=ENSG00000182749.5;transcript_id=ENSG00000182749.5;gene_type=protein_coding;gene_status=KNOWN;gene_name=PAQR7;transcript_type=protein_coding;transcript_status=KNOWN;transcript_name=PAQR7;level=2;havana_gene=OTTHUMG00000007373.1;	90	70	63	88	86	85	64	84	50	46	57	53	164091	PAQR7
ENSG00000117632	ENSG00000117632.16	ENSG00000117632.16	protein_coding	KNOWN	STMN1	protein_coding	KNOWN	STMN1	2	ncRNA_host	sense	chr1	HAVANA	gene	26210672	26233482	.	-	.	gene_id=ENSG00000117632.16;transcript_id=ENSG00000117632.16;gene_type=protein_coding;gene_status=KNOWN;gene_name=STMN1;transcript_type=protein_coding;transcript_status=KNOWN;transcript_name=STMN1;level=2;tag=ncRNA_host;havana_gene=OTTHUMG00000007389.2;	4067	3271	3500	4140	1702	1154	1078	2017	1230	1374	1905	1376	3925	STMN1
ENSG00000158006	ENSG00000158006.9	ENSG00000158006.9	protein_coding	KNOWN	PAFAH2	protein_coding	KNOWN	PAFAH2	2	OTTHUMG00000007437.2	sense	chr1	HAVANA	gene	26286258	26324648	.	-	.	gene_id=ENSG00000158006.9;transcript_id=ENSG00000158006.9;gene_type=protein_coding;gene_status=KNOWN;gene_name=PAFAH2;transcript_type=protein_coding;transcript_status=KNOWN;transcript_name=PAFAH2;level=2;havana_gene=OTTHUMG00000007437.2;	72	65	73	101	109	89	61	111	64	63	92	91	5051	PAFAH2
ENSG00000158008	ENSG00000158008.5	ENSG00000158008.5	protein_coding	KNOWN	EXTL1	protein_coding	KNOWN	EXTL1	2	OTTHUMG00000007509.1	sense	chr1	HAVANA	gene	26346375	26362955	.	+	.	gene_id=ENSG00000158008.5;transcript_id=ENSG00000158008.5;gene_type=protein_coding;gene_status=KNOWN;gene_name=EXTL1;transcript_type=protein_coding;transcript_status=KNOWN;transcript_name=EXTL1;level=2;havana_gene=OTTHUMG00000007509.1;	0	0	0	1	2	1	1	0	3	1	4	0	2134	EXTL1
ENSG00000158014	ENSG00000158014.10	ENSG00000158014.10	protein_coding	KNOWN	SLC30A2	protein_coding	KNOWN	SLC30A2	2	OTTHUMG00000007508.3	sense	chr1	HAVANA	gene	26363743	26372624	.	-	.	gene_id=ENSG00000158014.10;transcript_id=ENSG00000158014.10;gene_type=protein_coding;gene_status=KNOWN;gene_name=SLC30A2;transcript_type=protein_coding;transcript_status=KNOWN;transcript_name=SLC30A2;level=2;havana_gene=OTTHUMG00000007508.3;	0	0	0	0	1	0	0	2	0	0	0	0	7780	SLC30A2
ENSG00000158022	ENSG00000158022.6	ENSG00000158022.6	protein_coding	KNOWN	TRIM63	protein_coding	KNOWN	TRIM63	2	OTTHUMG00000007510.1	sense	chr1	HAVANA	gene	26377795	26394927	.	-	.	gene_id=ENSG00000158022.6;transcript_id=ENSG00000158022.6;gene_type=protein_coding;gene_status=KNOWN;gene_name=TRIM63;transcript_type=protein_coding;transcript_status=KNOWN;transcript_name=TRIM63;level=2;havana_gene=OTTHUMG00000007510.1;	0	1	0	0	1	1	0	1	0	1	0	1	84676	TRIM63
ENSG00000175087	ENSG00000175087.5	ENSG00000175087.5	protein_coding	KNOWN	PDIK1L	protein_coding	KNOWN	PDIK1L	2	OTTHUMG00000007511.1	sense	chr1	HAVANA	gene	26437664	26452034	.	+	.	gene_id=ENSG00000175087.5;transcript_id=ENSG00000175087.5;gene_type=protein_coding;gene_status=KNOWN;gene_name=PDIK1L;transcript_type=protein_coding;transcript_status=KNOWN;transcript_name=PDIK1L;level=2;havana_gene=OTTHUMG00000007511.1;	94	99	67	128	114	86	63	105	100	71	122	72	149420	PDIK1L
ENSG00000197245	ENSG00000197245.4	ENSG00000197245.4	protein_coding	KNOWN	FAM110D	protein_coding	KNOWN	FAM110D	2	OTTHUMG00000007537.1	sense	chr1	HAVANA	gene	26485511	26489119	.	+	.	gene_id=ENSG00000197245.4;transcript_id=ENSG00000197245.4;gene_type=protein_coding;gene_status=KNOWN;gene_name=FAM110D;transcript_type=protein_coding;transcript_status=KNOWN;transcript_name=FAM110D;level=2;havana_gene=OTTHUMG00000007537.1;	6	2	12	5	12	12	2	10	7	21	11	9	79927	FAM110D
ENSG00000142684	ENSG00000142684.7	ENSG00000142684.7	protein_coding	KNOWN	ZNF593	protein_coding	KNOWN	ZNF593	2	OTTHUMG00000007538.2	sense	chr1	HAVANA	gene	26496362	26498551	.	+	.	gene_id=ENSG00000142684.7;transcript_id=ENSG00000142684.7;gene_type=protein_coding;gene_status=KNOWN;gene_name=ZNF593;transcript_type=protein_coding;transcript_status=KNOWN;transcript_name=ZNF593;level=2;havana_gene=OTTHUMG00000007538.2;	914	748	536	845	332	409	328	563	295	371	503	364	51042	ZNF593
ENSG00000142675	ENSG00000142675.13	ENSG00000142675.13	protein_coding	KNOWN	CNKSR1	protein_coding	KNOWN	CNKSR1	2	OTTHUMG00000007541.4	sense	chr1	HAVANA	gene	26503894	26516377	.	+	.	gene_id=ENSG00000142675.13;transcript_id=ENSG00000142675.13;gene_type=protein_coding;gene_status=KNOWN;gene_name=CNKSR1;transcript_type=protein_coding;transcript_status=KNOWN;transcript_name=CNKSR1;level=2;havana_gene=OTTHUMG00000007541.4;	12	19	16	25	40	25	26	52	20	27	53	50	10256	CNKSR1
ENSG00000188782	ENSG00000188782.3	ENSG00000188782.3	protein_coding	KNOWN	CATSPER4	protein_coding	KNOWN	CATSPER4	2	OTTHUMG00000003383.3	sense	chr1	HAVANA	gene	26517052	26529459	.	+	.	gene_id=ENSG00000188782.3;transcript_id=ENSG00000188782.3;gene_type=protein_coding;gene_status=KNOWN;gene_name=CATSPER4;transcript_type=protein_coding;transcript_status=KNOWN;transcript_name=CATSPER4;level=2;havana_gene=OTTHUMG00000003383.3;	0	0	2	0	0	1	0	2	0	2	1	1	378807	CATSPER4
ENSG00000130695	ENSG00000130695.9	ENSG00000130695.9	protein_coding	KNOWN	CEP85	protein_coding	KNOWN	CEP85	2	OTTHUMG00000003380.5	sense	chr1	HAVANA	gene	26560691	26605299	.	+	.	gene_id=ENSG00000130695.9;transcript_id=ENSG00000130695.9;gene_type=protein_coding;gene_status=KNOWN;gene_name=CEP85;transcript_type=protein_coding;transcript_status=KNOWN;transcript_name=CEP85;level=2;havana_gene=OTTHUMG00000003380.5;	238	248	194	307	551	379	256	411	250	306	451	306	64793	CEP85
ENSG00000142669	ENSG00000142669.9	ENSG00000142669.9	protein_coding	KNOWN	SH3BGRL3	protein_coding	KNOWN	SH3BGRL3	2	OTTHUMG00000003381.1	sense	chr1	HAVANA	gene	26605667	26608007	.	+	.	gene_id=ENSG00000142669.9;transcript_id=ENSG00000142669.9;gene_type=protein_coding;gene_status=KNOWN;gene_name=SH3BGRL3;transcript_type=protein_coding;transcript_status=KNOWN;transcript_name=SH3BGRL3;level=2;havana_gene=OTTHUMG00000003381.1;	222	200	169	263	100	112	53	155	101	143	153	140	83442	SH3BGRL3
ENSG00000158062	ENSG00000158062.16	ENSG00000158062.16	protein_coding	KNOWN	UBXN11	protein_coding	KNOWN	UBXN11	2	OTTHUMG00000003382.12	sense	chr1	HAVANA	gene	26607819	26644854	.	-	.	gene_id=ENSG00000158062.16;transcript_id=ENSG00000158062.16;gene_type=protein_coding;gene_status=KNOWN;gene_name=UBXN11;transcript_type=protein_coding;transcript_status=KNOWN;transcript_name=UBXN11;level=2;havana_gene=OTTHUMG00000003382.12;	123	145	84	121	230	157	131	217	111	123	199	144	91544	UBXN11
ENSG00000169442	ENSG00000169442.4	ENSG00000169442.4	protein_coding	KNOWN	CD52	protein_coding	KNOWN	CD52	2	OTTHUMG00000003491.2	sense	chr1	HAVANA	gene	26644448	26647014	.	+	.	gene_id=ENSG00000169442.4;transcript_id=ENSG00000169442.4;gene_type=protein_coding;gene_status=KNOWN;gene_name=CD52;transcript_type=protein_coding;transcript_status=KNOWN;transcript_name=CD52;level=2;havana_gene=OTTHUMG00000003491.2;	1	1	0	0	1	2	2	2	0	1	0	1	1043	CD52
ENSG00000176092	ENSG00000176092.9	ENSG00000176092.9	protein_coding	KNOWN	AIM1L	protein_coding	KNOWN	AIM1L	1	ncRNA_host	sense	chr1	HAVANA	gene	26648350	26680621	.	-	.	gene_id=ENSG00000176092.9;transcript_id=ENSG00000176092.9;gene_type=protein_coding;gene_status=KNOWN;gene_name=AIM1L;transcript_type=protein_coding;transcript_status=KNOWN;transcript_name=AIM1L;level=1;tag=ncRNA_host;havana_gene=OTTHUMG00000003490.7;	74	79	47	74	98	100	78	116	32	31	48	26	55057	CRYBG2
ENSG00000176083	ENSG00000176083.13	ENSG00000176083.13	protein_coding	KNOWN	ZNF683	protein_coding	KNOWN	ZNF683	1	OTTHUMG00000003521.4	sense	chr1	HAVANA	gene	26688125	26701013	.	-	.	gene_id=ENSG00000176083.13;transcript_id=ENSG00000176083.13;gene_type=protein_coding;gene_status=KNOWN;gene_name=ZNF683;transcript_type=protein_coding;transcript_status=KNOWN;transcript_name=ZNF683;level=1;havana_gene=OTTHUMG00000003521.4;	0	0	0	0	0	0	0	0	0	0	0	0	257101	ZNF683
ENSG00000131914	ENSG00000131914.6	ENSG00000131914.6	protein_coding	KNOWN	LIN28A	protein_coding	KNOWN	LIN28A	2	OTTHUMG00000003550.2	sense	chr1	HAVANA	gene	26737269	26756213	.	+	.	gene_id=ENSG00000131914.6;transcript_id=ENSG00000131914.6;gene_type=protein_coding;gene_status=KNOWN;gene_name=LIN28A;transcript_type=protein_coding;transcript_status=KNOWN;transcript_name=LIN28A;level=2;havana_gene=OTTHUMG00000003550.2;	1	0	0	0	2	3	3	3	0	3	0	0	79727	LIN28A
ENSG00000117682	ENSG00000117682.12	ENSG00000117682.12	protein_coding	KNOWN	DHDDS	protein_coding	KNOWN	DHDDS	1	OTTHUMG00000003554.6	sense	chr1	HAVANA	gene	26758773	26797785	.	+	.	gene_id=ENSG00000117682.12;transcript_id=ENSG00000117682.12;gene_type=protein_coding;gene_status=KNOWN;gene_name=DHDDS;transcript_type=protein_coding;transcript_status=KNOWN;transcript_name=DHDDS;level=1;havana_gene=OTTHUMG00000003554.6;	244	246	173	305	283	264	170	307	164	179	261	196	79947	DHDDS
ENSG00000198830	ENSG00000198830.6	ENSG00000198830.6	protein_coding	KNOWN	HMGN2	protein_coding	KNOWN	HMGN2	2	OTTHUMG00000003555.3	sense	chr1	HAVANA	gene	26798941	26802463	.	+	.	gene_id=ENSG00000198830.6;transcript_id=ENSG00000198830.6;gene_type=protein_coding;gene_status=KNOWN;gene_name=HMGN2;transcript_type=protein_coding;transcript_status=KNOWN;transcript_name=HMGN2;level=2;havana_gene=OTTHUMG00000003555.3;	165	135	149	190	185	148	96	208	104	112	162	122	3151	HMGN2
ENSG00000117676	ENSG00000117676.9	ENSG00000117676.9	protein_coding	KNOWN	RPS6KA1	protein_coding	KNOWN	RPS6KA1	2	ncRNA_host	sense	chr1	HAVANA	gene	26856252	26901521	.	+	.	gene_id=ENSG00000117676.9;transcript_id=ENSG00000117676.9;gene_type=protein_coding;gene_status=KNOWN;gene_name=RPS6KA1;transcript_type=protein_coding;transcript_status=KNOWN;transcript_name=RPS6KA1;level=2;tag=ncRNA_host;havana_gene=OTTHUMG00000004003.4;	737	650	483	805	716	710	474	808	398	468	580	471	6195	RPS6KA1
ENSG00000117713	ENSG00000117713.13	ENSG00000117713.13	protein_coding	KNOWN	ARID1A	protein_coding	KNOWN	ARID1A	1	ncRNA_host	sense	chr1	HAVANA	gene	27022524	27108595	.	+	.	gene_id=ENSG00000117713.13;transcript_id=ENSG00000117713.13;gene_type=protein_coding;gene_status=KNOWN;gene_name=ARID1A;transcript_type=protein_coding;transcript_status=KNOWN;transcript_name=ARID1A;level=1;tag=ncRNA_host;havana_gene=OTTHUMG00000004004.6;	155	174	89	225	426	327	207	384	241	306	452	299	8289	ARID1A
ENSG00000060642	ENSG00000060642.6	ENSG00000060642.6	protein_coding	KNOWN	PIGV	protein_coding	KNOWN	PIGV	2	OTTHUMG00000004005.4	sense	chr1	HAVANA	gene	27113963	27124889	.	+	.	gene_id=ENSG00000060642.6;transcript_id=ENSG00000060642.6;gene_type=protein_coding;gene_status=KNOWN;gene_name=PIGV;transcript_type=protein_coding;transcript_status=KNOWN;transcript_name=PIGV;level=2;havana_gene=OTTHUMG00000004005.4;	142	146	129	158	133	102	93	130	127	95	158	118	55650	PIGV
ENSG00000204160	ENSG00000204160.7	ENSG00000204160.7	protein_coding	KNOWN	ZDHHC18	protein_coding	KNOWN	ZDHHC18	2	OTTHUMG00000004092.4	sense	chr1	HAVANA	gene	27153201	27184093	.	+	.	gene_id=ENSG00000204160.7;transcript_id=ENSG00000204160.7;gene_type=protein_coding;gene_status=KNOWN;gene_name=ZDHHC18;transcript_type=protein_coding;transcript_status=KNOWN;transcript_name=ZDHHC18;level=2;havana_gene=OTTHUMG00000004092.4;	99	105	58	115	160	131	100	176	96	122	155	108	84243	ZDHHC18
ENSG00000175793	ENSG00000175793.10	ENSG00000175793.10	protein_coding	KNOWN	SFN	protein_coding	KNOWN	SFN	2	OTTHUMG00000004093.1	sense	chr1	HAVANA	gene	27189633	27190947	.	+	.	gene_id=ENSG00000175793.10;transcript_id=ENSG00000175793.10;gene_type=protein_coding;gene_status=KNOWN;gene_name=SFN;transcript_type=protein_coding;transcript_status=KNOWN;transcript_name=SFN;level=2;havana_gene=OTTHUMG00000004093.1;	1159	854	843	1176	758	831	492	1075	545	656	866	775	2810	SFN
ENSG00000142751	ENSG00000142751.10	ENSG00000142751.10	protein_coding	KNOWN	GPN2	protein_coding	KNOWN	GPN2	2	OTTHUMG00000004227.4	sense	chr1	HAVANA	gene	27202624	27216788	.	-	.	gene_id=ENSG00000142751.10;transcript_id=ENSG00000142751.10;gene_type=protein_coding;gene_status=KNOWN;gene_name=GPN2;transcript_type=protein_coding;transcript_status=KNOWN;transcript_name=GPN2;level=2;havana_gene=OTTHUMG00000004227.4;	163	201	103	224	229	173	121	224	155	153	231	162	54707	GPN2
ENSG00000198746	ENSG00000198746.8	ENSG00000198746.8	protein_coding	KNOWN	GPATCH3	protein_coding	KNOWN	GPATCH3	2	OTTHUMG00000004229.2	sense	chr1	HAVANA	gene	27216979	27226957	.	-	.	gene_id=ENSG00000198746.8;transcript_id=ENSG00000198746.8;gene_type=protein_coding;gene_status=KNOWN;gene_name=GPATCH3;transcript_type=protein_coding;transcript_status=KNOWN;transcript_name=GPATCH3;level=2;havana_gene=OTTHUMG00000004229.2;	125	112	84	123	131	137	70	183	89	86	108	93	63906	GPATCH3
ENSG00000090273	ENSG00000090273.9	ENSG00000090273.9	protein_coding	KNOWN	NUDC	protein_coding	KNOWN	NUDC	2	OTTHUMG00000004226.10	sense	chr1	HAVANA	gene	27226729	27273353	.	+	.	gene_id=ENSG00000090273.9;transcript_id=ENSG00000090273.9;gene_type=protein_coding;gene_status=KNOWN;gene_name=NUDC;transcript_type=protein_coding;transcript_status=KNOWN;transcript_name=NUDC;level=2;havana_gene=OTTHUMG00000004226.10;	448	504	368	556	492	492	311	615	303	359	502	384	10726	NUDC
ENSG00000131910	ENSG00000131910.4	ENSG00000131910.4	protein_coding	KNOWN	NR0B2	protein_coding	KNOWN	NR0B2	2	OTTHUMG00000004231.1	sense	chr1	HAVANA	gene	27237980	27240457	.	-	.	gene_id=ENSG00000131910.4;transcript_id=ENSG00000131910.4;gene_type=protein_coding;gene_status=KNOWN;gene_name=NR0B2;transcript_type=protein_coding;transcript_status=KNOWN;transcript_name=NR0B2;level=2;havana_gene=OTTHUMG00000004231.1;	0	0	0	0	0	0	0	0	0	0	0	0	8431	NR0B2
ENSG00000175707	ENSG00000175707.7	ENSG00000175707.7	protein_coding	KNOWN	C1orf172	protein_coding	KNOWN	C1orf172	2	OTTHUMG00000004272.1	sense	chr1	HAVANA	gene	27276053	27286897	.	-	.	gene_id=ENSG00000175707.7;transcript_id=ENSG00000175707.7;gene_type=protein_coding;gene_status=KNOWN;gene_name=C1orf172;transcript_type=protein_coding;transcript_status=KNOWN;transcript_name=C1orf172;level=2;havana_gene=OTTHUMG00000004272.1;	3	0	0	0	0	4	0	1	1	1	1	0	126695	KDF1
ENSG00000253368	ENSG00000253368.3	ENSG00000253368.3	protein_coding	KNOWN	TRNP1	protein_coding	KNOWN	TRNP1	2	OTTHUMG00000004277.4	sense	chr1	HAVANA	gene	27320198	27327389	.	+	.	gene_id=ENSG00000253368.3;transcript_id=ENSG00000253368.3;gene_type=protein_coding;gene_status=KNOWN;gene_name=TRNP1;transcript_type=protein_coding;transcript_status=KNOWN;transcript_name=TRNP1;level=2;havana_gene=OTTHUMG00000004277.4;	5	5	3	5	9	4	0	8	2	1	4	2	388610	TRNP1
ENSG00000158246	ENSG00000158246.7	ENSG00000158246.7	protein_coding	KNOWN	FAM46B	protein_coding	KNOWN	FAM46B	2	OTTHUMG00000004278.3	sense	chr1	HAVANA	gene	27331511	27339327	.	-	.	gene_id=ENSG00000158246.7;transcript_id=ENSG00000158246.7;gene_type=protein_coding;gene_status=KNOWN;gene_name=FAM46B;transcript_type=protein_coding;transcript_status=KNOWN;transcript_name=FAM46B;level=2;havana_gene=OTTHUMG00000004278.3;	76	42	46	70	16	22	23	32	13	13	18	15	115572	TENT5B
ENSG00000090020	ENSG00000090020.6	ENSG00000090020.6	protein_coding	KNOWN	SLC9A1	protein_coding	KNOWN	SLC9A1	2	OTTHUMG00000004271.3	sense	chr1	HAVANA	gene	27425306	27493472	.	-	.	gene_id=ENSG00000090020.6;transcript_id=ENSG00000090020.6;gene_type=protein_coding;gene_status=KNOWN;gene_name=SLC9A1;transcript_type=protein_coding;transcript_status=KNOWN;transcript_name=SLC9A1;level=2;havana_gene=OTTHUMG00000004271.3;	51	68	39	80	97	111	56	107	61	72	106	77	6548	SLC9A1
ENSG00000142784	ENSG00000142784.11	ENSG00000142784.11	protein_coding	KNOWN	WDTC1	protein_coding	KNOWN	WDTC1	2	OTTHUMG00000004273.6	sense	chr1	HAVANA	gene	27561007	27635110	.	+	.	gene_id=ENSG00000142784.11;transcript_id=ENSG00000142784.11;gene_type=protein_coding;gene_status=KNOWN;gene_name=WDTC1;transcript_type=protein_coding;transcript_status=KNOWN;transcript_name=WDTC1;level=2;havana_gene=OTTHUMG00000004273.6;	137	67	86	116	112	118	77	125	74	69	130	87	23038	WDTC1
ENSG00000186501	ENSG00000186501.10	ENSG00000186501.10	protein_coding	KNOWN	TMEM222	protein_coding	KNOWN	TMEM222	2	ncRNA_host	sense	chr1	HAVANA	gene	27648651	27662891	.	+	.	gene_id=ENSG00000186501.10;transcript_id=ENSG00000186501.10;gene_type=protein_coding;gene_status=KNOWN;gene_name=TMEM222;transcript_type=protein_coding;transcript_status=KNOWN;transcript_name=TMEM222;level=2;tag=ncRNA_host;havana_gene=OTTHUMG00000004410.5;	170	139	134	170	203	179	136	237	99	131	159	124	84065	TMEM222
ENSG00000142765	ENSG00000142765.13	ENSG00000142765.13	protein_coding	KNOWN	SYTL1	protein_coding	KNOWN	SYTL1	2	OTTHUMG00000005770.8	sense	chr1	HAVANA	gene	27668513	27680421	.	+	.	gene_id=ENSG00000142765.13;transcript_id=ENSG00000142765.13;gene_type=protein_coding;gene_status=KNOWN;gene_name=SYTL1;transcript_type=protein_coding;transcript_status=KNOWN;transcript_name=SYTL1;level=2;havana_gene=OTTHUMG00000005770.8;	0	0	0	0	2	4	2	3	1	3	0	1	84958	SYTL1
ENSG00000142733	ENSG00000142733.10	ENSG00000142733.10	protein_coding	KNOWN	MAP3K6	protein_coding	KNOWN	MAP3K6	2	OTTHUMG00000004631.5	sense	chr1	HAVANA	gene	27681675	27693383	.	-	.	gene_id=ENSG00000142733.10;transcript_id=ENSG00000142733.10;gene_type=protein_coding;gene_status=KNOWN;gene_name=MAP3K6;transcript_type=protein_coding;transcript_status=KNOWN;transcript_name=MAP3K6;level=2;havana_gene=OTTHUMG00000004631.5;	151	126	98	128	376	316	269	393	173	242	310	231	9064	MAP3K6
ENSG00000142748	ENSG00000142748.8	ENSG00000142748.8	protein_coding	KNOWN	FCN3	protein_coding	KNOWN	FCN3	2	OTTHUMG00000005722.2	sense	chr1	HAVANA	gene	27695603	27701315	.	-	.	gene_id=ENSG00000142748.8;transcript_id=ENSG00000142748.8;gene_type=protein_coding;gene_status=KNOWN;gene_name=FCN3;transcript_type=protein_coding;transcript_status=KNOWN;transcript_name=FCN3;level=2;havana_gene=OTTHUMG00000005722.2;	0	0	0	0	1	6	0	2	0	1	0	0	8547	FCN3
ENSG00000174950	ENSG00000174950.6	ENSG00000174950.6	protein_coding	KNOWN	CD164L2	protein_coding	KNOWN	CD164L2	2	OTTHUMG00000003395.2	sense	chr1	HAVANA	gene	27705666	27709870	.	-	.	gene_id=ENSG00000174950.6;transcript_id=ENSG00000174950.6;gene_type=protein_coding;gene_status=KNOWN;gene_name=CD164L2;transcript_type=protein_coding;transcript_status=KNOWN;transcript_name=CD164L2;level=2;havana_gene=OTTHUMG00000003395.2;	0	0	0	0	0	0	0	0	0	0	0	0	388611	CD164L2
ENSG00000181773	ENSG00000181773.6	ENSG00000181773.6	protein_coding	KNOWN	GPR3	protein_coding	KNOWN	GPR3	2	OTTHUMG00000003397.1	sense	chr1	HAVANA	gene	27719148	27722318	.	+	.	gene_id=ENSG00000181773.6;transcript_id=ENSG00000181773.6;gene_type=protein_coding;gene_status=KNOWN;gene_name=GPR3;transcript_type=protein_coding;transcript_status=KNOWN;transcript_name=GPR3;level=2;havana_gene=OTTHUMG00000003397.1;	0	0	0	0	1	5	2	5	7	1	4	5	2827	GPR3
ENSG00000158195	ENSG00000158195.6	ENSG00000158195.6	protein_coding	KNOWN	WASF2	protein_coding	KNOWN	WASF2	2	OTTHUMG00000003393.1	sense	chr1	HAVANA	gene	27730730	27816669	.	-	.	gene_id=ENSG00000158195.6;transcript_id=ENSG00000158195.6;gene_type=protein_coding;gene_status=KNOWN;gene_name=WASF2;transcript_type=protein_coding;transcript_status=KNOWN;transcript_name=WASF2;level=2;havana_gene=OTTHUMG00000003393.1;	312	330	243	425	559	488	279	523	349	408	595	454	10163	WASF2
ENSG00000126705	ENSG00000126705.9	ENSG00000126705.9	protein_coding	KNOWN	AHDC1	protein_coding	KNOWN	AHDC1	2	OTTHUMG00000003398.4	sense	chr1	HAVANA	gene	27860546	27930942	.	-	.	gene_id=ENSG00000126705.9;transcript_id=ENSG00000126705.9;gene_type=protein_coding;gene_status=KNOWN;gene_name=AHDC1;transcript_type=protein_coding;transcript_status=KNOWN;transcript_name=AHDC1;level=2;havana_gene=OTTHUMG00000003398.4;	91	97	67	134	161	128	87	131	89	115	156	116	27245	AHDC1
ENSG00000000938	ENSG00000000938.8	ENSG00000000938.8	protein_coding	KNOWN	FGR	protein_coding	KNOWN	FGR	2	OTTHUMG00000003516.1	sense	chr1	HAVANA	gene	27938575	27961788	.	-	.	gene_id=ENSG00000000938.8;transcript_id=ENSG00000000938.8;gene_type=protein_coding;gene_status=KNOWN;gene_name=FGR;transcript_type=protein_coding;transcript_status=KNOWN;transcript_name=FGR;level=2;havana_gene=OTTHUMG00000003516.1;	1	3	0	0	2	3	0	1	0	0	0	1	2268	FGR
ENSG00000126709	ENSG00000126709.10	ENSG00000126709.10	protein_coding	KNOWN	IFI6	protein_coding	KNOWN	IFI6	2	OTTHUMG00000003518.1	sense	chr1	HAVANA	gene	27992572	27998729	.	-	.	gene_id=ENSG00000126709.10;transcript_id=ENSG00000126709.10;gene_type=protein_coding;gene_status=KNOWN;gene_name=IFI6;transcript_type=protein_coding;transcript_status=KNOWN;transcript_name=IFI6;level=2;havana_gene=OTTHUMG00000003518.1;	198	135	159	166	117	90	73	153	113	107	154	98	2537	IFI6
ENSG00000009780	ENSG00000009780.11	ENSG00000009780.11	protein_coding	KNOWN	FAM76A	protein_coding	KNOWN	FAM76A	1	OTTHUMG00000003729.3	sense	chr1	HAVANA	gene	28052490	28089633	.	+	.	gene_id=ENSG00000009780.11;transcript_id=ENSG00000009780.11;gene_type=protein_coding;gene_status=KNOWN;gene_name=FAM76A;transcript_type=protein_coding;transcript_status=KNOWN;transcript_name=FAM76A;level=1;havana_gene=OTTHUMG00000003729.3;	537	504	362	635	240	244	149	354	185	227	325	231	199870	FAM76A
ENSG00000117758	ENSG00000117758.9	ENSG00000117758.9	protein_coding	KNOWN	STX12	protein_coding	KNOWN	STX12	2	OTTHUMG00000003730.2	sense	chr1	HAVANA	gene	28099694	28150963	.	+	.	gene_id=ENSG00000117758.9;transcript_id=ENSG00000117758.9;gene_type=protein_coding;gene_status=KNOWN;gene_name=STX12;transcript_type=protein_coding;transcript_status=KNOWN;transcript_name=STX12;level=2;havana_gene=OTTHUMG00000003730.2;	145	139	103	161	204	197	115	206	165	160	231	193	23673	STX12
ENSG00000117751	ENSG00000117751.13	ENSG00000117751.13	protein_coding	KNOWN	PPP1R8	protein_coding	KNOWN	PPP1R8	1	ncRNA_host	sense	chr1	HAVANA	gene	28157289	28178187	.	+	.	gene_id=ENSG00000117751.13;transcript_id=ENSG00000117751.13;gene_type=protein_coding;gene_status=KNOWN;gene_name=PPP1R8;transcript_type=protein_coding;transcript_status=KNOWN;transcript_name=PPP1R8;level=1;tag=ncRNA_host;havana_gene=OTTHUMG00000003734.3;	1217	1431	915	1415	1074	920	728	1305	860	860	1408	1033	5511	PPP1R8
ENSG00000130775	ENSG00000130775.11	ENSG00000130775.11	protein_coding	KNOWN	THEMIS2	protein_coding	KNOWN	THEMIS2	2	OTTHUMG00000003735.4	sense	chr1	HAVANA	gene	28199055	28213196	.	+	.	gene_id=ENSG00000130775.11;transcript_id=ENSG00000130775.11;gene_type=protein_coding;gene_status=KNOWN;gene_name=THEMIS2;transcript_type=protein_coding;transcript_status=KNOWN;transcript_name=THEMIS2;level=2;havana_gene=OTTHUMG00000003735.4;	0	0	1	0	1	0	0	0	1	0	0	0	9473	THEMIS2
ENSG00000117748	ENSG00000117748.5	ENSG00000117748.5	protein_coding	KNOWN	RPA2	protein_coding	KNOWN	RPA2	2	OTTHUMG00000003915.3	sense	chr1	HAVANA	gene	28218035	28241257	.	-	.	gene_id=ENSG00000117748.5;transcript_id=ENSG00000117748.5;gene_type=protein_coding;gene_status=KNOWN;gene_name=RPA2;transcript_type=protein_coding;transcript_status=KNOWN;transcript_name=RPA2;level=2;havana_gene=OTTHUMG00000003915.3;	1296	1185	969	1632	847	798	563	1108	535	671	808	644	6118	RPA2
ENSG00000130768	ENSG00000130768.10	ENSG00000130768.10	protein_coding	KNOWN	SMPDL3B	protein_coding	KNOWN	SMPDL3B	2	OTTHUMG00000003910.2	sense	chr1	HAVANA	gene	28261504	28285668	.	+	.	gene_id=ENSG00000130768.10;transcript_id=ENSG00000130768.10;gene_type=protein_coding;gene_status=KNOWN;gene_name=SMPDL3B;transcript_type=protein_coding;transcript_status=KNOWN;transcript_name=SMPDL3B;level=2;havana_gene=OTTHUMG00000003910.2;	25	41	27	29	27	39	15	25	27	15	35	20	27293	SMPDL3B
ENSG00000158156	ENSG00000158156.7	ENSG00000158156.7	protein_coding	KNOWN	XKR8	protein_coding	KNOWN	XKR8	2	OTTHUMG00000003912.1	sense	chr1	HAVANA	gene	28285973	28294607	.	+	.	gene_id=ENSG00000158156.7;transcript_id=ENSG00000158156.7;gene_type=protein_coding;gene_status=KNOWN;gene_name=XKR8;transcript_type=protein_coding;transcript_status=KNOWN;transcript_name=XKR8;level=2;havana_gene=OTTHUMG00000003912.1;	17	11	20	21	17	15	13	16	8	18	25	21	55113	XKR8
ENSG00000158161	ENSG00000158161.11	ENSG00000158161.11	protein_coding	KNOWN	EYA3	protein_coding	KNOWN	EYA3	2	ncRNA_host	sense	chr1	HAVANA	gene	28296855	28415207	.	-	.	gene_id=ENSG00000158161.11;transcript_id=ENSG00000158161.11;gene_type=protein_coding;gene_status=KNOWN;gene_name=EYA3;transcript_type=protein_coding;transcript_status=KNOWN;transcript_name=EYA3;level=2;tag=ncRNA_host;havana_gene=OTTHUMG00000003916.1;	254	318	239	395	669	538	315	580	498	471	742	489	2140	EYA3
ENSG00000169403	ENSG00000169403.7	ENSG00000169403.7	protein_coding	KNOWN	PTAFR	protein_coding	KNOWN	PTAFR	2	OTTHUMG00000003953.1	sense	chr1	HAVANA	gene	28473677	28520447	.	-	.	gene_id=ENSG00000169403.7;transcript_id=ENSG00000169403.7;gene_type=protein_coding;gene_status=KNOWN;gene_name=PTAFR;transcript_type=protein_coding;transcript_status=KNOWN;transcript_name=PTAFR;level=2;havana_gene=OTTHUMG00000003953.1;	4	7	2	2	11	11	1	14	19	18	19	17	5724	PTAFR
ENSG00000126698	ENSG00000126698.6	ENSG00000126698.6	protein_coding	KNOWN	DNAJC8	protein_coding	KNOWN	DNAJC8	2	OTTHUMG00000003538.2	sense	chr1	HAVANA	gene	28525967	28559536	.	-	.	gene_id=ENSG00000126698.6;transcript_id=ENSG00000126698.6;gene_type=protein_coding;gene_status=KNOWN;gene_name=DNAJC8;transcript_type=protein_coding;transcript_status=KNOWN;transcript_name=DNAJC8;level=2;havana_gene=OTTHUMG00000003538.2;	692	662	476	847	375	396	243	535	298	346	493	403	22826	DNAJC8
ENSG00000130770	ENSG00000130770.13	ENSG00000130770.13	protein_coding	KNOWN	ATPIF1	protein_coding	KNOWN	ATPIF1	1	OTTHUMG00000003533.2	sense	chr1	HAVANA	gene	28562620	28573417	.	+	.	gene_id=ENSG00000130770.13;transcript_id=ENSG00000130770.13;gene_type=protein_coding;gene_status=KNOWN;gene_name=ATPIF1;transcript_type=protein_coding;transcript_status=KNOWN;transcript_name=ATPIF1;level=1;havana_gene=OTTHUMG00000003533.2;	1883	1998	1731	2677	817	703	541	1181	857	1017	1168	872	93974	ATP5IF1
ENSG00000130766	ENSG00000130766.4	ENSG00000130766.4	protein_coding	KNOWN	SESN2	protein_coding	KNOWN	SESN2	2	OTTHUMG00000003532.1	sense	chr1	HAVANA	gene	28586038	28609002	.	+	.	gene_id=ENSG00000130766.4;transcript_id=ENSG00000130766.4;gene_type=protein_coding;gene_status=KNOWN;gene_name=SESN2;transcript_type=protein_coding;transcript_status=KNOWN;transcript_name=SESN2;level=2;havana_gene=OTTHUMG00000003532.1;	93	99	65	126	168	120	109	166	200	167	279	194	83667	SESN2
ENSG00000130772	ENSG00000130772.9	ENSG00000130772.9	protein_coding	KNOWN	MED18	protein_coding	KNOWN	MED18	2	OTTHUMG00000003537.1	sense	chr1	HAVANA	gene	28655513	28662476	.	+	.	gene_id=ENSG00000130772.9;transcript_id=ENSG00000130772.9;gene_type=protein_coding;gene_status=KNOWN;gene_name=MED18;transcript_type=protein_coding;transcript_status=KNOWN;transcript_name=MED18;level=2;havana_gene=OTTHUMG00000003537.1;	259	261	208	309	182	135	92	205	145	173	202	184	54797	MED18
ENSG00000204138	ENSG00000204138.8	ENSG00000204138.8	protein_coding	KNOWN	PHACTR4	protein_coding	KNOWN	PHACTR4	2	ncRNA_host	sense	chr1	HAVANA	gene	28696114	28826881	.	+	.	gene_id=ENSG00000204138.8;transcript_id=ENSG00000204138.8;gene_type=protein_coding;gene_status=KNOWN;gene_name=PHACTR4;transcript_type=protein_coding;transcript_status=KNOWN;transcript_name=PHACTR4;level=2;tag=ncRNA_host;havana_gene=OTTHUMG00000003541.4;	253	295	193	401	643	582	317	589	435	469	763	492	65979	PHACTR4
ENSG00000180198	ENSG00000180198.11	ENSG00000180198.11	protein_coding	KNOWN	RCC1	protein_coding	KNOWN	RCC1	1	ncRNA_host	sense	chr1	HAVANA	gene	28832455	28865812	.	+	.	gene_id=ENSG00000180198.11;transcript_id=ENSG00000180198.11;gene_type=protein_coding;gene_status=KNOWN;gene_name=RCC1;transcript_type=protein_coding;transcript_status=KNOWN;transcript_name=RCC1;level=1;tag=ncRNA_host;havana_gene=OTTHUMG00000003645.10;	386856	487213	217104	512875	520737	460403	513536	593878	502793	477679	741740	611926	1104	RCC1
ENSG00000180098	ENSG00000180098.5	ENSG00000180098.5	protein_coding	KNOWN	TRNAU1AP	protein_coding	KNOWN	TRNAU1AP	2	OTTHUMG00000003653.1	sense	chr1	HAVANA	gene	28879597	28905051	.	+	.	gene_id=ENSG00000180098.5;transcript_id=ENSG00000180098.5;gene_type=protein_coding;gene_status=KNOWN;gene_name=TRNAU1AP;transcript_type=protein_coding;transcript_status=KNOWN;transcript_name=TRNAU1AP;level=2;havana_gene=OTTHUMG00000003653.1;	522	452	329	555	504	439	270	485	330	350	488	359	54952	TRNAU1AP
ENSG00000120656	ENSG00000120656.7	ENSG00000120656.7	protein_coding	KNOWN	TAF12	protein_coding	KNOWN	TAF12	2	OTTHUMG00000003655.1	sense	chr1	HAVANA	gene	28915835	28969597	.	-	.	gene_id=ENSG00000120656.7;transcript_id=ENSG00000120656.7;gene_type=protein_coding;gene_status=KNOWN;gene_name=TAF12;transcript_type=protein_coding;transcript_status=KNOWN;transcript_name=TAF12;level=2;havana_gene=OTTHUMG00000003655.1;	300	321	231	428	289	220	166	303	189	185	261	197	6883	TAF12
ENSG00000188060	ENSG00000188060.6	ENSG00000188060.6	protein_coding	KNOWN	RAB42	protein_coding	KNOWN	RAB42	2	OTTHUMG00000003656.1	sense	chr1	HAVANA	gene	28918712	28921955	.	+	.	gene_id=ENSG00000188060.6;transcript_id=ENSG00000188060.6;gene_type=protein_coding;gene_status=KNOWN;gene_name=RAB42;transcript_type=protein_coding;transcript_status=KNOWN;transcript_name=RAB42;level=2;havana_gene=OTTHUMG00000003656.1;	2	17	1	16	2	43	20	6	1	17	16	0	115273	RAB42
ENSG00000162419	ENSG00000162419.8	ENSG00000162419.8	protein_coding	KNOWN	GMEB1	protein_coding	KNOWN	GMEB1	2	ncRNA_host	sense	chr1	HAVANA	gene	28995244	29045865	.	+	.	gene_id=ENSG00000162419.8;transcript_id=ENSG00000162419.8;gene_type=protein_coding;gene_status=KNOWN;gene_name=GMEB1;transcript_type=protein_coding;transcript_status=KNOWN;transcript_name=GMEB1;level=2;tag=ncRNA_host;havana_gene=OTTHUMG00000003647.2;	169	172	124	266	287	254	158	297	202	172	300	172	10691	GMEB1
ENSG00000198492	ENSG00000198492.10	ENSG00000198492.10	protein_coding	KNOWN	YTHDF2	protein_coding	KNOWN	YTHDF2	2	OTTHUMG00000003648.3	sense	chr1	HAVANA	gene	29063133	29096287	.	+	.	gene_id=ENSG00000198492.10;transcript_id=ENSG00000198492.10;gene_type=protein_coding;gene_status=KNOWN;gene_name=YTHDF2;transcript_type=protein_coding;transcript_status=KNOWN;transcript_name=YTHDF2;level=2;havana_gene=OTTHUMG00000003648.3;	812	815	647	994	1136	921	604	1166	633	681	926	681	51441	YTHDF2
ENSG00000116329	ENSG00000116329.6	ENSG00000116329.6	protein_coding	KNOWN	OPRD1	protein_coding	KNOWN	OPRD1	2	OTTHUMG00000003646.1	sense	chr1	HAVANA	gene	29138654	29190208	.	+	.	gene_id=ENSG00000116329.6;transcript_id=ENSG00000116329.6;gene_type=protein_coding;gene_status=KNOWN;gene_name=OPRD1;transcript_type=protein_coding;transcript_status=KNOWN;transcript_name=OPRD1;level=2;havana_gene=OTTHUMG00000003646.1;	3	3	0	2	13	12	3	13	2	2	7	4	4985	OPRD1
ENSG00000159023	ENSG00000159023.14	ENSG00000159023.14	protein_coding	KNOWN	EPB41	protein_coding	KNOWN	EPB41	2	ncRNA_host	sense	chr1	HAVANA	gene	29213603	29446553	.	+	.	gene_id=ENSG00000159023.14;transcript_id=ENSG00000159023.14;gene_type=protein_coding;gene_status=KNOWN;gene_name=EPB41;transcript_type=protein_coding;transcript_status=KNOWN;transcript_name=EPB41;level=2;tag=ncRNA_host;havana_gene=OTTHUMG00000003644.3;	383	467	337	614	537	472	292	507	299	347	514	372	2035	EPB41
ENSG00000253304	ENSG00000253304.1	ENSG00000253304.1	protein_coding	KNOWN	TMEM200B	protein_coding	KNOWN	TMEM200B	2	OTTHUMG00000003658.3	sense	chr1	HAVANA	gene	29445940	29450447	.	-	.	gene_id=ENSG00000253304.1;transcript_id=ENSG00000253304.1;gene_type=protein_coding;gene_status=KNOWN;gene_name=TMEM200B;transcript_type=protein_coding;transcript_status=KNOWN;transcript_name=TMEM200B;level=2;havana_gene=OTTHUMG00000003658.3;	0	9	4	1	8	4	3	6	2	3	6	2	399474	TMEM200B
ENSG00000116350	ENSG00000116350.11	ENSG00000116350.11	protein_coding	KNOWN	SRSF4	protein_coding	KNOWN	SRSF4	2	OTTHUMG00000003663.2	sense	chr1	HAVANA	gene	29474255	29508499	.	-	.	gene_id=ENSG00000116350.11;transcript_id=ENSG00000116350.11;gene_type=protein_coding;gene_status=KNOWN;gene_name=SRSF4;transcript_type=protein_coding;transcript_status=KNOWN;transcript_name=SRSF4;level=2;havana_gene=OTTHUMG00000003663.2;	452	555	332	707	1116	910	594	981	695	737	1196	815	6429	SRSF4
ENSG00000116353	ENSG00000116353.11	ENSG00000116353.11	protein_coding	KNOWN	MECR	protein_coding	KNOWN	MECR	2	OTTHUMG00000059082.4	sense	chr1	HAVANA	gene	29519385	29557454	.	-	.	gene_id=ENSG00000116353.11;transcript_id=ENSG00000116353.11;gene_type=protein_coding;gene_status=KNOWN;gene_name=MECR;transcript_type=protein_coding;transcript_status=KNOWN;transcript_name=MECR;level=2;havana_gene=OTTHUMG00000059082.4;	163	165	115	161	204	161	129	222	128	117	210	130	51102	MECR
ENSG00000060656	ENSG00000060656.15	ENSG00000060656.15	protein_coding	KNOWN	PTPRU	protein_coding	KNOWN	PTPRU	2	OTTHUMG00000003699.6	sense	chr1	HAVANA	gene	29563028	29653325	.	+	.	gene_id=ENSG00000060656.15;transcript_id=ENSG00000060656.15;gene_type=protein_coding;gene_status=KNOWN;gene_name=PTPRU;transcript_type=protein_coding;transcript_status=KNOWN;transcript_name=PTPRU;level=2;havana_gene=OTTHUMG00000003699.6;	146	86	92	139	198	168	108	180	92	118	160	122	10076	PTPRU
ENSG00000162510	ENSG00000162510.5	ENSG00000162510.5	protein_coding	KNOWN	MATN1	protein_coding	KNOWN	MATN1	2	OTTHUMG00000003705.2	sense	chr1	HAVANA	gene	31184124	31196434	.	-	.	gene_id=ENSG00000162510.5;transcript_id=ENSG00000162510.5;gene_type=protein_coding;gene_status=KNOWN;gene_name=MATN1;transcript_type=protein_coding;transcript_status=KNOWN;transcript_name=MATN1;level=2;havana_gene=OTTHUMG00000003705.2;	2	2	4	1	3	1	1	1	0	1	1	0	4146	MATN1
ENSG00000162511	ENSG00000162511.7	ENSG00000162511.7	protein_coding	KNOWN	LAPTM5	protein_coding	KNOWN	LAPTM5	2	ncRNA_host	sense	chr1	HAVANA	gene	31205316	31230667	.	-	.	gene_id=ENSG00000162511.7;transcript_id=ENSG00000162511.7;gene_type=protein_coding;gene_status=KNOWN;gene_name=LAPTM5;transcript_type=protein_coding;transcript_status=KNOWN;transcript_name=LAPTM5;level=2;tag=ncRNA_host;havana_gene=OTTHUMG00000003707.1;	0	0	0	0	0	0	0	2	1	0	2	1	7805	LAPTM5
ENSG00000162512	ENSG00000162512.11	ENSG00000162512.11	protein_coding	KNOWN	SDC3	protein_coding	KNOWN	SDC3	2	OTTHUMG00000043646.1	sense	chr1	HAVANA	gene	31342314	31381608	.	-	.	gene_id=ENSG00000162512.11;transcript_id=ENSG00000162512.11;gene_type=protein_coding;gene_status=KNOWN;gene_name=SDC3;transcript_type=protein_coding;transcript_status=KNOWN;transcript_name=SDC3;level=2;havana_gene=OTTHUMG00000043646.1;	63	61	47	73	119	107	90	139	56	62	114	77	9672	SDC3
ENSG00000134644	ENSG00000134644.11	ENSG00000134644.11	protein_coding	KNOWN	PUM1	protein_coding	KNOWN	PUM1	1	ncRNA_host	sense	chr1	HAVANA	gene	31404353	31538838	.	-	.	gene_id=ENSG00000134644.11;transcript_id=ENSG00000134644.11;gene_type=protein_coding;gene_status=KNOWN;gene_name=PUM1;transcript_type=protein_coding;transcript_status=KNOWN;transcript_name=PUM1;level=1;tag=ncRNA_host;havana_gene=OTTHUMG00000003795.4;	731	913	669	1132	1950	1703	1074	1776	1238	1334	2069	1407	9698	PUM1
ENSG00000084628	ENSG00000084628.5	ENSG00000084628.5	protein_coding	KNOWN	NKAIN1	protein_coding	KNOWN	NKAIN1	2	OTTHUMG00000003788.3	sense	chr1	HAVANA	gene	31652592	31712401	.	-	.	gene_id=ENSG00000084628.5;transcript_id=ENSG00000084628.5;gene_type=protein_coding;gene_status=KNOWN;gene_name=NKAIN1;transcript_type=protein_coding;transcript_status=KNOWN;transcript_name=NKAIN1;level=2;havana_gene=OTTHUMG00000003788.3;	3	7	1	5	12	6	11	16	3	6	13	6	79570	NKAIN1
ENSG00000060688	ENSG00000060688.8	ENSG00000060688.8	protein_coding	KNOWN	SNRNP40	protein_coding	KNOWN	SNRNP40	2	OTTHUMG00000003790.1	sense	chr1	HAVANA	gene	31732417	31769662	.	-	.	gene_id=ENSG00000060688.8;transcript_id=ENSG00000060688.8;gene_type=protein_coding;gene_status=KNOWN;gene_name=SNRNP40;transcript_type=protein_coding;transcript_status=KNOWN;transcript_name=SNRNP40;level=2;havana_gene=OTTHUMG00000003790.1;	702	589	472	689	632	581	339	690	361	378	609	393	9410	SNRNP40
ENSG00000121766	ENSG00000121766.10	ENSG00000121766.10	protein_coding	KNOWN	ZCCHC17	protein_coding	KNOWN	ZCCHC17	2	OTTHUMG00000003791.1	sense	chr1	HAVANA	gene	31769842	31837783	.	+	.	gene_id=ENSG00000121766.10;transcript_id=ENSG00000121766.10;gene_type=protein_coding;gene_status=KNOWN;gene_name=ZCCHC17;transcript_type=protein_coding;transcript_status=KNOWN;transcript_name=ZCCHC17;level=2;havana_gene=OTTHUMG00000003791.1;	587	506	522	622	443	386	237	461	319	343	494	370	51538	ZCCHC17
ENSG00000121769	ENSG00000121769.3	ENSG00000121769.3	protein_coding	KNOWN	FABP3	protein_coding	KNOWN	FABP3	2	OTTHUMG00000003797.3	sense	chr1	HAVANA	gene	31838472	31849697	.	-	.	gene_id=ENSG00000121769.3;transcript_id=ENSG00000121769.3;gene_type=protein_coding;gene_status=KNOWN;gene_name=FABP3;transcript_type=protein_coding;transcript_status=KNOWN;transcript_name=FABP3;level=2;havana_gene=OTTHUMG00000003797.3;	44	33	21	41	26	16	13	22	15	18	32	26	2170	FABP3
ENSG00000168528	ENSG00000168528.7	ENSG00000168528.7	protein_coding	KNOWN	SERINC2	protein_coding	KNOWN	SERINC2	2	OTTHUMG00000003796.2	sense	chr1	HAVANA	gene	31882412	31907525	.	+	.	gene_id=ENSG00000168528.7;transcript_id=ENSG00000168528.7;gene_type=protein_coding;gene_status=KNOWN;gene_name=SERINC2;transcript_type=protein_coding;transcript_status=KNOWN;transcript_name=SERINC2;level=2;havana_gene=OTTHUMG00000003796.2;	78	78	64	79	132	128	87	149	245	260	326	292	347735	SERINC2
ENSG00000142910	ENSG00000142910.11	ENSG00000142910.11	protein_coding	KNOWN	TINAGL1	protein_coding	KNOWN	TINAGL1	2	OTTHUMG00000003884.1	sense	chr1	HAVANA	gene	32042116	32053288	.	+	.	gene_id=ENSG00000142910.11;transcript_id=ENSG00000142910.11;gene_type=protein_coding;gene_status=KNOWN;gene_name=TINAGL1;transcript_type=protein_coding;transcript_status=KNOWN;transcript_name=TINAGL1;level=2;havana_gene=OTTHUMG00000003884.1;	94	107	58	120	123	172	105	217	77	73	122	107	64129	TINAGL1
ENSG00000121764	ENSG00000121764.7	ENSG00000121764.7	protein_coding	KNOWN	HCRTR1	protein_coding	KNOWN	HCRTR1	2	OTTHUMG00000003876.1	sense	chr1	HAVANA	gene	32083287	32098119	.	+	.	gene_id=ENSG00000121764.7;transcript_id=ENSG00000121764.7;gene_type=protein_coding;gene_status=KNOWN;gene_name=HCRTR1;transcript_type=protein_coding;transcript_status=KNOWN;transcript_name=HCRTR1;level=2;havana_gene=OTTHUMG00000003876.1;	0	0	0	0	0	0	0	0	0	0	0	0	3061	HCRTR1
ENSG00000162517	ENSG00000162517.8	ENSG00000162517.8	protein_coding	KNOWN	PEF1	protein_coding	KNOWN	PEF1	2	OTTHUMG00000003877.2	sense	chr1	HAVANA	gene	32095463	32110497	.	-	.	gene_id=ENSG00000162517.8;transcript_id=ENSG00000162517.8;gene_type=protein_coding;gene_status=KNOWN;gene_name=PEF1;transcript_type=protein_coding;transcript_status=KNOWN;transcript_name=PEF1;level=2;havana_gene=OTTHUMG00000003877.2;	262	231	263	324	209	206	157	298	164	167	248	201	553115	PEF1
ENSG00000084636	ENSG00000084636.13	ENSG00000084636.13	protein_coding	KNOWN	COL16A1	protein_coding	KNOWN	COL16A1	2	OTTHUMG00000003883.9	sense	chr1	HAVANA	gene	32117848	32169920	.	-	.	gene_id=ENSG00000084636.13;transcript_id=ENSG00000084636.13;gene_type=protein_coding;gene_status=KNOWN;gene_name=COL16A1;transcript_type=protein_coding;transcript_status=KNOWN;transcript_name=COL16A1;level=2;havana_gene=OTTHUMG00000003883.9;	113	93	63	111	124	119	79	147	81	103	75	79	1307	COL16A1
ENSG00000121753	ENSG00000121753.8	ENSG00000121753.8	protein_coding	KNOWN	BAI2	protein_coding	KNOWN	BAI2	1	ncRNA_host	sense	chr1	HAVANA	gene	32192718	32230494	.	-	.	gene_id=ENSG00000121753.8;transcript_id=ENSG00000121753.8;gene_type=protein_coding;gene_status=KNOWN;gene_name=BAI2;transcript_type=protein_coding;transcript_status=KNOWN;transcript_name=BAI2;level=1;tag=ncRNA_host;havana_gene=OTTHUMG00000003885.4;	31	29	23	36	64	82	51	80	33	65	57	48	576	ADGRB2
ENSG00000134668	ENSG00000134668.8	ENSG00000134668.8	protein_coding	KNOWN	SPOCD1	protein_coding	KNOWN	SPOCD1	1	OTTHUMG00000003879.4	sense	chr1	HAVANA	gene	32256023	32281652	.	-	.	gene_id=ENSG00000134668.8;transcript_id=ENSG00000134668.8;gene_type=protein_coding;gene_status=KNOWN;gene_name=SPOCD1;transcript_type=protein_coding;transcript_status=KNOWN;transcript_name=SPOCD1;level=1;havana_gene=OTTHUMG00000003879.4;	9	11	5	16	26	16	8	18	45	51	64	44	90853	SPOCD1
ENSG00000184007	ENSG00000184007.13	ENSG00000184007.13	protein_coding	KNOWN	PTP4A2	protein_coding	KNOWN	PTP4A2	2	OTTHUMG00000003801.9	sense	chr1	HAVANA	gene	32372022	32410457	.	-	.	gene_id=ENSG00000184007.13;transcript_id=ENSG00000184007.13;gene_type=protein_coding;gene_status=KNOWN;gene_name=PTP4A2;transcript_type=protein_coding;transcript_status=KNOWN;transcript_name=PTP4A2;level=2;havana_gene=OTTHUMG00000003801.9;	2260	2310	1859	3052	2150	1729	1185	2304	1727	1664	2459	1760	8073	PTP4A2
ENSG00000121774	ENSG00000121774.13	ENSG00000121774.13	protein_coding	KNOWN	KHDRBS1	protein_coding	KNOWN	KHDRBS1	2	OTTHUMG00000003921.8	sense	chr1	HAVANA	gene	32479430	32526451	.	+	.	gene_id=ENSG00000121774.13;transcript_id=ENSG00000121774.13;gene_type=protein_coding;gene_status=KNOWN;gene_name=KHDRBS1;transcript_type=protein_coding;transcript_status=KNOWN;transcript_name=KHDRBS1;level=2;havana_gene=OTTHUMG00000003921.8;	813	925	745	1225	1151	1140	646	1418	763	877	1227	904	10657	KHDRBS1
ENSG00000121775	ENSG00000121775.13	ENSG00000121775.13	protein_coding	KNOWN	TMEM39B	protein_coding	KNOWN	TMEM39B	2	ncRNA_host	sense	chr1	HAVANA	gene	32537632	32568467	.	+	.	gene_id=ENSG00000121775.13;transcript_id=ENSG00000121775.13;gene_type=protein_coding;gene_status=KNOWN;gene_name=TMEM39B;transcript_type=protein_coding;transcript_status=KNOWN;transcript_name=TMEM39B;level=2;tag=ncRNA_host;havana_gene=OTTHUMG00000004020.8;	84	90	72	117	137	113	70	167	87	137	143	142	55116	TMEM39B
ENSG00000025800	ENSG00000025800.9	ENSG00000025800.9	protein_coding	KNOWN	KPNA6	protein_coding	KNOWN	KPNA6	2	OTTHUMG00000004333.5	sense	chr1	HAVANA	gene	32573639	32642169	.	+	.	gene_id=ENSG00000025800.9;transcript_id=ENSG00000025800.9;gene_type=protein_coding;gene_status=KNOWN;gene_name=KPNA6;transcript_type=protein_coding;transcript_status=KNOWN;transcript_name=KPNA6;level=2;havana_gene=OTTHUMG00000004333.5;	996	1082	805	1287	1358	1231	847	1539	871	881	1267	937	23633	KPNA6
ENSG00000084652	ENSG00000084652.11	ENSG00000084652.11	protein_coding	KNOWN	TXLNA	protein_coding	KNOWN	TXLNA	2	OTTHUMG00000004423.6	sense	chr1	HAVANA	gene	32645287	32663886	.	+	.	gene_id=ENSG00000084652.11;transcript_id=ENSG00000084652.11;gene_type=protein_coding;gene_status=KNOWN;gene_name=TXLNA;transcript_type=protein_coding;transcript_status=KNOWN;transcript_name=TXLNA;level=2;havana_gene=OTTHUMG00000004423.6;	564	504	470	683	1204	965	630	1148	605	670	911	661	200081	TXLNA
ENSG00000160050	ENSG00000160050.10	ENSG00000160050.10	protein_coding	KNOWN	CCDC28B	protein_coding	KNOWN	CCDC28B	2	OTTHUMG00000005738.7	sense	chr1	HAVANA	gene	32665987	32670988	.	+	.	gene_id=ENSG00000160050.10;transcript_id=ENSG00000160050.10;gene_type=protein_coding;gene_status=KNOWN;gene_name=CCDC28B;transcript_type=protein_coding;transcript_status=KNOWN;transcript_name=CCDC28B;level=2;havana_gene=OTTHUMG00000005738.7;	1	1	1	3	6	7	4	7	5	4	4	8	79140	CCDC28B
ENSG00000160051	ENSG00000160051.7	ENSG00000160051.7	protein_coding	KNOWN	IQCC	protein_coding	KNOWN	IQCC	2	OTTHUMG00000005739.3	sense	chr1	HAVANA	gene	32671236	32674288	.	+	.	gene_id=ENSG00000160051.7;transcript_id=ENSG00000160051.7;gene_type=protein_coding;gene_status=KNOWN;gene_name=IQCC;transcript_type=protein_coding;transcript_status=KNOWN;transcript_name=IQCC;level=2;havana_gene=OTTHUMG00000005739.3;	66	88	52	95	93	66	70	90	48	60	80	62	55721	IQCC
ENSG00000222046	ENSG00000222046.2	ENSG00000222046.2	protein_coding	KNOWN	DCDC2B	protein_coding	KNOWN	DCDC2B	2	OTTHUMG00000005741.3	sense	chr1	HAVANA	gene	32674695	32681797	.	+	.	gene_id=ENSG00000222046.2;transcript_id=ENSG00000222046.2;gene_type=protein_coding;gene_status=KNOWN;gene_name=DCDC2B;transcript_type=protein_coding;transcript_status=KNOWN;transcript_name=DCDC2B;level=2;havana_gene=OTTHUMG00000005741.3;	0	0	3	1	1	9	5	1	1	2	8	5	149069	DCDC2B
ENSG00000160055	ENSG00000160055.15	ENSG00000160055.15	protein_coding	KNOWN	TMEM234	protein_coding	KNOWN	TMEM234	1	OTTHUMG00000005742.6	sense	chr1	HAVANA	gene	32680073	32687972	.	-	.	gene_id=ENSG00000160055.15;transcript_id=ENSG00000160055.15;gene_type=protein_coding;gene_status=KNOWN;gene_name=TMEM234;transcript_type=protein_coding;transcript_status=KNOWN;transcript_name=TMEM234;level=1;havana_gene=OTTHUMG00000005742.6;	70	59	39	70	119	84	75	105	58	61	85	60	56063	TMEM234
ENSG00000084623	ENSG00000084623.7	ENSG00000084623.7	protein_coding	KNOWN	EIF3I	protein_coding	KNOWN	EIF3I	2	OTTHUMG00000007364.4	sense	chr1	HAVANA	gene	32687529	32697205	.	+	.	gene_id=ENSG00000084623.7;transcript_id=ENSG00000084623.7;gene_type=protein_coding;gene_status=KNOWN;gene_name=EIF3I;transcript_type=protein_coding;transcript_status=KNOWN;transcript_name=EIF3I;level=2;havana_gene=OTTHUMG00000007364.4;	1668	1576	1355	2006	1014	808	575	1178	735	822	1099	856	8668	EIF3I
ENSG00000183615	ENSG00000183615.5	ENSG00000183615.5	protein_coding	KNOWN	FAM167B	protein_coding	KNOWN	FAM167B	2	OTTHUMG00000007462.2	sense	chr1	HAVANA	gene	32712834	32714457	.	+	.	gene_id=ENSG00000183615.5;transcript_id=ENSG00000183615.5;gene_type=protein_coding;gene_status=KNOWN;gene_name=FAM167B;transcript_type=protein_coding;transcript_status=KNOWN;transcript_name=FAM167B;level=2;havana_gene=OTTHUMG00000007462.2;	6	11	5	8	14	14	6	13	24	21	14	18	84734	FAM167B
ENSG00000182866	ENSG00000182866.12	ENSG00000182866.12	protein_coding	KNOWN	LCK	protein_coding	KNOWN	LCK	2	OTTHUMG00000007463.5	sense	chr1	HAVANA	gene	32716840	32751766	.	+	.	gene_id=ENSG00000182866.12;transcript_id=ENSG00000182866.12;gene_type=protein_coding;gene_status=KNOWN;gene_name=LCK;transcript_type=protein_coding;transcript_status=KNOWN;transcript_name=LCK;level=2;havana_gene=OTTHUMG00000007463.5;	7	1	2	5	13	27	18	16	5	9	6	7	3932	LCK
ENSG00000116478	ENSG00000116478.7	ENSG00000116478.7	protein_coding	KNOWN	HDAC1	protein_coding	KNOWN	HDAC1	1	OTTHUMG00000007529.4	sense	chr1	HAVANA	gene	32757687	32799236	.	+	.	gene_id=ENSG00000116478.7;transcript_id=ENSG00000116478.7;gene_type=protein_coding;gene_status=KNOWN;gene_name=HDAC1;transcript_type=protein_coding;transcript_status=KNOWN;transcript_name=HDAC1;level=1;havana_gene=OTTHUMG00000007529.4;	122	160	133	208	298	264	142	310	198	228	297	198	3065	HDAC1
ENSG00000175130	ENSG00000175130.6	ENSG00000175130.6	protein_coding	KNOWN	MARCKSL1	protein_coding	KNOWN	MARCKSL1	2	OTTHUMG00000007589.3	sense	chr1	HAVANA	gene	32799433	32801980	.	-	.	gene_id=ENSG00000175130.6;transcript_id=ENSG00000175130.6;gene_type=protein_coding;gene_status=KNOWN;gene_name=MARCKSL1;transcript_type=protein_coding;transcript_status=KNOWN;transcript_name=MARCKSL1;level=2;havana_gene=OTTHUMG00000007589.3;	102	116	100	152	92	91	58	146	68	88	99	84	65108	MARCKSL1
ENSG00000162526	ENSG00000162526.6	ENSG00000162526.6	protein_coding	KNOWN	TSSK3	protein_coding	KNOWN	TSSK3	1	OTTHUMG00000007585.2	sense	chr1	HAVANA	gene	32817122	32829913	.	+	.	gene_id=ENSG00000162526.6;transcript_id=ENSG00000162526.6;gene_type=protein_coding;gene_status=KNOWN;gene_name=TSSK3;transcript_type=protein_coding;transcript_status=KNOWN;transcript_name=TSSK3;level=1;havana_gene=OTTHUMG00000007585.2;	19	23	8	28	29	24	21	35	22	21	27	16	81629	TSSK3
ENSG00000225828	ENSG00000225828.1	ENSG00000225828.1	protein_coding	KNOWN	FAM229A	protein_coding	KNOWN	FAM229A	2	OTTHUMG00000007587.6	sense	chr1	HAVANA	gene	32826871	32829879	.	-	.	gene_id=ENSG00000225828.1;transcript_id=ENSG00000225828.1;gene_type=protein_coding;gene_status=KNOWN;gene_name=FAM229A;transcript_type=protein_coding;transcript_status=KNOWN;transcript_name=FAM229A;level=2;havana_gene=OTTHUMG00000007587.6;	12	15	10	23	45	36	29	38	36	61	60	54	100128071	FAM229A
ENSG00000160058	ENSG00000160058.14	ENSG00000160058.14	protein_coding	KNOWN	BSDC1	protein_coding	KNOWN	BSDC1	1	OTTHUMG00000007588.6	sense	chr1	HAVANA	gene	32830704	32860332	.	-	.	gene_id=ENSG00000160058.14;transcript_id=ENSG00000160058.14;gene_type=protein_coding;gene_status=KNOWN;gene_name=BSDC1;transcript_type=protein_coding;transcript_status=KNOWN;transcript_name=BSDC1;level=1;havana_gene=OTTHUMG00000007588.6;	441	393	308	468	448	370	249	474	368	355	488	379	55108	BSDC1
ENSG00000273274	ENSG00000273274.1	ENSG00000273274.1	protein_coding	KNOWN	ZBTB8B	protein_coding	KNOWN	ZBTB8B	2	OTTHUMG00000167087.2	sense	chr1	HAVANA	gene	32930670	32962287	.	+	.	gene_id=ENSG00000273274.1;transcript_id=ENSG00000273274.1;gene_type=protein_coding;gene_status=KNOWN;gene_name=ZBTB8B;transcript_type=protein_coding;transcript_status=KNOWN;transcript_name=ZBTB8B;level=2;havana_gene=OTTHUMG00000167087.2;	0	0	0	1	2	2	1	3	2	2	1	0	728116	ZBTB8B
ENSG00000160062	ENSG00000160062.10	ENSG00000160062.10	protein_coding	KNOWN	ZBTB8A	protein_coding	KNOWN	ZBTB8A	2	OTTHUMG00000007855.5	sense	chr1	HAVANA	gene	33005028	33071540	.	+	.	gene_id=ENSG00000160062.10;transcript_id=ENSG00000160062.10;gene_type=protein_coding;gene_status=KNOWN;gene_name=ZBTB8A;transcript_type=protein_coding;transcript_status=KNOWN;transcript_name=ZBTB8A;level=2;havana_gene=OTTHUMG00000007855.5;	143	141	126	245	194	179	116	171	150	155	233	173	653121	ZBTB8A
ENSG00000176261	ENSG00000176261.11	ENSG00000176261.11	protein_coding	KNOWN	ZBTB8OS	protein_coding	KNOWN	ZBTB8OS	2	OTTHUMG00000007856.7	sense	chr1	HAVANA	gene	33065773	33116504	.	-	.	gene_id=ENSG00000176261.11;transcript_id=ENSG00000176261.11;gene_type=protein_coding;gene_status=KNOWN;gene_name=ZBTB8OS;transcript_type=protein_coding;transcript_status=KNOWN;transcript_name=ZBTB8OS;level=2;havana_gene=OTTHUMG00000007856.7;	266	332	201	386	368	338	193	358	228	267	371	294	339487	ZBTB8OS
ENSG00000162521	ENSG00000162521.14	ENSG00000162521.14	protein_coding	KNOWN	RBBP4	protein_coding	KNOWN	RBBP4	2	OTTHUMG00000007998.12	sense	chr1	HAVANA	gene	33116743	33151812	.	+	.	gene_id=ENSG00000162521.14;transcript_id=ENSG00000162521.14;gene_type=protein_coding;gene_status=KNOWN;gene_name=RBBP4;transcript_type=protein_coding;transcript_status=KNOWN;transcript_name=RBBP4;level=2;havana_gene=OTTHUMG00000007998.12;	1108	1146	881	1446	1256	1091	770	1523	819	861	1311	888	5928	RBBP4
ENSG00000162520	ENSG00000162520.10	ENSG00000162520.10	protein_coding	KNOWN	SYNC	protein_coding	KNOWN	SYNC	2	OTTHUMG00000008087.3	sense	chr1	HAVANA	gene	33145507	33169197	.	-	.	gene_id=ENSG00000162520.10;transcript_id=ENSG00000162520.10;gene_type=protein_coding;gene_status=KNOWN;gene_name=SYNC;transcript_type=protein_coding;transcript_status=KNOWN;transcript_name=SYNC;level=2;havana_gene=OTTHUMG00000008087.3;	149	141	129	157	97	49	56	95	53	60	115	69	81493	SYNC
ENSG00000162522	ENSG00000162522.6	ENSG00000162522.6	protein_coding	KNOWN	KIAA1522	protein_coding	KNOWN	KIAA1522	1	OTTHUMG00000008088.6	sense	chr1	HAVANA	gene	33207486	33240571	.	+	.	gene_id=ENSG00000162522.6;transcript_id=ENSG00000162522.6;gene_type=protein_coding;gene_status=KNOWN;gene_name=KIAA1522;transcript_type=protein_coding;transcript_status=KNOWN;transcript_name=KIAA1522;level=1;havana_gene=OTTHUMG00000008088.6;	218	256	185	349	258	242	202	350	159	225	271	223	57648	KIAA1522
ENSG00000134684	ENSG00000134684.6	ENSG00000134684.6	protein_coding	KNOWN	YARS	protein_coding	KNOWN	YARS	2	OTTHUMG00000003933.1	sense	chr1	HAVANA	gene	33240840	33283754	.	-	.	gene_id=ENSG00000134684.6;transcript_id=ENSG00000134684.6;gene_type=protein_coding;gene_status=KNOWN;gene_name=YARS;transcript_type=protein_coding;transcript_status=KNOWN;transcript_name=YARS;level=2;havana_gene=OTTHUMG00000003933.1;	1131	1011	707	1289	1246	1002	754	1356	945	927	1316	928	8565	YARS
ENSG00000116497	ENSG00000116497.13	ENSG00000116497.13	protein_coding	KNOWN	S100PBP	protein_coding	KNOWN	S100PBP	2	OTTHUMG00000003955.5	sense	chr1	HAVANA	gene	33282368	33324476	.	+	.	gene_id=ENSG00000116497.13;transcript_id=ENSG00000116497.13;gene_type=protein_coding;gene_status=KNOWN;gene_name=S100PBP;transcript_type=protein_coding;transcript_status=KNOWN;transcript_name=S100PBP;level=2;havana_gene=OTTHUMG00000003955.5;	271	254	209	355	448	411	245	413	308	365	475	307	64766	S100PBP
ENSG00000160097	ENSG00000160097.11	ENSG00000160097.11	protein_coding	KNOWN	FNDC5	protein_coding	KNOWN	FNDC5	2	OTTHUMG00000004015.3	sense	chr1	HAVANA	gene	33327869	33338083	.	-	.	gene_id=ENSG00000160097.11;transcript_id=ENSG00000160097.11;gene_type=protein_coding;gene_status=KNOWN;gene_name=FNDC5;transcript_type=protein_coding;transcript_status=KNOWN;transcript_name=FNDC5;level=2;havana_gene=OTTHUMG00000004015.3;	0	0	0	0	1	0	0	0	0	0	1	0	252995	FNDC5
ENSG00000121905	ENSG00000121905.5	ENSG00000121905.5	protein_coding	KNOWN	HPCA	protein_coding	KNOWN	HPCA	2	OTTHUMG00000004017.2	sense	chr1	HAVANA	gene	33351595	33364042	.	+	.	gene_id=ENSG00000121905.5;transcript_id=ENSG00000121905.5;gene_type=protein_coding;gene_status=KNOWN;gene_name=HPCA;transcript_type=protein_coding;transcript_status=KNOWN;transcript_name=HPCA;level=2;havana_gene=OTTHUMG00000004017.2;	0	1	1	0	0	4	2	1	1	0	1	0	3208	HPCA
ENSG00000121900	ENSG00000121900.14	ENSG00000121900.14	protein_coding	KNOWN	TMEM54	protein_coding	KNOWN	TMEM54	2	OTTHUMG00000004016.3	sense	chr1	HAVANA	gene	33360195	33367039	.	-	.	gene_id=ENSG00000121900.14;transcript_id=ENSG00000121900.14;gene_type=protein_coding;gene_status=KNOWN;gene_name=TMEM54;transcript_type=protein_coding;transcript_status=KNOWN;transcript_name=TMEM54;level=2;havana_gene=OTTHUMG00000004016.3;	85	55	51	74	41	57	38	57	36	50	67	42	113452	TMEM54
ENSG00000116514	ENSG00000116514.12	ENSG00000116514.12	protein_coding	KNOWN	RNF19B	protein_coding	KNOWN	RNF19B	2	OTTHUMG00000004013.4	sense	chr1	HAVANA	gene	33402046	33430286	.	-	.	gene_id=ENSG00000116514.12;transcript_id=ENSG00000116514.12;gene_type=protein_coding;gene_status=KNOWN;gene_name=RNF19B;transcript_type=protein_coding;transcript_status=KNOWN;transcript_name=RNF19B;level=2;havana_gene=OTTHUMG00000004013.4;	122	128	92	171	247	233	132	229	246	222	382	270	127544	RNF19B
ENSG00000004455	ENSG00000004455.12	ENSG00000004455.12	protein_coding	KNOWN	AK2	protein_coding	KNOWN	AK2	1	OTTHUMG00000004131.6	sense	chr1	HAVANA	gene	33473585	33546597	.	-	.	gene_id=ENSG00000004455.12;transcript_id=ENSG00000004455.12;gene_type=protein_coding;gene_status=KNOWN;gene_name=AK2;transcript_type=protein_coding;transcript_status=KNOWN;transcript_name=AK2;level=1;havana_gene=OTTHUMG00000004131.6;	1964	1947	1445	2634	1565	1322	875	1896	1113	1096	1524	1147	204	AK2
ENSG00000142920	ENSG00000142920.12	ENSG00000142920.12	protein_coding	KNOWN	ADC	protein_coding	KNOWN	ADC	2	OTTHUMG00000004130.2	sense	chr1	HAVANA	gene	33546705	33586131	.	+	.	gene_id=ENSG00000142920.12;transcript_id=ENSG00000142920.12;gene_type=protein_coding;gene_status=KNOWN;gene_name=ADC;transcript_type=protein_coding;transcript_status=KNOWN;transcript_name=ADC;level=2;havana_gene=OTTHUMG00000004130.2;	0	0	0	1	3	1	0	0	2	0	0	1	113451	AZIN2
ENSG00000116525	ENSG00000116525.9	ENSG00000116525.9	protein_coding	KNOWN	TRIM62	protein_coding	KNOWN	TRIM62	2	OTTHUMG00000004132.4	sense	chr1	HAVANA	gene	33611003	33647660	.	-	.	gene_id=ENSG00000116525.9;transcript_id=ENSG00000116525.9;gene_type=protein_coding;gene_status=KNOWN;gene_name=TRIM62;transcript_type=protein_coding;transcript_status=KNOWN;transcript_name=TRIM62;level=2;havana_gene=OTTHUMG00000004132.4;	18	10	11	21	19	22	7	24	13	17	25	17	55223	TRIM62
ENSG00000160094	ENSG00000160094.10	ENSG00000160094.10	protein_coding	KNOWN	ZNF362	protein_coding	KNOWN	ZNF362	2	OTTHUMG00000004124.4	sense	chr1	HAVANA	gene	33722146	33766320	.	+	.	gene_id=ENSG00000160094.10;transcript_id=ENSG00000160094.10;gene_type=protein_coding;gene_status=KNOWN;gene_name=ZNF362;transcript_type=protein_coding;transcript_status=KNOWN;transcript_name=ZNF362;level=2;havana_gene=OTTHUMG00000004124.4;	39	65	44	60	72	55	36	74	41	58	80	47	149076	ZNF362
ENSG00000184389	ENSG00000184389.8	ENSG00000184389.8	protein_coding	KNOWN	A3GALT2	protein_coding	KNOWN	A3GALT2	2	OTTHUMG00000004125.3	sense	chr1	HAVANA	gene	33772367	33786699	.	-	.	gene_id=ENSG00000184389.8;transcript_id=ENSG00000184389.8;gene_type=protein_coding;gene_status=KNOWN;gene_name=A3GALT2;transcript_type=protein_coding;transcript_status=KNOWN;transcript_name=A3GALT2;level=2;havana_gene=OTTHUMG00000004125.3;	0	0	0	0	2	2	0	2	2	3	2	0	127550	A3GALT2
ENSG00000134686	ENSG00000134686.12	ENSG00000134686.12	protein_coding	KNOWN	PHC2	protein_coding	KNOWN	PHC2	2	ncRNA_host	sense	chr1	HAVANA	gene	33789224	33896653	.	-	.	gene_id=ENSG00000134686.12;transcript_id=ENSG00000134686.12;gene_type=protein_coding;gene_status=KNOWN;gene_name=PHC2;transcript_type=protein_coding;transcript_status=KNOWN;transcript_name=PHC2;level=2;tag=ncRNA_host;havana_gene=OTTHUMG00000004133.1;	267	249	168	296	310	332	222	390	268	292	419	312	1912	PHC2
ENSG00000121903	ENSG00000121903.10	ENSG00000121903.10	protein_coding	KNOWN	ZSCAN20	protein_coding	KNOWN	ZSCAN20	2	OTTHUMG00000004173.3	sense	chr1	HAVANA	gene	33938246	33962107	.	+	.	gene_id=ENSG00000121903.10;transcript_id=ENSG00000121903.10;gene_type=protein_coding;gene_status=KNOWN;gene_name=ZSCAN20;transcript_type=protein_coding;transcript_status=KNOWN;transcript_name=ZSCAN20;level=2;havana_gene=OTTHUMG00000004173.3;	37	40	21	41	86	59	50	73	46	50	73	54	7579	ZSCAN20
ENSG00000121904	ENSG00000121904.13	ENSG00000121904.13	protein_coding	KNOWN	CSMD2	protein_coding	KNOWN	CSMD2	2	OTTHUMG00000011135.10	sense	chr1	HAVANA	gene	33979609	34631443	.	-	.	gene_id=ENSG00000121904.13;transcript_id=ENSG00000121904.13;gene_type=protein_coding;gene_status=KNOWN;gene_name=CSMD2;transcript_type=protein_coding;transcript_status=KNOWN;transcript_name=CSMD2;level=2;havana_gene=OTTHUMG00000011135.10;	7	11	3	7	16	4	2	3	2	7	5	4	114784	CSMD2
ENSG00000176256	ENSG00000176256.6	ENSG00000176256.6	protein_coding	KNOWN	HMGB4	protein_coding	KNOWN	HMGB4	2	OTTHUMG00000013143.2	sense	chr1	HAVANA	gene	34326076	34330392	.	+	.	gene_id=ENSG00000176256.6;transcript_id=ENSG00000176256.6;gene_type=protein_coding;gene_status=KNOWN;gene_name=HMGB4;transcript_type=protein_coding;transcript_status=KNOWN;transcript_name=HMGB4;level=2;havana_gene=OTTHUMG00000013143.2;	0	6	0	0	0	0	0	0	0	0	0	0	127540	HMGB4
ENSG00000142698	ENSG00000142698.10	ENSG00000142698.10	protein_coding	KNOWN	C1orf94	protein_coding	KNOWN	C1orf94	2	OTTHUMG00000004012.4	sense	chr1	HAVANA	gene	34632484	34684732	.	+	.	gene_id=ENSG00000142698.10;transcript_id=ENSG00000142698.10;gene_type=protein_coding;gene_status=KNOWN;gene_name=C1orf94;transcript_type=protein_coding;transcript_status=KNOWN;transcript_name=C1orf94;level=2;havana_gene=OTTHUMG00000004012.4;	0	1	2	2	3	2	2	0	1	0	2	0	84970	C1orf94
ENSG00000163866	ENSG00000163866.8	ENSG00000163866.8	protein_coding	KNOWN	SMIM12	protein_coding	KNOWN	SMIM12	2	ncRNA_host	sense	chr1	HAVANA	gene	35178338	35325417	.	-	.	gene_id=ENSG00000163866.8;transcript_id=ENSG00000163866.8;gene_type=protein_coding;gene_status=KNOWN;gene_name=SMIM12;transcript_type=protein_coding;transcript_status=KNOWN;transcript_name=SMIM12;level=2;tag=ncRNA_host;havana_gene=OTTHUMG00000004375.3;	345	389	307	427	364	288	162	392	224	245	340	218	113444	SMIM12
ENSG00000189280	ENSG00000189280.3	ENSG00000189280.3	protein_coding	KNOWN	GJB5	protein_coding	KNOWN	GJB5	2	OTTHUMG00000004053.1	sense	chr1	HAVANA	gene	35220648	35224113	.	+	.	gene_id=ENSG00000189280.3;transcript_id=ENSG00000189280.3;gene_type=protein_coding;gene_status=KNOWN;gene_name=GJB5;transcript_type=protein_coding;transcript_status=KNOWN;transcript_name=GJB5;level=2;havana_gene=OTTHUMG00000004053.1;	59	57	46	83	51	51	24	51	27	34	48	44	2709	GJB5
ENSG00000189433	ENSG00000189433.5	ENSG00000189433.5	protein_coding	KNOWN	GJB4	protein_coding	KNOWN	GJB4	2	OTTHUMG00000004052.1	sense	chr1	HAVANA	gene	35225342	35229325	.	+	.	gene_id=ENSG00000189433.5;transcript_id=ENSG00000189433.5;gene_type=protein_coding;gene_status=KNOWN;gene_name=GJB4;transcript_type=protein_coding;transcript_status=KNOWN;transcript_name=GJB4;level=2;havana_gene=OTTHUMG00000004052.1;	0	0	0	0	0	0	1	2	0	0	0	0	127534	GJB4
ENSG00000188910	ENSG00000188910.7	ENSG00000188910.7	protein_coding	KNOWN	GJB3	protein_coding	KNOWN	GJB3	2	OTTHUMG00000004051.1	sense	chr1	HAVANA	gene	35246790	35251970	.	+	.	gene_id=ENSG00000188910.7;transcript_id=ENSG00000188910.7;gene_type=protein_coding;gene_status=KNOWN;gene_name=GJB3;transcript_type=protein_coding;transcript_status=KNOWN;transcript_name=GJB3;level=2;havana_gene=OTTHUMG00000004051.1;	58	50	43	64	67	85	39	74	46	53	67	55	2707	GJB3
ENSG00000187513	ENSG00000187513.8	ENSG00000187513.8	protein_coding	KNOWN	GJA4	protein_coding	KNOWN	GJA4	2	OTTHUMG00000004050.1	sense	chr1	HAVANA	gene	35258599	35261348	.	+	.	gene_id=ENSG00000187513.8;transcript_id=ENSG00000187513.8;gene_type=protein_coding;gene_status=KNOWN;gene_name=GJA4;transcript_type=protein_coding;transcript_status=KNOWN;transcript_name=GJA4;level=2;havana_gene=OTTHUMG00000004050.1;	0	0	0	0	0	0	0	0	0	0	0	0	2701	GJA4
ENSG00000116544	ENSG00000116544.7	ENSG00000116544.7	protein_coding	KNOWN	DLGAP3	protein_coding	KNOWN	DLGAP3	2	OTTHUMG00000004049.1	sense	chr1	HAVANA	gene	35331037	35395186	.	-	.	gene_id=ENSG00000116544.7;transcript_id=ENSG00000116544.7;gene_type=protein_coding;gene_status=KNOWN;gene_name=DLGAP3;transcript_type=protein_coding;transcript_status=KNOWN;transcript_name=DLGAP3;level=2;havana_gene=OTTHUMG00000004049.1;	0	0	1	1	2	0	1	3	0	0	3	0	58512	DLGAP3
ENSG00000243749	ENSG00000243749.1	ENSG00000243749.1	protein_coding	KNOWN	ZMYM6NB	protein_coding	KNOWN	ZMYM6NB	1	OTTHUMG00000004158.1	sense	chr1	HAVANA	gene	35447136	35450954	.	-	.	gene_id=ENSG00000243749.1;transcript_id=ENSG00000243749.1;gene_type=protein_coding;gene_status=KNOWN;gene_name=ZMYM6NB;transcript_type=protein_coding;transcript_status=KNOWN;transcript_name=ZMYM6NB;level=1;havana_gene=OTTHUMG00000004158.1;	50	56	37	73	55	42	36	74	31	56	65	46	100506144	TMEM35B
ENSG00000163867	ENSG00000163867.12	ENSG00000163867.12	protein_coding	KNOWN	ZMYM6	protein_coding	KNOWN	ZMYM6	2	OTTHUMG00000004163.4	sense	chr1	HAVANA	gene	35449523	35497569	.	-	.	gene_id=ENSG00000163867.12;transcript_id=ENSG00000163867.12;gene_type=protein_coding;gene_status=KNOWN;gene_name=ZMYM6;transcript_type=protein_coding;transcript_status=KNOWN;transcript_name=ZMYM6;level=2;havana_gene=OTTHUMG00000004163.4;	119	130	83	173	172	130	90	181	131	142	156	108	9204	ZMYM6
ENSG00000197056	ENSG00000197056.5	ENSG00000197056.5	protein_coding	KNOWN	ZMYM1	protein_coding	KNOWN	ZMYM1	2	OTTHUMG00000004374.2	sense	chr1	HAVANA	gene	35525387	35581460	.	+	.	gene_id=ENSG00000197056.5;transcript_id=ENSG00000197056.5;gene_type=protein_coding;gene_status=KNOWN;gene_name=ZMYM1;transcript_type=protein_coding;transcript_status=KNOWN;transcript_name=ZMYM1;level=2;havana_gene=OTTHUMG00000004374.2;	253	307	216	356	445	356	202	415	245	278	367	262	79830	ZMYM1
ENSG00000116560	ENSG00000116560.6	ENSG00000116560.6	protein_coding	KNOWN	SFPQ	protein_coding	KNOWN	SFPQ	2	OTTHUMG00000004157.7	sense	chr1	HAVANA	gene	35641979	35658749	.	-	.	gene_id=ENSG00000116560.6;transcript_id=ENSG00000116560.6;gene_type=protein_coding;gene_status=KNOWN;gene_name=SFPQ;transcript_type=protein_coding;transcript_status=KNOWN;transcript_name=SFPQ;level=2;havana_gene=OTTHUMG00000004157.7;	2789	2784	2045	3326	3655	3029	2135	4003	2447	2590	3341	2466	6421	SFPQ
ENSG00000146463	ENSG00000146463.7	ENSG00000146463.7	protein_coding	KNOWN	ZMYM4	protein_coding	KNOWN	ZMYM4	2	ncRNA_host	sense	chr1	HAVANA	gene	35734568	35887659	.	+	.	gene_id=ENSG00000146463.7;transcript_id=ENSG00000146463.7;gene_type=protein_coding;gene_status=KNOWN;gene_name=ZMYM4;transcript_type=protein_coding;transcript_status=KNOWN;transcript_name=ZMYM4;level=2;tag=ncRNA_host;havana_gene=OTTHUMG00000004241.3;	493	709	458	718	1022	801	533	935	667	668	1039	712	9202	ZMYM4
ENSG00000142687	ENSG00000142687.13	ENSG00000142687.13	protein_coding	KNOWN	KIAA0319L	protein_coding	KNOWN	KIAA0319L	1	OTTHUMG00000004370.5	sense	chr1	HAVANA	gene	35899091	36023551	.	-	.	gene_id=ENSG00000142687.13;transcript_id=ENSG00000142687.13;gene_type=protein_coding;gene_status=KNOWN;gene_name=KIAA0319L;transcript_type=protein_coding;transcript_status=KNOWN;transcript_name=KIAA0319L;level=1;havana_gene=OTTHUMG00000004370.5;	283	328	257	407	608	470	342	577	449	427	740	475	79932	KIAA0319L
ENSG00000020129	ENSG00000020129.11	ENSG00000020129.11	protein_coding	KNOWN	NCDN	protein_coding	KNOWN	NCDN	2	OTTHUMG00000059204.2	sense	chr1	HAVANA	gene	36023074	36032875	.	+	.	gene_id=ENSG00000020129.11;transcript_id=ENSG00000020129.11;gene_type=protein_coding;gene_status=KNOWN;gene_name=NCDN;transcript_type=protein_coding;transcript_status=KNOWN;transcript_name=NCDN;level=2;havana_gene=OTTHUMG00000059204.2;	120	79	86	121	138	128	74	177	77	82	107	86	23154	NCDN
ENSG00000116819	ENSG00000116819.6	ENSG00000116819.6	protein_coding	KNOWN	TFAP2E	protein_coding	KNOWN	TFAP2E	2	OTTHUMG00000004388.1	sense	chr1	HAVANA	gene	36038971	36060929	.	+	.	gene_id=ENSG00000116819.6;transcript_id=ENSG00000116819.6;gene_type=protein_coding;gene_status=KNOWN;gene_name=TFAP2E;transcript_type=protein_coding;transcript_status=KNOWN;transcript_name=TFAP2E;level=2;havana_gene=OTTHUMG00000004388.1;	2	3	3	6	14	7	5	6	6	3	8	4	339488	TFAP2E
ENSG00000126067	ENSG00000126067.7	ENSG00000126067.7	protein_coding	KNOWN	PSMB2	protein_coding	KNOWN	PSMB2	2	OTTHUMG00000004169.1	sense	chr1	HAVANA	gene	36067185	36107445	.	-	.	gene_id=ENSG00000126067.7;transcript_id=ENSG00000126067.7;gene_type=protein_coding;gene_status=KNOWN;gene_name=PSMB2;transcript_type=protein_coding;transcript_status=KNOWN;transcript_name=PSMB2;level=2;havana_gene=OTTHUMG00000004169.1;	1598	1639	1321	2016	999	964	600	1384	841	935	1331	1025	5690	PSMB2
ENSG00000142686	ENSG00000142686.7	ENSG00000142686.7	protein_coding	KNOWN	C1orf216	protein_coding	KNOWN	C1orf216	2	OTTHUMG00000004167.3	sense	chr1	HAVANA	gene	36179476	36185073	.	-	.	gene_id=ENSG00000142686.7;transcript_id=ENSG00000142686.7;gene_type=protein_coding;gene_status=KNOWN;gene_name=C1orf216;transcript_type=protein_coding;transcript_status=KNOWN;transcript_name=C1orf216;level=2;havana_gene=OTTHUMG00000004167.3;	187	172	156	213	138	113	99	136	92	95	136	116	127703	C1orf216
ENSG00000092853	ENSG00000092853.9	ENSG00000092853.9	protein_coding	KNOWN	CLSPN	protein_coding	KNOWN	CLSPN	2	OTTHUMG00000004168.6	sense	chr1	HAVANA	gene	36185819	36235568	.	-	.	gene_id=ENSG00000092853.9;transcript_id=ENSG00000092853.9;gene_type=protein_coding;gene_status=KNOWN;gene_name=CLSPN;transcript_type=protein_coding;transcript_status=KNOWN;transcript_name=CLSPN;level=2;havana_gene=OTTHUMG00000004168.6;	520	463	440	620	721	632	432	795	394	411	527	370	63967	CLSPN
ENSG00000134698	ENSG00000134698.10	ENSG00000134698.10	protein_coding	KNOWN	AGO4	protein_coding	KNOWN	AGO4	2	OTTHUMG00000004243.4	sense	chr1	HAVANA	gene	36273773	36323491	.	+	.	gene_id=ENSG00000134698.10;transcript_id=ENSG00000134698.10;gene_type=protein_coding;gene_status=KNOWN;gene_name=AGO4;transcript_type=protein_coding;transcript_status=KNOWN;transcript_name=AGO4;level=2;havana_gene=OTTHUMG00000004243.4;	67	62	50	57	92	84	47	97	76	82	122	85	192670	AGO4
ENSG00000092847	ENSG00000092847.6	ENSG00000092847.6	protein_coding	KNOWN	AGO1	protein_coding	KNOWN	AGO1	2	OTTHUMG00000007381.3	sense	chr1	HAVANA	gene	36335409	36395211	.	+	.	gene_id=ENSG00000092847.6;transcript_id=ENSG00000092847.6;gene_type=protein_coding;gene_status=KNOWN;gene_name=AGO1;transcript_type=protein_coding;transcript_status=KNOWN;transcript_name=AGO1;level=2;havana_gene=OTTHUMG00000007381.3;	162	157	142	202	217	216	137	274	151	159	194	161	26523	AGO1
ENSG00000126070	ENSG00000126070.14	ENSG00000126070.14	protein_coding	KNOWN	AGO3	protein_coding	KNOWN	AGO3	2	OTTHUMG00000184172.2	sense	chr1	HAVANA	gene	36396319	36538101	.	+	.	gene_id=ENSG00000126070.14;transcript_id=ENSG00000126070.14;gene_type=protein_coding;gene_status=KNOWN;gene_name=AGO3;transcript_type=protein_coding;transcript_status=KNOWN;transcript_name=AGO3;level=2;havana_gene=OTTHUMG00000184172.2;	271	346	208	383	717	574	427	619	417	440	710	452	192669	AGO3
ENSG00000092850	ENSG00000092850.7	ENSG00000092850.7	protein_coding	KNOWN	TEKT2	protein_coding	KNOWN	TEKT2	2	OTTHUMG00000007629.3	sense	chr1	HAVANA	gene	36549676	36553876	.	+	.	gene_id=ENSG00000092850.7;transcript_id=ENSG00000092850.7;gene_type=protein_coding;gene_status=KNOWN;gene_name=TEKT2;transcript_type=protein_coding;transcript_status=KNOWN;transcript_name=TEKT2;level=2;havana_gene=OTTHUMG00000007629.3;	2	0	0	0	0	0	0	0	0	0	0	0	27285	TEKT2
ENSG00000116863	ENSG00000116863.10	ENSG00000116863.10	protein_coding	KNOWN	ADPRHL2	protein_coding	KNOWN	ADPRHL2	2	OTTHUMG00000007628.2	sense	chr1	HAVANA	gene	36554476	36559533	.	+	.	gene_id=ENSG00000116863.10;transcript_id=ENSG00000116863.10;gene_type=protein_coding;gene_status=KNOWN;gene_name=ADPRHL2;transcript_type=protein_coding;transcript_status=KNOWN;transcript_name=ADPRHL2;level=2;havana_gene=OTTHUMG00000007628.2;	342	274	228	358	319	286	201	396	242	209	269	240	54936	ADPRHL2
ENSG00000171812	ENSG00000171812.6	ENSG00000171812.6	protein_coding	KNOWN	COL8A2	protein_coding	KNOWN	COL8A2	2	OTTHUMG00000007665.5	sense	chr1	HAVANA	gene	36560837	36590821	.	-	.	gene_id=ENSG00000171812.6;transcript_id=ENSG00000171812.6;gene_type=protein_coding;gene_status=KNOWN;gene_name=COL8A2;transcript_type=protein_coding;transcript_status=KNOWN;transcript_name=COL8A2;level=2;havana_gene=OTTHUMG00000007665.5;	2	2	0	1	1	2	3	2	2	1	0	0	1296	COL8A2
ENSG00000054116	ENSG00000054116.7	ENSG00000054116.7	protein_coding	KNOWN	TRAPPC3	protein_coding	KNOWN	TRAPPC3	2	OTTHUMG00000007664.3	sense	chr1	HAVANA	gene	36602173	36615098	.	-	.	gene_id=ENSG00000054116.7;transcript_id=ENSG00000054116.7;gene_type=protein_coding;gene_status=KNOWN;gene_name=TRAPPC3;transcript_type=protein_coding;transcript_status=KNOWN;transcript_name=TRAPPC3;level=2;havana_gene=OTTHUMG00000007664.3;	666	642	530	720	440	406	295	556	302	365	484	388	27095	TRAPPC3
ENSG00000116871	ENSG00000116871.11	ENSG00000116871.11	protein_coding	KNOWN	MAP7D1	protein_coding	KNOWN	MAP7D1	1	OTTHUMG00000007714.4	sense	chr1	HAVANA	gene	36621180	36646450	.	+	.	gene_id=ENSG00000116871.11;transcript_id=ENSG00000116871.11;gene_type=protein_coding;gene_status=KNOWN;gene_name=MAP7D1;transcript_type=protein_coding;transcript_status=KNOWN;transcript_name=MAP7D1;level=1;havana_gene=OTTHUMG00000007714.4;	245	233	166	331	209	229	168	308	167	187	245	186	55700	MAP7D1
ENSG00000054118	ENSG00000054118.9	ENSG00000054118.9	protein_coding	KNOWN	THRAP3	protein_coding	KNOWN	THRAP3	2	OTTHUMG00000007866.4	sense	chr1	HAVANA	gene	36690017	36770958	.	+	.	gene_id=ENSG00000054118.9;transcript_id=ENSG00000054118.9;gene_type=protein_coding;gene_status=KNOWN;gene_name=THRAP3;transcript_type=protein_coding;transcript_status=KNOWN;transcript_name=THRAP3;level=2;havana_gene=OTTHUMG00000007866.4;	672	749	618	994	1274	988	641	1198	857	901	1357	995	9967	THRAP3
ENSG00000214193	ENSG00000214193.5	ENSG00000214193.5	protein_coding	KNOWN	SH3D21	protein_coding	KNOWN	SH3D21	2	OTTHUMG00000007868.5	sense	chr1	HAVANA	gene	36771988	36790484	.	+	.	gene_id=ENSG00000214193.5;transcript_id=ENSG00000214193.5;gene_type=protein_coding;gene_status=KNOWN;gene_name=SH3D21;transcript_type=protein_coding;transcript_status=KNOWN;transcript_name=SH3D21;level=2;havana_gene=OTTHUMG00000007868.5;	36	51	30	56	124	90	65	118	55	73	102	89	79729	SH3D21
ENSG00000142694	ENSG00000142694.6	ENSG00000142694.6	protein_coding	KNOWN	EVA1B	protein_coding	KNOWN	EVA1B	2	OTTHUMG00000007867.1	sense	chr1	HAVANA	gene	36787632	36789755	.	-	.	gene_id=ENSG00000142694.6;transcript_id=ENSG00000142694.6;gene_type=protein_coding;gene_status=KNOWN;gene_name=EVA1B;transcript_type=protein_coding;transcript_status=KNOWN;transcript_name=EVA1B;level=2;havana_gene=OTTHUMG00000007867.1;	53	42	37	64	42	60	40	73	32	42	49	53	55194	EVA1B
ENSG00000196182	ENSG00000196182.6	ENSG00000196182.6	protein_coding	KNOWN	STK40	protein_coding	KNOWN	STK40	2	OTTHUMG00000008238.4	sense	chr1	HAVANA	gene	36805225	36851497	.	-	.	gene_id=ENSG00000196182.6;transcript_id=ENSG00000196182.6;gene_type=protein_coding;gene_status=KNOWN;gene_name=STK40;transcript_type=protein_coding;transcript_status=KNOWN;transcript_name=STK40;level=2;havana_gene=OTTHUMG00000008238.4;	156	119	92	181	258	256	183	294	200	229	300	228	83931	STK40
ENSG00000181817	ENSG00000181817.5	ENSG00000181817.5	protein_coding	KNOWN	LSM10	protein_coding	KNOWN	LSM10	2	OTTHUMG00000008140.1	sense	chr1	HAVANA	gene	36856839	36863493	.	-	.	gene_id=ENSG00000181817.5;transcript_id=ENSG00000181817.5;gene_type=protein_coding;gene_status=KNOWN;gene_name=LSM10;transcript_type=protein_coding;transcript_status=KNOWN;transcript_name=LSM10;level=2;havana_gene=OTTHUMG00000008140.1;	211	203	189	291	105	132	79	168	106	95	117	109	84967	LSM10
ENSG00000116885	ENSG00000116885.14	ENSG00000116885.14	protein_coding	KNOWN	OSCP1	protein_coding	KNOWN	OSCP1	1	ncRNA_host	sense	chr1	HAVANA	gene	36881428	36916086	.	-	.	gene_id=ENSG00000116885.14;transcript_id=ENSG00000116885.14;gene_type=protein_coding;gene_status=KNOWN;gene_name=OSCP1;transcript_type=protein_coding;transcript_status=KNOWN;transcript_name=OSCP1;level=1;tag=ncRNA_host;havana_gene=OTTHUMG00000008139.6;	35	32	39	52	28	32	16	32	15	29	30	25	127700	OSCP1
ENSG00000116898	ENSG00000116898.7	ENSG00000116898.7	protein_coding	KNOWN	MRPS15	protein_coding	KNOWN	MRPS15	2	OTTHUMG00000008042.4	sense	chr1	HAVANA	gene	36921319	36930038	.	-	.	gene_id=ENSG00000116898.7;transcript_id=ENSG00000116898.7;gene_type=protein_coding;gene_status=KNOWN;gene_name=MRPS15;transcript_type=protein_coding;transcript_status=KNOWN;transcript_name=MRPS15;level=2;havana_gene=OTTHUMG00000008042.4;	950	984	732	1184	514	429	330	778	413	547	729	553	64960	MRPS15
ENSG00000119535	ENSG00000119535.13	ENSG00000119535.13	protein_coding	KNOWN	CSF3R	protein_coding	KNOWN	CSF3R	2	OTTHUMG00000008010.5	sense	chr1	HAVANA	gene	36931644	36948879	.	-	.	gene_id=ENSG00000119535.13;transcript_id=ENSG00000119535.13;gene_type=protein_coding;gene_status=KNOWN;gene_name=CSF3R;transcript_type=protein_coding;transcript_status=KNOWN;transcript_name=CSF3R;level=2;havana_gene=OTTHUMG00000008010.5;	0	1	0	1	101	62	25	42	189	144	314	148	1441	CSF3R
ENSG00000163873	ENSG00000163873.5	ENSG00000163873.5	protein_coding	KNOWN	GRIK3	protein_coding	KNOWN	GRIK3	2	OTTHUMG00000004189.1	sense	chr1	HAVANA	gene	37261128	37499730	.	-	.	gene_id=ENSG00000163873.5;transcript_id=ENSG00000163873.5;gene_type=protein_coding;gene_status=KNOWN;gene_name=GRIK3;transcript_type=protein_coding;transcript_status=KNOWN;transcript_name=GRIK3;level=2;havana_gene=OTTHUMG00000004189.1;	2	0	0	2	5	5	2	0	2	1	2	1	2899	GRIK3
ENSG00000163874	ENSG00000163874.8	ENSG00000163874.8	protein_coding	KNOWN	ZC3H12A	protein_coding	KNOWN	ZC3H12A	2	OTTHUMG00000004221.2	sense	chr1	HAVANA	gene	37940153	37949980	.	+	.	gene_id=ENSG00000163874.8;transcript_id=ENSG00000163874.8;gene_type=protein_coding;gene_status=KNOWN;gene_name=ZC3H12A;transcript_type=protein_coding;transcript_status=KNOWN;transcript_name=ZC3H12A;level=2;havana_gene=OTTHUMG00000004221.2;	183	165	139	215	651	544	341	552	322	421	599	369	80149	ZC3H12A
ENSG00000163875	ENSG00000163875.11	ENSG00000163875.11	protein_coding	KNOWN	MEAF6	protein_coding	KNOWN	MEAF6	2	ncRNA_host	sense	chr1	HAVANA	gene	37958176	37980375	.	-	.	gene_id=ENSG00000163875.11;transcript_id=ENSG00000163875.11;gene_type=protein_coding;gene_status=KNOWN;gene_name=MEAF6;transcript_type=protein_coding;transcript_status=KNOWN;transcript_name=MEAF6;level=2;tag=ncRNA_host;havana_gene=OTTHUMG00000004223.3;	534	495	397	577	442	364	275	533	345	321	449	324	64769	MEAF6
ENSG00000163877	ENSG00000163877.9	ENSG00000163877.9	protein_coding	KNOWN	SNIP1	protein_coding	KNOWN	SNIP1	2	OTTHUMG00000004225.2	sense	chr1	HAVANA	gene	38000050	38019903	.	-	.	gene_id=ENSG00000163877.9;transcript_id=ENSG00000163877.9;gene_type=protein_coding;gene_status=KNOWN;gene_name=SNIP1;transcript_type=protein_coding;transcript_status=KNOWN;transcript_name=SNIP1;level=2;havana_gene=OTTHUMG00000004225.2;	149	164	129	181	232	170	132	223	158	137	187	134	79753	SNIP1
ENSG00000163879	ENSG00000163879.9	ENSG00000163879.9	protein_coding	KNOWN	DNALI1	protein_coding	KNOWN	DNALI1	2	OTTHUMG00000004222.3	sense	chr1	HAVANA	gene	38022520	38032458	.	+	.	gene_id=ENSG00000163879.9;transcript_id=ENSG00000163879.9;gene_type=protein_coding;gene_status=KNOWN;gene_name=DNALI1;transcript_type=protein_coding;transcript_status=KNOWN;transcript_name=DNALI1;level=2;havana_gene=OTTHUMG00000004222.3;	0	0	0	0	2	0	0	0	1	0	1	0	7802	DNALI1
ENSG00000134697	ENSG00000134697.8	ENSG00000134697.8	protein_coding	KNOWN	GNL2	protein_coding	KNOWN	GNL2	1	OTTHUMG00000004322.3	sense	chr1	HAVANA	gene	38032417	38061536	.	-	.	gene_id=ENSG00000134697.8;transcript_id=ENSG00000134697.8;gene_type=protein_coding;gene_status=KNOWN;gene_name=GNL2;transcript_type=protein_coding;transcript_status=KNOWN;transcript_name=GNL2;level=1;havana_gene=OTTHUMG00000004322.3;	448	505	361	697	588	528	320	666	388	389	543	402	29889	GNL2
ENSG00000169218	ENSG00000169218.9	ENSG00000169218.9	protein_coding	KNOWN	RSPO1	protein_coding	KNOWN	RSPO1	2	OTTHUMG00000004321.2	sense	chr1	HAVANA	gene	38076951	38100595	.	-	.	gene_id=ENSG00000169218.9;transcript_id=ENSG00000169218.9;gene_type=protein_coding;gene_status=KNOWN;gene_name=RSPO1;transcript_type=protein_coding;transcript_status=KNOWN;transcript_name=RSPO1;level=2;havana_gene=OTTHUMG00000004321.2;	0	0	1	1	2	0	0	0	1	0	0	0	284654	RSPO1
ENSG00000116922	ENSG00000116922.10	ENSG00000116922.10	protein_coding	KNOWN	C1orf109	protein_coding	KNOWN	C1orf109	2	OTTHUMG00000004323.3	sense	chr1	HAVANA	gene	38147242	38157914	.	-	.	gene_id=ENSG00000116922.10;transcript_id=ENSG00000116922.10;gene_type=protein_coding;gene_status=KNOWN;gene_name=C1orf109;transcript_type=protein_coding;transcript_status=KNOWN;transcript_name=C1orf109;level=2;havana_gene=OTTHUMG00000004323.3;	135	139	100	170	212	160	102	173	101	84	179	136	54955	C1orf109
ENSG00000134690	ENSG00000134690.6	ENSG00000134690.6	protein_coding	KNOWN	CDCA8	protein_coding	KNOWN	CDCA8	2	OTTHUMG00000004320.1	sense	chr1	HAVANA	gene	38158090	38175391	.	+	.	gene_id=ENSG00000134690.6;transcript_id=ENSG00000134690.6;gene_type=protein_coding;gene_status=KNOWN;gene_name=CDCA8;transcript_type=protein_coding;transcript_status=KNOWN;transcript_name=CDCA8;level=2;havana_gene=OTTHUMG00000004320.1;	450	434	393	561	518	399	310	550	331	325	459	363	55143	CDCA8
ENSG00000183317	ENSG00000183317.12	ENSG00000183317.12	protein_coding	KNOWN	EPHA10	protein_coding	KNOWN	EPHA10	2	ncRNA_host	sense	chr1	HAVANA	gene	38179552	38230805	.	-	.	gene_id=ENSG00000183317.12;transcript_id=ENSG00000183317.12;gene_type=protein_coding;gene_status=KNOWN;gene_name=EPHA10;transcript_type=protein_coding;transcript_status=KNOWN;transcript_name=EPHA10;level=2;tag=ncRNA_host;havana_gene=OTTHUMG00000004325.3;	30	27	15	16	17	19	17	21	7	8	26	22	284656	EPHA10
ENSG00000185090	ENSG00000185090.10	ENSG00000185090.10	protein_coding	KNOWN	MANEAL	protein_coding	KNOWN	MANEAL	2	OTTHUMG00000004317.2	sense	chr1	HAVANA	gene	38259474	38266809	.	+	.	gene_id=ENSG00000185090.10;transcript_id=ENSG00000185090.10;gene_type=protein_coding;gene_status=KNOWN;gene_name=MANEAL;transcript_type=protein_coding;transcript_status=KNOWN;transcript_name=MANEAL;level=2;havana_gene=OTTHUMG00000004317.2;	150	171	102	200	181	178	102	235	96	104	122	131	149175	MANEAL
ENSG00000196449	ENSG00000196449.3	ENSG00000196449.3	protein_coding	KNOWN	YRDC	protein_coding	KNOWN	YRDC	2	OTTHUMG00000004318.1	sense	chr1	HAVANA	gene	38268616	38273857	.	-	.	gene_id=ENSG00000196449.3;transcript_id=ENSG00000196449.3;gene_type=protein_coding;gene_status=KNOWN;gene_name=YRDC;transcript_type=protein_coding;transcript_status=KNOWN;transcript_name=YRDC;level=2;havana_gene=OTTHUMG00000004318.1;	407	419	259	486	462	388	279	528	260	265	352	276	79693	YRDC
ENSG00000197982	ENSG00000197982.12	ENSG00000197982.12	protein_coding	KNOWN	C1orf122	protein_coding	KNOWN	C1orf122	2	OTTHUMG00000004319.6	sense	chr1	HAVANA	gene	38272651	38275126	.	+	.	gene_id=ENSG00000197982.12;transcript_id=ENSG00000197982.12;gene_type=protein_coding;gene_status=KNOWN;gene_name=C1orf122;transcript_type=protein_coding;transcript_status=KNOWN;transcript_name=C1orf122;level=2;havana_gene=OTTHUMG00000004319.6;	551	503	403	596	327	350	282	536	310	321	456	358	127687	C1orf122
ENSG00000188786	ENSG00000188786.9	ENSG00000188786.9	protein_coding	KNOWN	MTF1	protein_coding	KNOWN	MTF1	2	OTTHUMG00000004439.2	sense	chr1	HAVANA	gene	38275239	38325292	.	-	.	gene_id=ENSG00000188786.9;transcript_id=ENSG00000188786.9;gene_type=protein_coding;gene_status=KNOWN;gene_name=MTF1;transcript_type=protein_coding;transcript_status=KNOWN;transcript_name=MTF1;level=2;havana_gene=OTTHUMG00000004439.2;	63	75	56	106	149	144	75	165	105	97	156	95	4520	MTF1
ENSG00000204084	ENSG00000204084.8	ENSG00000204084.8	protein_coding	KNOWN	INPP5B	protein_coding	KNOWN	INPP5B	2	OTTHUMG00000004436.2	sense	chr1	HAVANA	gene	38326369	38412729	.	-	.	gene_id=ENSG00000204084.8;transcript_id=ENSG00000204084.8;gene_type=protein_coding;gene_status=KNOWN;gene_name=INPP5B;transcript_type=protein_coding;transcript_status=KNOWN;transcript_name=INPP5B;level=2;havana_gene=OTTHUMG00000004436.2;	117	133	102	178	255	186	182	248	180	189	255	209	3633	INPP5B
ENSG00000183431	ENSG00000183431.7	ENSG00000183431.7	protein_coding	KNOWN	SF3A3	protein_coding	KNOWN	SF3A3	2	OTTHUMG00000004438.1	sense	chr1	HAVANA	gene	38422647	38456593	.	-	.	gene_id=ENSG00000183431.7;transcript_id=ENSG00000183431.7;gene_type=protein_coding;gene_status=KNOWN;gene_name=SF3A3;transcript_type=protein_coding;transcript_status=KNOWN;transcript_name=SF3A3;level=2;havana_gene=OTTHUMG00000004438.1;	728	712	575	824	660	650	400	780	399	480	620	484	10946	SF3A3
ENSG00000183386	ENSG00000183386.5	ENSG00000183386.5	protein_coding	KNOWN	FHL3	protein_coding	KNOWN	FHL3	2	OTTHUMG00000004434.2	sense	chr1	HAVANA	gene	38462442	38471278	.	-	.	gene_id=ENSG00000183386.5;transcript_id=ENSG00000183386.5;gene_type=protein_coding;gene_status=KNOWN;gene_name=FHL3;transcript_type=protein_coding;transcript_status=KNOWN;transcript_name=FHL3;level=2;havana_gene=OTTHUMG00000004434.2;	136	160	97	228	244	239	141	264	114	169	230	142	2275	FHL3
ENSG00000183520	ENSG00000183520.7	ENSG00000183520.7	protein_coding	KNOWN	UTP11L	protein_coding	KNOWN	UTP11L	2	OTTHUMG00000004435.1	sense	chr1	HAVANA	gene	38474930	38490496	.	+	.	gene_id=ENSG00000183520.7;transcript_id=ENSG00000183520.7;gene_type=protein_coding;gene_status=KNOWN;gene_name=UTP11L;transcript_type=protein_coding;transcript_status=KNOWN;transcript_name=UTP11L;level=2;havana_gene=OTTHUMG00000004435.1;	500	506	399	668	424	365	195	519	303	308	403	315	51118	UTP11
ENSG00000185668	ENSG00000185668.5	ENSG00000185668.5	protein_coding	KNOWN	POU3F1	protein_coding	KNOWN	POU3F1	2	OTTHUMG00000000485.1	sense	chr1	HAVANA	gene	38509523	38512450	.	-	.	gene_id=ENSG00000185668.5;transcript_id=ENSG00000185668.5;gene_type=protein_coding;gene_status=KNOWN;gene_name=POU3F1;transcript_type=protein_coding;transcript_status=KNOWN;transcript_name=POU3F1;level=2;havana_gene=OTTHUMG00000000485.1;	0	0	1	0	1	0	0	1	0	0	0	0	5453	POU3F1
ENSG00000116954	ENSG00000116954.7	ENSG00000116954.7	protein_coding	KNOWN	RRAGC	protein_coding	KNOWN	RRAGC	2	OTTHUMG00000000490.2	sense	chr1	HAVANA	gene	39303870	39325495	.	-	.	gene_id=ENSG00000116954.7;transcript_id=ENSG00000116954.7;gene_type=protein_coding;gene_status=KNOWN;gene_name=RRAGC;transcript_type=protein_coding;transcript_status=KNOWN;transcript_name=RRAGC;level=2;havana_gene=OTTHUMG00000000490.2;	67	88	81	104	331	294	204	344	278	254	433	281	64121	RRAGC
ENSG00000214114	ENSG00000214114.4	ENSG00000214114.4	protein_coding	KNOWN	MYCBP	protein_coding	KNOWN	MYCBP	2	OTTHUMG00000000484.4	sense	chr1	HAVANA	gene	39328636	39347289	.	-	.	gene_id=ENSG00000214114.4;transcript_id=ENSG00000214114.4;gene_type=protein_coding;gene_status=KNOWN;gene_name=MYCBP;transcript_type=protein_coding;transcript_status=KNOWN;transcript_name=MYCBP;level=2;havana_gene=OTTHUMG00000000484.4;	560	621	527	801	414	301	237	495	284	296	413	281	26292	MYCBP
ENSG00000131233	ENSG00000131233.8	ENSG00000131233.8	protein_coding	KNOWN	GJA9	protein_coding	KNOWN	GJA9	2	OTTHUMG00000000482.1	sense	chr1	HAVANA	gene	39330175	39347289	.	-	.	gene_id=ENSG00000131233.8;transcript_id=ENSG00000131233.8;gene_type=protein_coding;gene_status=KNOWN;gene_name=GJA9;transcript_type=protein_coding;transcript_status=KNOWN;transcript_name=GJA9;level=2;havana_gene=OTTHUMG00000000482.1;	189	230	182	300	145	114	79	169	93	96	160	119	81025	GJA9
ENSG00000158315	ENSG00000158315.6	ENSG00000158315.6	protein_coding	KNOWN	RHBDL2	protein_coding	KNOWN	RHBDL2	2	OTTHUMG00000000487.2	sense	chr1	HAVANA	gene	39351479	39407471	.	-	.	gene_id=ENSG00000158315.6;transcript_id=ENSG00000158315.6;gene_type=protein_coding;gene_status=KNOWN;gene_name=RHBDL2;transcript_type=protein_coding;transcript_status=KNOWN;transcript_name=RHBDL2;level=2;havana_gene=OTTHUMG00000000487.2;	34	45	27	76	56	62	39	63	43	54	63	53	54933	RHBDL2
ENSG00000174574	ENSG00000174574.11	ENSG00000174574.11	protein_coding	KNOWN	AKIRIN1	protein_coding	KNOWN	AKIRIN1	2	OTTHUMG00000007496.2	sense	chr1	HAVANA	gene	39456895	39471731	.	+	.	gene_id=ENSG00000174574.11;transcript_id=ENSG00000174574.11;gene_type=protein_coding;gene_status=KNOWN;gene_name=AKIRIN1;transcript_type=protein_coding;transcript_status=KNOWN;transcript_name=AKIRIN1;level=2;havana_gene=OTTHUMG00000007496.2;	432	485	362	554	506	437	289	605	390	428	572	442	79647	AKIRIN1
ENSG00000168653	ENSG00000168653.6	ENSG00000168653.6	protein_coding	KNOWN	NDUFS5	protein_coding	KNOWN	NDUFS5	2	OTTHUMG00000007497.1	sense	chr1	HAVANA	gene	39491990	39500308	.	+	.	gene_id=ENSG00000168653.6;transcript_id=ENSG00000168653.6;gene_type=protein_coding;gene_status=KNOWN;gene_name=NDUFS5;transcript_type=protein_coding;transcript_status=KNOWN;transcript_name=NDUFS5;level=2;havana_gene=OTTHUMG00000007497.1;	3249	3129	2626	4038	1566	1548	1007	2143	1175	1464	1982	1564	4725	NDUFS5
ENSG00000127603	ENSG00000127603.19	ENSG00000127603.19	protein_coding	KNOWN	MACF1	protein_coding	KNOWN	MACF1	1	OTTHUMG00000007754.11	sense	chr1	HAVANA	gene	39546988	39952849	.	+	.	gene_id=ENSG00000127603.19;transcript_id=ENSG00000127603.19;gene_type=protein_coding;gene_status=KNOWN;gene_name=MACF1;transcript_type=protein_coding;transcript_status=KNOWN;transcript_name=MACF1;level=1;havana_gene=OTTHUMG00000007754.11;	395	508	335	644	2624	2242	1124	1835	3057	2728	4652	3016	23499	MACF1
ENSG00000127603	ENSG00000127603.19	ENSG00000127603.19	protein_coding	KNOWN	MACF1	protein_coding	KNOWN	MACF1	1	OTTHUMG00000007754.11	sense	chr1	HAVANA	gene	39546988	39952849	.	+	.	gene_id=ENSG00000127603.19;transcript_id=ENSG00000127603.19;gene_type=protein_coding;gene_status=KNOWN;gene_name=MACF1;transcript_type=protein_coding;transcript_status=KNOWN;transcript_name=MACF1;level=1;havana_gene=OTTHUMG00000007754.11;	395	508	335	644	2624	2242	1124	1835	3057	2728	4652	3016	643314	KIAA0754
ENSG00000183682	ENSG00000183682.7	ENSG00000183682.7	protein_coding	KNOWN	BMP8A	protein_coding	KNOWN	BMP8A	2	OTTHUMG00000008394.1	sense	chr1	HAVANA	gene	39957318	39991607	.	+	.	gene_id=ENSG00000183682.7;transcript_id=ENSG00000183682.7;gene_type=protein_coding;gene_status=KNOWN;gene_name=BMP8A;transcript_type=protein_coding;transcript_status=KNOWN;transcript_name=BMP8A;level=2;havana_gene=OTTHUMG00000008394.1;	0	1	2	7	11	21	9	19	21	15	22	23	353500	BMP8A
ENSG00000090621	ENSG00000090621.9	ENSG00000090621.9	protein_coding	KNOWN	PABPC4	protein_coding	KNOWN	PABPC4	1	ncRNA_host	sense	chr1	HAVANA	gene	40026488	40042462	.	-	.	gene_id=ENSG00000090621.9;transcript_id=ENSG00000090621.9;gene_type=protein_coding;gene_status=KNOWN;gene_name=PABPC4;transcript_type=protein_coding;transcript_status=KNOWN;transcript_name=PABPC4;level=1;tag=ncRNA_host;havana_gene=OTTHUMG00000009097.4;	1096	1399	870	1627	1694	1552	945	2036	1121	1127	1627	1300	8761	PABPC4
ENSG00000163909	ENSG00000163909.6	ENSG00000163909.6	protein_coding	KNOWN	HEYL	protein_coding	KNOWN	HEYL	2	OTTHUMG00000000458.2	sense	chr1	HAVANA	gene	40089825	40105617	.	-	.	gene_id=ENSG00000163909.6;transcript_id=ENSG00000163909.6;gene_type=protein_coding;gene_status=KNOWN;gene_name=HEYL;transcript_type=protein_coding;transcript_status=KNOWN;transcript_name=HEYL;level=2;havana_gene=OTTHUMG00000000458.2;	1	1	0	1	2	1	0	0	0	0	0	1	26508	HEYL
ENSG00000116981	ENSG00000116981.3	ENSG00000116981.3	protein_coding	KNOWN	NT5C1A	protein_coding	KNOWN	NT5C1A	2	OTTHUMG00000009244.1	sense	chr1	HAVANA	gene	40124793	40137710	.	-	.	gene_id=ENSG00000116981.3;transcript_id=ENSG00000116981.3;gene_type=protein_coding;gene_status=KNOWN;gene_name=NT5C1A;transcript_type=protein_coding;transcript_status=KNOWN;transcript_name=NT5C1A;level=2;havana_gene=OTTHUMG00000009244.1;	1	0	0	0	1	0	0	1	1	0	0	0	84618	NT5C1A
ENSG00000116983	ENSG00000116983.8	ENSG00000116983.8	protein_coding	KNOWN	HPCAL4	protein_coding	KNOWN	HPCAL4	2	OTTHUMG00000009246.1	sense	chr1	HAVANA	gene	40144320	40157361	.	-	.	gene_id=ENSG00000116983.8;transcript_id=ENSG00000116983.8;gene_type=protein_coding;gene_status=KNOWN;gene_name=HPCAL4;transcript_type=protein_coding;transcript_status=KNOWN;transcript_name=HPCAL4;level=2;havana_gene=OTTHUMG00000009246.1;	0	1	0	0	2	2	0	2	0	0	1	3	51440	HPCAL4
ENSG00000084072	ENSG00000084072.12	ENSG00000084072.12	protein_coding	KNOWN	PPIE	protein_coding	KNOWN	PPIE	1	OTTHUMG00000009248.3	sense	chr1	HAVANA	gene	40157854	40229586	.	+	.	gene_id=ENSG00000084072.12;transcript_id=ENSG00000084072.12;gene_type=protein_coding;gene_status=KNOWN;gene_name=PPIE;transcript_type=protein_coding;transcript_status=KNOWN;transcript_name=PPIE;level=1;havana_gene=OTTHUMG00000009248.3;	323	311	230	328	230	241	134	297	143	170	283	179	10450	PPIE
ENSG00000116985	ENSG00000116985.6	ENSG00000116985.6	protein_coding	KNOWN	BMP8B	protein_coding	KNOWN	BMP8B	2	OTTHUMG00000009247.1	sense	chr1	HAVANA	gene	40222854	40254533	.	-	.	gene_id=ENSG00000116985.6;transcript_id=ENSG00000116985.6;gene_type=protein_coding;gene_status=KNOWN;gene_name=BMP8B;transcript_type=protein_coding;transcript_status=KNOWN;transcript_name=BMP8B;level=2;havana_gene=OTTHUMG00000009247.1;	28	38	28	46	77	76	42	85	32	48	79	47	656	BMP8B
ENSG00000198754	ENSG00000198754.5	ENSG00000198754.5	protein_coding	KNOWN	OXCT2	protein_coding	KNOWN	OXCT2	2	OTTHUMG00000009249.1	sense	chr1	HAVANA	gene	40235195	40237020	.	-	.	gene_id=ENSG00000198754.5;transcript_id=ENSG00000198754.5;gene_type=protein_coding;gene_status=KNOWN;gene_name=OXCT2;transcript_type=protein_coding;transcript_status=KNOWN;transcript_name=OXCT2;level=2;havana_gene=OTTHUMG00000009249.1;	0	0	1	0	5	1	3	3	2	1	1	1	64064	OXCT2
ENSG00000043514	ENSG00000043514.11	ENSG00000043514.11	protein_coding	KNOWN	TRIT1	protein_coding	KNOWN	TRIT1	2	ncRNA_host	sense	chr1	HAVANA	gene	40306723	40349183	.	-	.	gene_id=ENSG00000043514.11;transcript_id=ENSG00000043514.11;gene_type=protein_coding;gene_status=KNOWN;gene_name=TRIT1;transcript_type=protein_coding;transcript_status=KNOWN;transcript_name=TRIT1;level=2;tag=ncRNA_host;havana_gene=OTTHUMG00000009245.3;	286	380	246	407	590	469	333	580	378	368	580	353	54802	TRIT1
ENSG00000116990	ENSG00000116990.9	ENSG00000116990.9	protein_coding	KNOWN	MYCL	protein_coding	KNOWN	MYCL	2	OTTHUMG00000009243.4	sense	chr1	HAVANA	gene	40361098	40367928	.	-	.	gene_id=ENSG00000116990.9;transcript_id=ENSG00000116990.9;gene_type=protein_coding;gene_status=KNOWN;gene_name=MYCL;transcript_type=protein_coding;transcript_status=KNOWN;transcript_name=MYCL;level=2;havana_gene=OTTHUMG00000009243.4;	24	10	9	20	11	11	6	9	7	10	9	7	4610	MYCL
ENSG00000168389	ENSG00000168389.13	ENSG00000168389.13	protein_coding	KNOWN	MFSD2A	protein_coding	KNOWN	MFSD2A	2	OTTHUMG00000009293.2	sense	chr1	HAVANA	gene	40420802	40435638	.	+	.	gene_id=ENSG00000168389.13;transcript_id=ENSG00000168389.13;gene_type=protein_coding;gene_status=KNOWN;gene_name=MFSD2A;transcript_type=protein_coding;transcript_status=KNOWN;transcript_name=MFSD2A;level=2;havana_gene=OTTHUMG00000009293.2;	1	2	0	0	4	4	0	4	1	2	1	7	84879	MFSD2A
ENSG00000131236	ENSG00000131236.12	ENSG00000131236.12	protein_coding	KNOWN	CAP1	protein_coding	KNOWN	CAP1	2	OTTHUMG00000004493.1	sense	chr1	HAVANA	gene	40505905	40538321	.	+	.	gene_id=ENSG00000131236.12;transcript_id=ENSG00000131236.12;gene_type=protein_coding;gene_status=KNOWN;gene_name=CAP1;transcript_type=protein_coding;transcript_status=KNOWN;transcript_name=CAP1;level=2;havana_gene=OTTHUMG00000004493.1;	1161	1083	946	1556	1159	1100	625	1368	772	842	1106	877	10487	CAP1
ENSG00000131238	ENSG00000131238.12	ENSG00000131238.12	protein_coding	KNOWN	PPT1	protein_coding	KNOWN	PPT1	1	OTTHUMG00000004495.4	sense	chr1	HAVANA	gene	40538379	40563375	.	-	.	gene_id=ENSG00000131238.12;transcript_id=ENSG00000131238.12;gene_type=protein_coding;gene_status=KNOWN;gene_name=PPT1;transcript_type=protein_coding;transcript_status=KNOWN;transcript_name=PPT1;level=1;havana_gene=OTTHUMG00000004495.4;	1330	1360	1119	1703	1257	1016	725	1476	876	852	1182	959	5538	PPT1
ENSG00000117000	ENSG00000117000.8	ENSG00000117000.8	protein_coding	KNOWN	RLF	protein_coding	KNOWN	RLF	2	ncRNA_host	sense	chr1	HAVANA	gene	40627045	40706593	.	+	.	gene_id=ENSG00000117000.8;transcript_id=ENSG00000117000.8;gene_type=protein_coding;gene_status=KNOWN;gene_name=RLF;transcript_type=protein_coding;transcript_status=KNOWN;transcript_name=RLF;level=2;tag=ncRNA_host;havana_gene=OTTHUMG00000005763.1;	193	184	155	229	564	428	269	492	336	343	584	385	6018	RLF
ENSG00000188800	ENSG00000188800.5	ENSG00000188800.5	protein_coding	KNOWN	TMCO2	protein_coding	KNOWN	TMCO2	2	OTTHUMG00000005764.1	sense	chr1	HAVANA	gene	40711619	40717363	.	+	.	gene_id=ENSG00000188800.5;transcript_id=ENSG00000188800.5;gene_type=protein_coding;gene_status=KNOWN;gene_name=TMCO2;transcript_type=protein_coding;transcript_status=KNOWN;transcript_name=TMCO2;level=2;havana_gene=OTTHUMG00000005764.1;	0	0	0	0	3	1	3	0	2	2	1	5	127391	TMCO2
ENSG00000084073	ENSG00000084073.4	ENSG00000084073.4	protein_coding	KNOWN	ZMPSTE24	protein_coding	KNOWN	ZMPSTE24	2	OTTHUMG00000005762.2	sense	chr1	HAVANA	gene	40723779	40759856	.	+	.	gene_id=ENSG00000084073.4;transcript_id=ENSG00000084073.4;gene_type=protein_coding;gene_status=KNOWN;gene_name=ZMPSTE24;transcript_type=protein_coding;transcript_status=KNOWN;transcript_name=ZMPSTE24;level=2;havana_gene=OTTHUMG00000005762.2;	577	587	440	709	852	754	417	779	414	459	660	437	10269	ZMPSTE24
ENSG00000049089	ENSG00000049089.9	ENSG00000049089.9	protein_coding	KNOWN	COL9A2	protein_coding	KNOWN	COL9A2	2	OTTHUMG00000005761.3	sense	chr1	HAVANA	gene	40766159	40783488	.	-	.	gene_id=ENSG00000049089.9;transcript_id=ENSG00000049089.9;gene_type=protein_coding;gene_status=KNOWN;gene_name=COL9A2;transcript_type=protein_coding;transcript_status=KNOWN;transcript_name=COL9A2;level=2;havana_gene=OTTHUMG00000005761.3;	0	0	0	0	1	0	0	0	0	3	0	0	1298	COL9A2
ENSG00000084070	ENSG00000084070.7	ENSG00000084070.7	protein_coding	KNOWN	SMAP2	protein_coding	KNOWN	SMAP2	2	OTTHUMG00000007301.5	sense	chr1	HAVANA	gene	40810522	40888998	.	+	.	gene_id=ENSG00000084070.7;transcript_id=ENSG00000084070.7;gene_type=protein_coding;gene_status=KNOWN;gene_name=SMAP2;transcript_type=protein_coding;transcript_status=KNOWN;transcript_name=SMAP2;level=2;havana_gene=OTTHUMG00000007301.5;	80	88	53	79	75	67	50	119	65	68	89	62	64744	SMAP2
ENSG00000187801	ENSG00000187801.10	ENSG00000187801.10	protein_coding	KNOWN	ZFP69B	protein_coding	KNOWN	ZFP69B	2	OTTHUMG00000007302.2	sense	chr1	HAVANA	gene	40915774	40929390	.	+	.	gene_id=ENSG00000187801.10;transcript_id=ENSG00000187801.10;gene_type=protein_coding;gene_status=KNOWN;gene_name=ZFP69B;transcript_type=protein_coding;transcript_status=KNOWN;transcript_name=ZFP69B;level=2;havana_gene=OTTHUMG00000007302.2;	18	21	12	23	17	18	6	20	7	15	25	11	65243	ZFP69B
ENSG00000187815	ENSG00000187815.5	ENSG00000187815.5	protein_coding	KNOWN	ZFP69	protein_coding	KNOWN	ZFP69	2	OTTHUMG00000007303.1	sense	chr1	HAVANA	gene	40942887	40962015	.	+	.	gene_id=ENSG00000187815.5;transcript_id=ENSG00000187815.5;gene_type=protein_coding;gene_status=KNOWN;gene_name=ZFP69;transcript_type=protein_coding;transcript_status=KNOWN;transcript_name=ZFP69;level=2;havana_gene=OTTHUMG00000007303.1;	2	1	0	2	3	0	0	0	0	3	2	0	339559	ZFP69
ENSG00000164002	ENSG00000164002.7	ENSG00000164002.7	protein_coding	KNOWN	EXO5	protein_coding	KNOWN	EXO5	2	OTTHUMG00000007305.1	sense	chr1	HAVANA	gene	40974413	40982228	.	+	.	gene_id=ENSG00000164002.7;transcript_id=ENSG00000164002.7;gene_type=protein_coding;gene_status=KNOWN;gene_name=EXO5;transcript_type=protein_coding;transcript_status=KNOWN;transcript_name=EXO5;level=2;havana_gene=OTTHUMG00000007305.1;	86	52	51	90	115	75	69	96	67	49	84	70	64789	EXO5
ENSG00000117010	ENSG00000117010.11	ENSG00000117010.11	protein_coding	KNOWN	ZNF684	protein_coding	KNOWN	ZNF684	2	OTTHUMG00000007359.3	sense	chr1	HAVANA	gene	40997233	41013841	.	+	.	gene_id=ENSG00000117010.11;transcript_id=ENSG00000117010.11;gene_type=protein_coding;gene_status=KNOWN;gene_name=ZNF684;transcript_type=protein_coding;transcript_status=KNOWN;transcript_name=ZNF684;level=2;havana_gene=OTTHUMG00000007359.3;	31	42	41	47	42	45	35	47	25	28	50	33	127396	ZNF684
ENSG00000117016	ENSG00000117016.5	ENSG00000117016.5	protein_coding	KNOWN	RIMS3	protein_coding	KNOWN	RIMS3	2	OTTHUMG00000007453.1	sense	chr1	HAVANA	gene	41086351	41131329	.	-	.	gene_id=ENSG00000117016.5;transcript_id=ENSG00000117016.5;gene_type=protein_coding;gene_status=KNOWN;gene_name=RIMS3;transcript_type=protein_coding;transcript_status=KNOWN;transcript_name=RIMS3;level=2;havana_gene=OTTHUMG00000007453.1;	6	12	8	14	9	11	5	9	1	9	4	7	9783	RIMS3
ENSG00000066136	ENSG00000066136.15	ENSG00000066136.15	protein_coding	KNOWN	NFYC	protein_coding	KNOWN	NFYC	2	ncRNA_host	sense	chr1	HAVANA	gene	41157320	41237275	.	+	.	gene_id=ENSG00000066136.15;transcript_id=ENSG00000066136.15;gene_type=protein_coding;gene_status=KNOWN;gene_name=NFYC;transcript_type=protein_coding;transcript_status=KNOWN;transcript_name=NFYC;level=2;tag=ncRNA_host;havana_gene=OTTHUMG00000007729.4;	265	240	180	292	358	327	181	353	251	224	374	291	4802	NFYC
ENSG00000117013	ENSG00000117013.10	ENSG00000117013.10	protein_coding	KNOWN	KCNQ4	protein_coding	KNOWN	KCNQ4	2	ncRNA_host	sense	chr1	HAVANA	gene	41249684	41306124	.	+	.	gene_id=ENSG00000117013.10;transcript_id=ENSG00000117013.10;gene_type=protein_coding;gene_status=KNOWN;gene_name=KCNQ4;transcript_type=protein_coding;transcript_status=KNOWN;transcript_name=KCNQ4;level=2;tag=ncRNA_host;havana_gene=OTTHUMG00000007730.3;	0	0	0	1	1	2	3	3	4	2	6	2	9132	KCNQ4
ENSG00000179862	ENSG00000179862.5	ENSG00000179862.5	protein_coding	KNOWN	CITED4	protein_coding	KNOWN	CITED4	2	OTTHUMG00000007728.1	sense	chr1	HAVANA	gene	41326729	41328018	.	-	.	gene_id=ENSG00000179862.5;transcript_id=ENSG00000179862.5;gene_type=protein_coding;gene_status=KNOWN;gene_name=CITED4;transcript_type=protein_coding;transcript_status=KNOWN;transcript_name=CITED4;level=2;havana_gene=OTTHUMG00000007728.1;	78	104	63	109	155	130	80	194	145	182	233	200	163732	CITED4
ENSG00000171793	ENSG00000171793.9	ENSG00000171793.9	protein_coding	KNOWN	CTPS1	protein_coding	KNOWN	CTPS1	2	OTTHUMG00000005712.1	sense	chr1	HAVANA	gene	41445007	41478235	.	+	.	gene_id=ENSG00000171793.9;transcript_id=ENSG00000171793.9;gene_type=protein_coding;gene_status=KNOWN;gene_name=CTPS1;transcript_type=protein_coding;transcript_status=KNOWN;transcript_name=CTPS1;level=2;havana_gene=OTTHUMG00000005712.1;	1092	1197	1004	1562	2379	2121	1402	2565	1229	1259	1736	1117	1503	CTPS1
ENSG00000171790	ENSG00000171790.11	ENSG00000171790.11	protein_coding	KNOWN	SLFNL1	protein_coding	KNOWN	SLFNL1	2	OTTHUMG00000005719.1	sense	chr1	HAVANA	gene	41481269	41488909	.	-	.	gene_id=ENSG00000171790.11;transcript_id=ENSG00000171790.11;gene_type=protein_coding;gene_status=KNOWN;gene_name=SLFNL1;transcript_type=protein_coding;transcript_status=KNOWN;transcript_name=SLFNL1;level=2;havana_gene=OTTHUMG00000005719.1;	0	1	1	1	4	7	4	7	3	1	2	1	200172	SLFNL1
ENSG00000010803	ENSG00000010803.12	ENSG00000010803.12	protein_coding	KNOWN	SCMH1	protein_coding	KNOWN	SCMH1	2	OTTHUMG00000005720.2	sense	chr1	HAVANA	gene	41492872	41707826	.	-	.	gene_id=ENSG00000010803.12;transcript_id=ENSG00000010803.12;gene_type=protein_coding;gene_status=KNOWN;gene_name=SCMH1;transcript_type=protein_coding;transcript_status=KNOWN;transcript_name=SCMH1;level=2;havana_gene=OTTHUMG00000005720.2;	124	166	78	187	401	366	188	366	237	259	437	235	22955	SCMH1
ENSG00000204060	ENSG00000204060.4	ENSG00000204060.4	protein_coding	KNOWN	FOXO6	protein_coding	KNOWN	FOXO6	2	OTTHUMG00000005713.1	sense	chr1	HAVANA	gene	41827594	41849262	.	+	.	gene_id=ENSG00000204060.4;transcript_id=ENSG00000204060.4;gene_type=protein_coding;gene_status=KNOWN;gene_name=FOXO6;transcript_type=protein_coding;transcript_status=KNOWN;transcript_name=FOXO6;level=2;havana_gene=OTTHUMG00000005713.1;	9	12	7	21	3	11	3	11	8	3	15	6	100132074	FOXO6
ENSG00000127129	ENSG00000127129.5	ENSG00000127129.5	protein_coding	KNOWN	EDN2	protein_coding	KNOWN	EDN2	2	OTTHUMG00000006362.1	sense	chr1	HAVANA	gene	41944446	41950344	.	-	.	gene_id=ENSG00000127129.5;transcript_id=ENSG00000127129.5;gene_type=protein_coding;gene_status=KNOWN;gene_name=EDN2;transcript_type=protein_coding;transcript_status=KNOWN;transcript_name=EDN2;level=2;havana_gene=OTTHUMG00000006362.1;	25	8	14	15	25	19	17	28	1	8	8	12	1907	EDN2
ENSG00000127124	ENSG00000127124.9	ENSG00000127124.9	protein_coding	KNOWN	HIVEP3	protein_coding	KNOWN	HIVEP3	2	OTTHUMG00000006361.1	sense	chr1	HAVANA	gene	41972036	42501596	.	-	.	gene_id=ENSG00000127124.9;transcript_id=ENSG00000127124.9;gene_type=protein_coding;gene_status=KNOWN;gene_name=HIVEP3;transcript_type=protein_coding;transcript_status=KNOWN;transcript_name=HIVEP3;level=2;havana_gene=OTTHUMG00000006361.1;	19	32	20	43	131	110	45	110	60	62	95	71	59269	HIVEP3
ENSG00000044012	ENSG00000044012.3	ENSG00000044012.3	protein_coding	KNOWN	GUCA2B	protein_coding	KNOWN	GUCA2B	2	OTTHUMG00000007024.1	sense	chr1	HAVANA	gene	42619092	42621495	.	+	.	gene_id=ENSG00000044012.3;transcript_id=ENSG00000044012.3;gene_type=protein_coding;gene_status=KNOWN;gene_name=GUCA2B;transcript_type=protein_coding;transcript_status=KNOWN;transcript_name=GUCA2B;level=2;havana_gene=OTTHUMG00000007024.1;	0	0	0	0	0	2	0	0	0	0	0	0	2981	GUCA2B
ENSG00000197273	ENSG00000197273.3	ENSG00000197273.3	protein_coding	KNOWN	GUCA2A	protein_coding	KNOWN	GUCA2A	2	OTTHUMG00000007023.1	sense	chr1	HAVANA	gene	42628362	42630389	.	-	.	gene_id=ENSG00000197273.3;transcript_id=ENSG00000197273.3;gene_type=protein_coding;gene_status=KNOWN;gene_name=GUCA2A;transcript_type=protein_coding;transcript_status=KNOWN;transcript_name=GUCA2A;level=2;havana_gene=OTTHUMG00000007023.1;	0	0	0	0	0	0	0	0	0	0	0	0	2980	GUCA2A
ENSG00000198815	ENSG00000198815.4	ENSG00000198815.4	protein_coding	KNOWN	FOXJ3	protein_coding	KNOWN	FOXJ3	2	OTTHUMG00000007026.2	sense	chr1	HAVANA	gene	42642210	42801548	.	-	.	gene_id=ENSG00000198815.4;transcript_id=ENSG00000198815.4;gene_type=protein_coding;gene_status=KNOWN;gene_name=FOXJ3;transcript_type=protein_coding;transcript_status=KNOWN;transcript_name=FOXJ3;level=2;havana_gene=OTTHUMG00000007026.2;	325	373	273	454	714	616	380	711	515	506	776	560	22887	FOXJ3
ENSG00000177181	ENSG00000177181.10	ENSG00000177181.10	protein_coding	KNOWN	RIMKLA	protein_coding	KNOWN	RIMKLA	2	OTTHUMG00000007335.3	sense	chr1	HAVANA	gene	42846466	42888249	.	+	.	gene_id=ENSG00000177181.10;transcript_id=ENSG00000177181.10;gene_type=protein_coding;gene_status=KNOWN;gene_name=RIMKLA;transcript_type=protein_coding;transcript_status=KNOWN;transcript_name=RIMKLA;level=2;havana_gene=OTTHUMG00000007335.3;	16	4	5	19	28	14	4	14	15	10	20	14	284716	RIMKLA
ENSG00000066185	ENSG00000066185.8	ENSG00000066185.8	protein_coding	KNOWN	ZMYND12	protein_coding	KNOWN	ZMYND12	2	OTTHUMG00000007333.1	sense	chr1	HAVANA	gene	42896000	42921938	.	-	.	gene_id=ENSG00000066185.8;transcript_id=ENSG00000066185.8;gene_type=protein_coding;gene_status=KNOWN;gene_name=ZMYND12;transcript_type=protein_coding;transcript_status=KNOWN;transcript_name=ZMYND12;level=2;havana_gene=OTTHUMG00000007333.1;	1	1	1	1	2	3	0	2	1	1	1	0	84217	ZMYND12
ENSG00000127125	ENSG00000127125.7	ENSG00000127125.7	protein_coding	KNOWN	PPCS	protein_coding	KNOWN	PPCS	2	OTTHUMG00000007332.4	sense	chr1	HAVANA	gene	42921788	42939056	.	+	.	gene_id=ENSG00000127125.7;transcript_id=ENSG00000127125.7;gene_type=protein_coding;gene_status=KNOWN;gene_name=PPCS;transcript_type=protein_coding;transcript_status=KNOWN;transcript_name=PPCS;level=2;havana_gene=OTTHUMG00000007332.4;	427	461	416	614	257	215	178	386	215	237	288	238	79717	PPCS
ENSG00000186409	ENSG00000186409.10	ENSG00000186409.10	protein_coding	KNOWN	CCDC30	protein_coding	KNOWN	CCDC30	2	ncRNA_host	sense	chr1	HAVANA	gene	42929001	43120335	.	+	.	gene_id=ENSG00000186409.10;transcript_id=ENSG00000186409.10;gene_type=protein_coding;gene_status=KNOWN;gene_name=CCDC30;transcript_type=protein_coding;transcript_status=KNOWN;transcript_name=CCDC30;level=2;tag=ncRNA_host;havana_gene=OTTHUMG00000007334.8;	13	16	7	17	16	18	9	14	15	11	21	18	728621	CCDC30
ENSG00000171960	ENSG00000171960.6	ENSG00000171960.6	protein_coding	KNOWN	PPIH	protein_coding	KNOWN	PPIH	2	OTTHUMG00000007520.5	sense	chr1	HAVANA	gene	43124096	43142429	.	+	.	gene_id=ENSG00000171960.6;transcript_id=ENSG00000171960.6;gene_type=protein_coding;gene_status=KNOWN;gene_name=PPIH;transcript_type=protein_coding;transcript_status=KNOWN;transcript_name=PPIH;level=2;havana_gene=OTTHUMG00000007520.5;	656	510	500	773	514	456	303	561	357	346	467	360	10465	PPIH
ENSG00000065978	ENSG00000065978.13	ENSG00000065978.13	protein_coding	KNOWN	YBX1	protein_coding	KNOWN	YBX1	2	OTTHUMG00000007523.6	sense	chr1	HAVANA	gene	43148098	43168020	.	+	.	gene_id=ENSG00000065978.13;transcript_id=ENSG00000065978.13;gene_type=protein_coding;gene_status=KNOWN;gene_name=YBX1;transcript_type=protein_coding;transcript_status=KNOWN;transcript_name=YBX1;level=2;havana_gene=OTTHUMG00000007523.6;	3612	4217	2792	4669	1517	1538	989	2507	1309	1683	2108	1692	4904	YBX1
ENSG00000164007	ENSG00000164007.6	ENSG00000164007.6	protein_coding	KNOWN	CLDN19	protein_coding	KNOWN	CLDN19	2	OTTHUMG00000007524.1	sense	chr1	HAVANA	gene	43198764	43205925	.	-	.	gene_id=ENSG00000164007.6;transcript_id=ENSG00000164007.6;gene_type=protein_coding;gene_status=KNOWN;gene_name=CLDN19;transcript_type=protein_coding;transcript_status=KNOWN;transcript_name=CLDN19;level=2;havana_gene=OTTHUMG00000007524.1;	0	0	0	1	2	1	3	4	0	1	2	1	149461	CLDN19
ENSG00000117385	ENSG00000117385.11	ENSG00000117385.11	protein_coding	KNOWN	LEPRE1	protein_coding	KNOWN	LEPRE1	2	OTTHUMG00000007525.5	sense	chr1	HAVANA	gene	43212006	43232755	.	-	.	gene_id=ENSG00000117385.11;transcript_id=ENSG00000117385.11;gene_type=protein_coding;gene_status=KNOWN;gene_name=LEPRE1;transcript_type=protein_coding;transcript_status=KNOWN;transcript_name=LEPRE1;level=2;havana_gene=OTTHUMG00000007525.5;	304	233	238	316	453	430	306	486	376	343	505	336	64175	P3H1
ENSG00000164008	ENSG00000164008.9	ENSG00000164008.9	protein_coding	KNOWN	C1orf50	protein_coding	KNOWN	C1orf50	2	OTTHUMG00000007568.6	sense	chr1	HAVANA	gene	43232940	43263968	.	+	.	gene_id=ENSG00000164008.9;transcript_id=ENSG00000164008.9;gene_type=protein_coding;gene_status=KNOWN;gene_name=C1orf50;transcript_type=protein_coding;transcript_status=KNOWN;transcript_name=C1orf50;level=2;havana_gene=OTTHUMG00000007568.6;	143	149	118	214	132	89	62	112	90	105	154	96	79078	C1orf50
ENSG00000177868	ENSG00000177868.7	ENSG00000177868.7	protein_coding	KNOWN	CCDC23	protein_coding	KNOWN	CCDC23	2	OTTHUMG00000007566.1	sense	chr1	HAVANA	gene	43272723	43282954	.	-	.	gene_id=ENSG00000177868.7;transcript_id=ENSG00000177868.7;gene_type=protein_coding;gene_status=KNOWN;gene_name=CCDC23;transcript_type=protein_coding;transcript_status=KNOWN;transcript_name=CCDC23;level=2;havana_gene=OTTHUMG00000007566.1;	93	84	61	116	47	42	29	69	32	55	60	42	374969	SVBP
ENSG00000164010	ENSG00000164010.9	ENSG00000164010.9	protein_coding	KNOWN	ERMAP	protein_coding	KNOWN	ERMAP	2	OTTHUMG00000007619.1	sense	chr1	HAVANA	gene	43282795	43310660	.	+	.	gene_id=ENSG00000164010.9;transcript_id=ENSG00000164010.9;gene_type=protein_coding;gene_status=KNOWN;gene_name=ERMAP;transcript_type=protein_coding;transcript_status=KNOWN;transcript_name=ERMAP;level=2;havana_gene=OTTHUMG00000007619.1;	81	87	83	116	155	100	82	129	91	100	137	92	114625	ERMAP
ENSG00000164011	ENSG00000164011.13	ENSG00000164011.13	protein_coding	KNOWN	ZNF691	protein_coding	KNOWN	ZNF691	2	OTTHUMG00000007623.4	sense	chr1	HAVANA	gene	43312280	43318148	.	+	.	gene_id=ENSG00000164011.13;transcript_id=ENSG00000164011.13;gene_type=protein_coding;gene_status=KNOWN;gene_name=ZNF691;transcript_type=protein_coding;transcript_status=KNOWN;transcript_name=ZNF691;level=2;havana_gene=OTTHUMG00000007623.4;	60	45	45	53	64	41	26	66	31	35	49	35	51058	ZNF691
ENSG00000117394	ENSG00000117394.15	ENSG00000117394.15	protein_coding	KNOWN	SLC2A1	protein_coding	KNOWN	SLC2A1	2	OTTHUMG00000007657.5	sense	chr1	HAVANA	gene	43391052	43424530	.	-	.	gene_id=ENSG00000117394.15;transcript_id=ENSG00000117394.15;gene_type=protein_coding;gene_status=KNOWN;gene_name=SLC2A1;transcript_type=protein_coding;transcript_status=KNOWN;transcript_name=SLC2A1;level=2;havana_gene=OTTHUMG00000007657.5;	573	544	442	665	1147	821	654	1023	765	746	1212	894	6513	SLC2A1
ENSG00000186973	ENSG00000186973.6	ENSG00000186973.6	protein_coding	KNOWN	FAM183A	protein_coding	KNOWN	FAM183A	1	OTTHUMG00000007286.3	sense	chr1	HAVANA	gene	43610824	43622067	.	+	.	gene_id=ENSG00000186973.6;transcript_id=ENSG00000186973.6;gene_type=protein_coding;gene_status=KNOWN;gene_name=FAM183A;transcript_type=protein_coding;transcript_status=KNOWN;transcript_name=FAM183A;level=1;havana_gene=OTTHUMG00000007286.3;	2	0	0	0	0	1	2	0	0	0	0	0	440585	FAM183A
ENSG00000117395	ENSG00000117395.6	ENSG00000117395.6	protein_coding	KNOWN	EBNA1BP2	protein_coding	KNOWN	EBNA1BP2	2	OTTHUMG00000007284.2	sense	chr1	HAVANA	gene	43629846	43736607	.	-	.	gene_id=ENSG00000117395.6;transcript_id=ENSG00000117395.6;gene_type=protein_coding;gene_status=KNOWN;gene_name=EBNA1BP2;transcript_type=protein_coding;transcript_status=KNOWN;transcript_name=EBNA1BP2;level=2;havana_gene=OTTHUMG00000007284.2;	2038	2174	1482	2612	1123	1042	740	1616	916	998	1135	934	10969	EBNA1BP2
ENSG00000243710	ENSG00000243710.3	ENSG00000243710.3	protein_coding	KNOWN	WDR65	protein_coding	KNOWN	WDR65	1	ncRNA_host	sense	chr1	HAVANA	gene	43637820	43720029	.	+	.	gene_id=ENSG00000243710.3;transcript_id=ENSG00000243710.3;gene_type=protein_coding;gene_status=KNOWN;gene_name=WDR65;transcript_type=protein_coding;transcript_status=KNOWN;transcript_name=WDR65;level=1;tag=ncRNA_host;havana_gene=OTTHUMG00000007285.2;	18	14	15	26	20	20	12	34	13	9	37	17	149465	CFAP57
ENSG00000179178	ENSG00000179178.6	ENSG00000179178.6	protein_coding	KNOWN	TMEM125	protein_coding	KNOWN	TMEM125	2	OTTHUMG00000007288.2	sense	chr1	HAVANA	gene	43735665	43739673	.	+	.	gene_id=ENSG00000179178.6;transcript_id=ENSG00000179178.6;gene_type=protein_coding;gene_status=KNOWN;gene_name=TMEM125;transcript_type=protein_coding;transcript_status=KNOWN;transcript_name=TMEM125;level=2;havana_gene=OTTHUMG00000007288.2;	0	0	0	0	0	0	2	0	0	0	0	0	128218	TMEM125
ENSG00000253313	ENSG00000253313.1	ENSG00000253313.1	protein_coding	KNOWN	C1orf210	protein_coding	KNOWN	C1orf210	2	OTTHUMG00000007289.2	sense	chr1	HAVANA	gene	43747554	43751288	.	-	.	gene_id=ENSG00000253313.1;transcript_id=ENSG00000253313.1;gene_type=protein_coding;gene_status=KNOWN;gene_name=C1orf210;transcript_type=protein_coding;transcript_status=KNOWN;transcript_name=C1orf210;level=2;havana_gene=OTTHUMG00000007289.2;	1	0	0	0	0	0	1	0	0	0	0	0	149466	C1orf210
ENSG00000066056	ENSG00000066056.9	ENSG00000066056.9	protein_coding	KNOWN	TIE1	protein_coding	KNOWN	TIE1	2	OTTHUMG00000007282.4	sense	chr1	HAVANA	gene	43766664	43788779	.	+	.	gene_id=ENSG00000066056.9;transcript_id=ENSG00000066056.9;gene_type=protein_coding;gene_status=KNOWN;gene_name=TIE1;transcript_type=protein_coding;transcript_status=KNOWN;transcript_name=TIE1;level=2;havana_gene=OTTHUMG00000007282.4;	0	0	0	1	1	1	1	0	1	0	0	0	7075	TIE1
ENSG00000117400	ENSG00000117400.10	ENSG00000117400.10	protein_coding	KNOWN	MPL	protein_coding	KNOWN	MPL	2	OTTHUMG00000007429.1	sense	chr1	HAVANA	gene	43803478	43818443	.	+	.	gene_id=ENSG00000117400.10;transcript_id=ENSG00000117400.10;gene_type=protein_coding;gene_status=KNOWN;gene_name=MPL;transcript_type=protein_coding;transcript_status=KNOWN;transcript_name=MPL;level=2;havana_gene=OTTHUMG00000007429.1;	0	0	0	0	3	3	1	0	0	0	0	0	4352	MPL
ENSG00000117399	ENSG00000117399.9	ENSG00000117399.9	protein_coding	KNOWN	CDC20	protein_coding	KNOWN	CDC20	2	OTTHUMG00000007420.2	sense	chr1	HAVANA	gene	43824626	43828874	.	+	.	gene_id=ENSG00000117399.9;transcript_id=ENSG00000117399.9;gene_type=protein_coding;gene_status=KNOWN;gene_name=CDC20;transcript_type=protein_coding;transcript_status=KNOWN;transcript_name=CDC20;level=2;havana_gene=OTTHUMG00000007420.2;	746	624	450	714	437	469	350	656	302	410	562	450	991	CDC20
ENSG00000066322	ENSG00000066322.8	ENSG00000066322.8	protein_coding	KNOWN	ELOVL1	protein_coding	KNOWN	ELOVL1	2	OTTHUMG00000007422.2	sense	chr1	HAVANA	gene	43829068	43833696	.	-	.	gene_id=ENSG00000066322.8;transcript_id=ENSG00000066322.8;gene_type=protein_coding;gene_status=KNOWN;gene_name=ELOVL1;transcript_type=protein_coding;transcript_status=KNOWN;transcript_name=ELOVL1;level=2;havana_gene=OTTHUMG00000007422.2;	673	573	508	769	682	578	409	759	363	439	528	459	64834	ELOVL1
ENSG00000159479	ENSG00000159479.12	ENSG00000159479.12	protein_coding	KNOWN	MED8	protein_coding	KNOWN	MED8	1	OTTHUMG00000007421.6	sense	chr1	HAVANA	gene	43849588	43855479	.	-	.	gene_id=ENSG00000159479.12;transcript_id=ENSG00000159479.12;gene_type=protein_coding;gene_status=KNOWN;gene_name=MED8;transcript_type=protein_coding;transcript_status=KNOWN;transcript_name=MED8;level=1;havana_gene=OTTHUMG00000007421.6;	397	354	333	491	369	232	199	354	267	238	288	264	112950	MED8
ENSG00000198198	ENSG00000198198.9	ENSG00000198198.9	protein_coding	KNOWN	SZT2	protein_coding	KNOWN	SZT2	2	OTTHUMG00000007423.6	sense	chr1	HAVANA	gene	43855553	43918321	.	+	.	gene_id=ENSG00000198198.9;transcript_id=ENSG00000198198.9;gene_type=protein_coding;gene_status=KNOWN;gene_name=SZT2;transcript_type=protein_coding;transcript_status=KNOWN;transcript_name=SZT2;level=2;havana_gene=OTTHUMG00000007423.6;	146	168	83	228	297	236	176	271	162	170	308	209	23334	SZT2
ENSG00000178922	ENSG00000178922.12	ENSG00000178922.12	protein_coding	KNOWN	HYI	protein_coding	KNOWN	HYI	2	OTTHUMG00000007502.3	sense	chr1	HAVANA	gene	43916824	43919660	.	-	.	gene_id=ENSG00000178922.12;transcript_id=ENSG00000178922.12;gene_type=protein_coding;gene_status=KNOWN;gene_name=HYI;transcript_type=protein_coding;transcript_status=KNOWN;transcript_name=HYI;level=2;havana_gene=OTTHUMG00000007502.3;	364	311	209	392	409	414	326	510	206	245	367	264	81888	HYI
ENSG00000142949	ENSG00000142949.12	ENSG00000142949.12	protein_coding	KNOWN	PTPRF	protein_coding	KNOWN	PTPRF	2	OTTHUMG00000007501.4	sense	chr1	HAVANA	gene	43990858	44089343	.	+	.	gene_id=ENSG00000142949.12;transcript_id=ENSG00000142949.12;gene_type=protein_coding;gene_status=KNOWN;gene_name=PTPRF;transcript_type=protein_coding;transcript_status=KNOWN;transcript_name=PTPRF;level=2;havana_gene=OTTHUMG00000007501.4;	484	446	423	570	1463	1488	894	1474	868	882	1284	966	5792	PTPRF
ENSG00000066135	ENSG00000066135.8	ENSG00000066135.8	protein_coding	KNOWN	KDM4A	protein_coding	KNOWN	KDM4A	2	OTTHUMG00000007560.2	sense	chr1	HAVANA	gene	44115829	44171186	.	+	.	gene_id=ENSG00000066135.8;transcript_id=ENSG00000066135.8;gene_type=protein_coding;gene_status=KNOWN;gene_name=KDM4A;transcript_type=protein_coding;transcript_status=KNOWN;transcript_name=KDM4A;level=2;havana_gene=OTTHUMG00000007560.2;	217	207	152	294	347	298	208	397	257	298	384	273	9682	KDM4A
ENSG00000126091	ENSG00000126091.15	ENSG00000126091.15	protein_coding	KNOWN	ST3GAL3	protein_coding	KNOWN	ST3GAL3	1	ncRNA_host	sense	chr1	HAVANA	gene	44171495	44396831	.	+	.	gene_id=ENSG00000126091.15;transcript_id=ENSG00000126091.15;gene_type=protein_coding;gene_status=KNOWN;gene_name=ST3GAL3;transcript_type=protein_coding;transcript_status=KNOWN;transcript_name=ST3GAL3;level=1;tag=ncRNA_host;havana_gene=OTTHUMG00000007561.7;	94	120	62	149	294	276	159	240	202	237	285	204	6487	ST3GAL3
ENSG00000117407	ENSG00000117407.12	ENSG00000117407.12	protein_coding	KNOWN	ARTN	protein_coding	KNOWN	ARTN	2	OTTHUMG00000007705.2	sense	chr1	HAVANA	gene	44398992	44402913	.	+	.	gene_id=ENSG00000117407.12;transcript_id=ENSG00000117407.12;gene_type=protein_coding;gene_status=KNOWN;gene_name=ARTN;transcript_type=protein_coding;transcript_status=KNOWN;transcript_name=ARTN;level=2;havana_gene=OTTHUMG00000007705.2;	25	18	9	28	84	81	43	77	82	72	111	66	9048	ARTN
ENSG00000117408	ENSG00000117408.6	ENSG00000117408.6	protein_coding	KNOWN	IPO13	protein_coding	KNOWN	IPO13	2	OTTHUMG00000008297.2	sense	chr1	HAVANA	gene	44412611	44433694	.	+	.	gene_id=ENSG00000117408.6;transcript_id=ENSG00000117408.6;gene_type=protein_coding;gene_status=KNOWN;gene_name=IPO13;transcript_type=protein_coding;transcript_status=KNOWN;transcript_name=IPO13;level=2;havana_gene=OTTHUMG00000008297.2;	172	117	98	170	162	161	100	216	159	143	175	148	9670	IPO13
ENSG00000132768	ENSG00000132768.9	ENSG00000132768.9	protein_coding	KNOWN	DPH2	protein_coding	KNOWN	DPH2	1	OTTHUMG00000008295.2	sense	chr1	HAVANA	gene	44435672	44439041	.	+	.	gene_id=ENSG00000132768.9;transcript_id=ENSG00000132768.9;gene_type=protein_coding;gene_status=KNOWN;gene_name=DPH2;transcript_type=protein_coding;transcript_status=KNOWN;transcript_name=DPH2;level=1;havana_gene=OTTHUMG00000008295.2;	358	395	288	441	376	357	244	459	245	278	334	266	1802	DPH2
ENSG00000117410	ENSG00000117410.9	ENSG00000117410.9	protein_coding	KNOWN	ATP6V0B	protein_coding	KNOWN	ATP6V0B	2	OTTHUMG00000008298.2	sense	chr1	HAVANA	gene	44440159	44443967	.	+	.	gene_id=ENSG00000117410.9;transcript_id=ENSG00000117410.9;gene_type=protein_coding;gene_status=KNOWN;gene_name=ATP6V0B;transcript_type=protein_coding;transcript_status=KNOWN;transcript_name=ATP6V0B;level=2;havana_gene=OTTHUMG00000008298.2;	1509	1172	940	1426	981	982	681	1306	716	831	1215	875	533	ATP6V0B
ENSG00000117411	ENSG00000117411.12	ENSG00000117411.12	protein_coding	KNOWN	B4GALT2	protein_coding	KNOWN	B4GALT2	2	OTTHUMG00000008296.1	sense	chr1	HAVANA	gene	44444615	44456840	.	+	.	gene_id=ENSG00000117411.12;transcript_id=ENSG00000117411.12;gene_type=protein_coding;gene_status=KNOWN;gene_name=B4GALT2;transcript_type=protein_coding;transcript_status=KNOWN;transcript_name=B4GALT2;level=2;havana_gene=OTTHUMG00000008296.1;	544	513	446	686	510	451	309	647	314	366	472	364	8704	B4GALT2
ENSG00000159214	ENSG00000159214.8	ENSG00000159214.8	protein_coding	KNOWN	CCDC24	protein_coding	KNOWN	CCDC24	2	OTTHUMG00000008299.3	sense	chr1	HAVANA	gene	44457031	44462200	.	+	.	gene_id=ENSG00000159214.8;transcript_id=ENSG00000159214.8;gene_type=protein_coding;gene_status=KNOWN;gene_name=CCDC24;transcript_type=protein_coding;transcript_status=KNOWN;transcript_name=CCDC24;level=2;havana_gene=OTTHUMG00000008299.3;	47	25	22	48	50	56	27	61	39	37	57	44	149473	CCDC24
ENSG00000196517	ENSG00000196517.7	ENSG00000196517.7	protein_coding	KNOWN	SLC6A9	protein_coding	KNOWN	SLC6A9	1	OTTHUMG00000008294.2	sense	chr1	HAVANA	gene	44457172	44497139	.	-	.	gene_id=ENSG00000196517.7;transcript_id=ENSG00000196517.7;gene_type=protein_coding;gene_status=KNOWN;gene_name=SLC6A9;transcript_type=protein_coding;transcript_status=KNOWN;transcript_name=SLC6A9;level=1;havana_gene=OTTHUMG00000008294.2;	274	251	187	276	407	348	218	356	309	361	503	500	6536	SLC6A9
ENSG00000171872	ENSG00000171872.4	ENSG00000171872.4	protein_coding	KNOWN	KLF17	protein_coding	KNOWN	KLF17	2	OTTHUMG00000009664.1	sense	chr1	HAVANA	gene	44584522	44600812	.	+	.	gene_id=ENSG00000171872.4;transcript_id=ENSG00000171872.4;gene_type=protein_coding;gene_status=KNOWN;gene_name=KLF17;transcript_type=protein_coding;transcript_status=KNOWN;transcript_name=KLF17;level=2;havana_gene=OTTHUMG00000009664.1;	4	4	4	5	11	2	6	8	9	4	13	6	128209	KLF17
ENSG00000178028	ENSG00000178028.9	ENSG00000178028.9	protein_coding	KNOWN	DMAP1	protein_coding	KNOWN	DMAP1	2	OTTHUMG00000007577.3	sense	chr1	HAVANA	gene	44679127	44686353	.	+	.	gene_id=ENSG00000178028.9;transcript_id=ENSG00000178028.9;gene_type=protein_coding;gene_status=KNOWN;gene_name=DMAP1;transcript_type=protein_coding;transcript_status=KNOWN;transcript_name=DMAP1;level=2;havana_gene=OTTHUMG00000007577.3;	626	538	508	668	573	553	361	682	420	491	608	453	55929	DMAP1
ENSG00000117419	ENSG00000117419.10	ENSG00000117419.10	protein_coding	KNOWN	ERI3	protein_coding	KNOWN	ERI3	2	ncRNA_host	sense	chr1	HAVANA	gene	44686742	44820932	.	-	.	gene_id=ENSG00000117419.10;transcript_id=ENSG00000117419.10;gene_type=protein_coding;gene_status=KNOWN;gene_name=ERI3;transcript_type=protein_coding;transcript_status=KNOWN;transcript_name=ERI3;level=2;tag=ncRNA_host;havana_gene=OTTHUMG00000007637.3;	464	430	334	566	405	441	263	470	309	325	488	356	79033	ERI3
ENSG00000187147	ENSG00000187147.13	ENSG00000187147.13	protein_coding	KNOWN	RNF220	protein_coding	KNOWN	RNF220	2	ncRNA_host	sense	chr1	HAVANA	gene	44870866	45117396	.	+	.	gene_id=ENSG00000187147.13;transcript_id=ENSG00000187147.13;gene_type=protein_coding;gene_status=KNOWN;gene_name=RNF220;transcript_type=protein_coding;transcript_status=KNOWN;transcript_name=RNF220;level=2;tag=ncRNA_host;havana_gene=OTTHUMG00000007697.6;	496	504	385	607	698	599	412	719	396	495	723	521	55182	RNF220
ENSG00000126106	ENSG00000126106.9	ENSG00000126106.9	protein_coding	KNOWN	TMEM53	protein_coding	KNOWN	TMEM53	2	OTTHUMG00000007833.1	sense	chr1	HAVANA	gene	45100910	45140227	.	-	.	gene_id=ENSG00000126106.9;transcript_id=ENSG00000126106.9;gene_type=protein_coding;gene_status=KNOWN;gene_name=TMEM53;transcript_type=protein_coding;transcript_status=KNOWN;transcript_name=TMEM53;level=2;havana_gene=OTTHUMG00000007833.1;	58	38	22	40	35	41	33	64	23	40	59	52	79639	TMEM53
ENSG00000198520	ENSG00000198520.6	ENSG00000198520.6	protein_coding	KNOWN	C1orf228	protein_coding	KNOWN	C1orf228	1	OTTHUMG00000007834.5	sense	chr1	HAVANA	gene	45140364	45191263	.	+	.	gene_id=ENSG00000198520.6;transcript_id=ENSG00000198520.6;gene_type=protein_coding;gene_status=KNOWN;gene_name=C1orf228;transcript_type=protein_coding;transcript_status=KNOWN;transcript_name=C1orf228;level=1;havana_gene=OTTHUMG00000007834.5;	23	25	13	28	84	48	35	54	42	31	53	41	339541	ARMH1
ENSG00000142945	ENSG00000142945.8	ENSG00000142945.8	protein_coding	KNOWN	KIF2C	protein_coding	KNOWN	KIF2C	2	OTTHUMG00000008416.5	sense	chr1	HAVANA	gene	45205490	45233439	.	+	.	gene_id=ENSG00000142945.8;transcript_id=ENSG00000142945.8;gene_type=protein_coding;gene_status=KNOWN;gene_name=KIF2C;transcript_type=protein_coding;transcript_status=KNOWN;transcript_name=KIF2C;level=2;havana_gene=OTTHUMG00000008416.5;	691	641	541	860	854	782	518	901	596	592	817	602	11004	KIF2C
ENSG00000142937	ENSG00000142937.7	ENSG00000142937.7	protein_coding	KNOWN	RPS8	protein_coding	KNOWN	RPS8	2	ncRNA_host	sense	chr1	HAVANA	gene	45240923	45244451	.	+	.	gene_id=ENSG00000142937.7;transcript_id=ENSG00000142937.7;gene_type=protein_coding;gene_status=KNOWN;gene_name=RPS8;transcript_type=protein_coding;transcript_status=KNOWN;transcript_name=RPS8;level=2;tag=ncRNA_host;havana_gene=OTTHUMG00000008494.1;	19036	19182	15636	24185	19569	14422	12631	21366	16918	16486	20858	17847	6202	RPS8
ENSG00000142959	ENSG00000142959.4	ENSG00000142959.4	protein_coding	KNOWN	BEST4	protein_coding	KNOWN	BEST4	2	OTTHUMG00000008488.1	sense	chr1	HAVANA	gene	45249257	45253377	.	-	.	gene_id=ENSG00000142959.4;transcript_id=ENSG00000142959.4;gene_type=protein_coding;gene_status=KNOWN;gene_name=BEST4;transcript_type=protein_coding;transcript_status=KNOWN;transcript_name=BEST4;level=2;havana_gene=OTTHUMG00000008488.1;	0	0	1	6	4	2	0	4	1	0	4	1	266675	BEST4
ENSG00000173846	ENSG00000173846.8	ENSG00000173846.8	protein_coding	KNOWN	PLK3	protein_coding	KNOWN	PLK3	2	OTTHUMG00000008491.2	sense	chr1	HAVANA	gene	45265897	45271662	.	+	.	gene_id=ENSG00000173846.8;transcript_id=ENSG00000173846.8;gene_type=protein_coding;gene_status=KNOWN;gene_name=PLK3;transcript_type=protein_coding;transcript_status=KNOWN;transcript_name=PLK3;level=2;havana_gene=OTTHUMG00000008491.2;	60	38	33	61	119	126	94	130	113	99	167	131	1263	PLK3
ENSG00000188396	ENSG00000188396.2	ENSG00000188396.2	protein_coding	NOVEL	TCTEX1D4	protein_coding	NOVEL	TCTEX1D4	2	OTTHUMG00000008586.1	sense	chr1	HAVANA	gene	45271585	45272957	.	-	.	gene_id=ENSG00000188396.2;transcript_id=ENSG00000188396.2;gene_type=protein_coding;gene_status=NOVEL;gene_name=TCTEX1D4;transcript_type=protein_coding;transcript_status=NOVEL;transcript_name=TCTEX1D4;level=2;havana_gene=OTTHUMG00000008586.1;	11	6	6	4	2	2	2	4	0	3	11	7	343521	TCTEX1D4
ENSG00000222009	ENSG00000222009.4	ENSG00000222009.4	protein_coding	KNOWN	BTBD19	protein_coding	KNOWN	BTBD19	2	OTTHUMG00000008493.3	sense	chr1	HAVANA	gene	45274154	45281257	.	+	.	gene_id=ENSG00000222009.4;transcript_id=ENSG00000222009.4;gene_type=protein_coding;gene_status=KNOWN;gene_name=BTBD19;transcript_type=protein_coding;transcript_status=KNOWN;transcript_name=BTBD19;level=2;havana_gene=OTTHUMG00000008493.3;	2	0	3	3	17	9	6	11	5	12	20	8	149478	BTBD19
ENSG00000117425	ENSG00000117425.9	ENSG00000117425.9	protein_coding	KNOWN	PTCH2	protein_coding	KNOWN	PTCH2	2	ncRNA_host	sense	chr1	HAVANA	gene	45285516	45308735	.	-	.	gene_id=ENSG00000117425.9;transcript_id=ENSG00000117425.9;gene_type=protein_coding;gene_status=KNOWN;gene_name=PTCH2;transcript_type=protein_coding;transcript_status=KNOWN;transcript_name=PTCH2;level=2;tag=ncRNA_host;havana_gene=OTTHUMG00000008490.4;	2758	2905	1809	2961	2810	2682	1910	3236	1947	1932	3484	3216	8643	PTCH2
ENSG00000070785	ENSG00000070785.12	ENSG00000070785.12	protein_coding	KNOWN	EIF2B3	protein_coding	KNOWN	EIF2B3	2	ncRNA_host	sense	chr1	HAVANA	gene	45316450	45452282	.	-	.	gene_id=ENSG00000070785.12;transcript_id=ENSG00000070785.12;gene_type=protein_coding;gene_status=KNOWN;gene_name=EIF2B3;transcript_type=protein_coding;transcript_status=KNOWN;transcript_name=EIF2B3;level=2;tag=ncRNA_host;havana_gene=OTTHUMG00000008585.2;	416	501	370	595	468	403	237	527	335	345	447	343	8891	EIF2B3
ENSG00000126107	ENSG00000126107.10	ENSG00000126107.10	protein_coding	KNOWN	HECTD3	protein_coding	KNOWN	HECTD3	2	OTTHUMG00000008587.1	sense	chr1	HAVANA	gene	45468212	45477001	.	-	.	gene_id=ENSG00000126107.10;transcript_id=ENSG00000126107.10;gene_type=protein_coding;gene_status=KNOWN;gene_name=HECTD3;transcript_type=protein_coding;transcript_status=KNOWN;transcript_name=HECTD3;level=2;havana_gene=OTTHUMG00000008587.1;	125	97	103	175	158	141	77	168	95	107	135	121	79654	HECTD3
ENSG00000126088	ENSG00000126088.8	ENSG00000126088.8	protein_coding	KNOWN	UROD	protein_coding	KNOWN	UROD	2	OTTHUMG00000008949.2	sense	chr1	HAVANA	gene	45477819	45481247	.	+	.	gene_id=ENSG00000126088.8;transcript_id=ENSG00000126088.8;gene_type=protein_coding;gene_status=KNOWN;gene_name=UROD;transcript_type=protein_coding;transcript_status=KNOWN;transcript_name=UROD;level=2;havana_gene=OTTHUMG00000008949.2;	1219	1032	886	1251	758	660	529	975	585	624	791	666	7389	UROD
ENSG00000162415	ENSG00000162415.6	ENSG00000162415.6	protein_coding	KNOWN	ZSWIM5	protein_coding	KNOWN	ZSWIM5	2	ncRNA_host	sense	chr1	HAVANA	gene	45482071	45771881	.	-	.	gene_id=ENSG00000162415.6;transcript_id=ENSG00000162415.6;gene_type=protein_coding;gene_status=KNOWN;gene_name=ZSWIM5;transcript_type=protein_coding;transcript_status=KNOWN;transcript_name=ZSWIM5;level=2;tag=ncRNA_host;havana_gene=OTTHUMG00000008950.2;	74	129	54	131	203	152	111	174	157	135	224	152	57643	ZSWIM5
ENSG00000186603	ENSG00000186603.4	ENSG00000186603.4	protein_coding	KNOWN	HPDL	protein_coding	KNOWN	HPDL	2	OTTHUMG00000007681.1	sense	chr1	HAVANA	gene	45792545	45794347	.	+	.	gene_id=ENSG00000186603.4;transcript_id=ENSG00000186603.4;gene_type=protein_coding;gene_status=KNOWN;gene_name=HPDL;transcript_type=protein_coding;transcript_status=KNOWN;transcript_name=HPDL;level=2;havana_gene=OTTHUMG00000007681.1;	380	396	260	508	151	162	124	232	150	161	181	144	84842	HPDL
ENSG00000132781	ENSG00000132781.13	ENSG00000132781.13	protein_coding	KNOWN	MUTYH	protein_coding	KNOWN	MUTYH	1	OTTHUMG00000007682.5	sense	chr1	HAVANA	gene	45794835	45806142	.	-	.	gene_id=ENSG00000132781.13;transcript_id=ENSG00000132781.13;gene_type=protein_coding;gene_status=KNOWN;gene_name=MUTYH;transcript_type=protein_coding;transcript_status=KNOWN;transcript_name=MUTYH;level=1;havana_gene=OTTHUMG00000007682.5;	220	183	126	238	218	198	134	271	155	186	225	181	4595	MUTYH
ENSG00000132773	ENSG00000132773.7	ENSG00000132773.7	protein_coding	KNOWN	TOE1	protein_coding	KNOWN	TOE1	2	OTTHUMG00000007678.2	sense	chr1	HAVANA	gene	45805342	45809647	.	+	.	gene_id=ENSG00000132773.7;transcript_id=ENSG00000132773.7;gene_type=protein_coding;gene_status=KNOWN;gene_name=TOE1;transcript_type=protein_coding;transcript_status=KNOWN;transcript_name=TOE1;level=2;havana_gene=OTTHUMG00000007678.2;	366	318	241	420	353	322	259	448	254	267	313	239	114034	TOE1
ENSG00000070759	ENSG00000070759.12	ENSG00000070759.12	protein_coding	KNOWN	TESK2	protein_coding	KNOWN	TESK2	2	ncRNA_host	sense	chr1	HAVANA	gene	45809555	45956872	.	-	.	gene_id=ENSG00000070759.12;transcript_id=ENSG00000070759.12;gene_type=protein_coding;gene_status=KNOWN;gene_name=TESK2;transcript_type=protein_coding;transcript_status=KNOWN;transcript_name=TESK2;level=2;tag=ncRNA_host;havana_gene=OTTHUMG00000007680.2;	31	31	21	40	50	45	26	44	56	41	73	48	10420	TESK2
ENSG00000132763	ENSG00000132763.10	ENSG00000132763.10	protein_coding	KNOWN	MMACHC	protein_coding	KNOWN	MMACHC	1	OTTHUMG00000007742.4	sense	chr1	HAVANA	gene	45965725	45976739	.	+	.	gene_id=ENSG00000132763.10;transcript_id=ENSG00000132763.10;gene_type=protein_coding;gene_status=KNOWN;gene_name=MMACHC;transcript_type=protein_coding;transcript_status=KNOWN;transcript_name=MMACHC;level=1;havana_gene=OTTHUMG00000007742.4;	91	87	67	127	78	67	38	79	49	61	67	56	25974	MMACHC
ENSG00000117450	ENSG00000117450.9	ENSG00000117450.9	protein_coding	KNOWN	PRDX1	protein_coding	KNOWN	PRDX1	2	OTTHUMG00000007738.6	sense	chr1	HAVANA	gene	45976708	45988719	.	-	.	gene_id=ENSG00000117450.9;transcript_id=ENSG00000117450.9;gene_type=protein_coding;gene_status=KNOWN;gene_name=PRDX1;transcript_type=protein_coding;transcript_status=KNOWN;transcript_name=PRDX1;level=2;havana_gene=OTTHUMG00000007738.6;	16397	13795	12972	19052	7721	7087	5004	10340	5522	6316	7849	6298	5052	PRDX1
ENSG00000117448	ENSG00000117448.9	ENSG00000117448.9	protein_coding	KNOWN	AKR1A1	protein_coding	KNOWN	AKR1A1	2	OTTHUMG00000007740.3	sense	chr1	HAVANA	gene	46016215	46035721	.	+	.	gene_id=ENSG00000117448.9;transcript_id=ENSG00000117448.9;gene_type=protein_coding;gene_status=KNOWN;gene_name=AKR1A1;transcript_type=protein_coding;transcript_status=KNOWN;transcript_name=AKR1A1;level=2;havana_gene=OTTHUMG00000007740.3;	1077	854	718	1116	578	495	353	718	359	493	599	439	10327	AKR1A1
ENSG00000132780	ENSG00000132780.12	ENSG00000132780.12	protein_coding	KNOWN	NASP	protein_coding	KNOWN	NASP	1	OTTHUMG00000007826.3	sense	chr1	HAVANA	gene	46049518	46084566	.	+	.	gene_id=ENSG00000132780.12;transcript_id=ENSG00000132780.12;gene_type=protein_coding;gene_status=KNOWN;gene_name=NASP;transcript_type=protein_coding;transcript_status=KNOWN;transcript_name=NASP;level=1;havana_gene=OTTHUMG00000007826.3;	771	816	671	1014	806	720	447	1034	626	689	796	640	4678	NASP
ENSG00000159588	ENSG00000159588.10	ENSG00000159588.10	protein_coding	KNOWN	CCDC17	protein_coding	KNOWN	CCDC17	2	OTTHUMG00000007822.7	sense	chr1	HAVANA	gene	46085716	46089729	.	-	.	gene_id=ENSG00000159588.10;transcript_id=ENSG00000159588.10;gene_type=protein_coding;gene_status=KNOWN;gene_name=CCDC17;transcript_type=protein_coding;transcript_status=KNOWN;transcript_name=CCDC17;level=2;havana_gene=OTTHUMG00000007822.7;	7	7	7	7	17	13	18	25	28	19	18	18	149483	CCDC17
ENSG00000159592	ENSG00000159592.6	ENSG00000159592.6	protein_coding	KNOWN	GPBP1L1	protein_coding	KNOWN	GPBP1L1	2	OTTHUMG00000040990.1	sense	chr1	HAVANA	gene	46092976	46153785	.	-	.	gene_id=ENSG00000159592.6;transcript_id=ENSG00000159592.6;gene_type=protein_coding;gene_status=KNOWN;gene_name=GPBP1L1;transcript_type=protein_coding;transcript_status=KNOWN;transcript_name=GPBP1L1;level=2;havana_gene=OTTHUMG00000040990.1;	774	713	595	930	1013	710	556	989	739	673	962	767	60313	GPBP1L1
ENSG00000159596	ENSG00000159596.6	ENSG00000159596.6	protein_coding	KNOWN	TMEM69	protein_coding	KNOWN	TMEM69	2	OTTHUMG00000040993.1	sense	chr1	HAVANA	gene	46152886	46160115	.	+	.	gene_id=ENSG00000159596.6;transcript_id=ENSG00000159596.6;gene_type=protein_coding;gene_status=KNOWN;gene_name=TMEM69;transcript_type=protein_coding;transcript_status=KNOWN;transcript_name=TMEM69;level=2;havana_gene=OTTHUMG00000040993.1;	94	118	78	129	120	78	52	140	81	96	116	78	51249	TMEM69
ENSG00000197429	ENSG00000197429.6	ENSG00000197429.6	protein_coding	KNOWN	IPP	protein_coding	KNOWN	IPP	2	OTTHUMG00000008004.3	sense	chr1	HAVANA	gene	46159996	46216322	.	-	.	gene_id=ENSG00000197429.6;transcript_id=ENSG00000197429.6;gene_type=protein_coding;gene_status=KNOWN;gene_name=IPP;transcript_type=protein_coding;transcript_status=KNOWN;transcript_name=IPP;level=2;havana_gene=OTTHUMG00000008004.3;	111	81	68	151	129	106	86	129	79	86	116	81	3652	IPP
ENSG00000086015	ENSG00000086015.16	ENSG00000086015.16	protein_coding	KNOWN	MAST2	protein_coding	KNOWN	MAST2	2	OTTHUMG00000008007.4	sense	chr1	HAVANA	gene	46252659	46501796	.	+	.	gene_id=ENSG00000086015.16;transcript_id=ENSG00000086015.16;gene_type=protein_coding;gene_status=KNOWN;gene_name=MAST2;transcript_type=protein_coding;transcript_status=KNOWN;transcript_name=MAST2;level=2;havana_gene=OTTHUMG00000008007.4;	174	225	158	302	630	555	300	516	350	358	525	373	23139	MAST2
ENSG00000117461	ENSG00000117461.10	ENSG00000117461.10	protein_coding	KNOWN	PIK3R3	protein_coding	KNOWN	PIK3R3	2	OTTHUMG00000008096.2	sense	chr1	HAVANA	gene	46505812	46642160	.	-	.	gene_id=ENSG00000117461.10;transcript_id=ENSG00000117461.10;gene_type=protein_coding;gene_status=KNOWN;gene_name=PIK3R3;transcript_type=protein_coding;transcript_status=KNOWN;transcript_name=PIK3R3;level=2;havana_gene=OTTHUMG00000008096.2;	268	255	224	370	406	323	242	369	290	312	444	293	8503	PIK3R3
ENSG00000117472	ENSG00000117472.5	ENSG00000117472.5	protein_coding	KNOWN	TSPAN1	protein_coding	KNOWN	TSPAN1	2	OTTHUMG00000007602.1	sense	chr1	HAVANA	gene	46640745	46651630	.	+	.	gene_id=ENSG00000117472.5;transcript_id=ENSG00000117472.5;gene_type=protein_coding;gene_status=KNOWN;gene_name=TSPAN1;transcript_type=protein_coding;transcript_status=KNOWN;transcript_name=TSPAN1;level=2;havana_gene=OTTHUMG00000007602.1;	259	209	182	260	419	353	259	428	496	491	718	528	10103	TSPAN1
ENSG00000085998	ENSG00000085998.9	ENSG00000085998.9	protein_coding	KNOWN	POMGNT1	protein_coding	KNOWN	POMGNT1	2	OTTHUMG00000007604.2	sense	chr1	HAVANA	gene	46654354	46685977	.	-	.	gene_id=ENSG00000085998.9;transcript_id=ENSG00000085998.9;gene_type=protein_coding;gene_status=KNOWN;gene_name=POMGNT1;transcript_type=protein_coding;transcript_status=KNOWN;transcript_name=POMGNT1;level=2;havana_gene=OTTHUMG00000007604.2;	323	324	289	390	589	542	338	661	383	331	596	332	55624	POMGNT1
ENSG00000171357	ENSG00000171357.5	ENSG00000171357.5	protein_coding	KNOWN	LURAP1	protein_coding	KNOWN	LURAP1	2	OTTHUMG00000007605.1	sense	chr1	HAVANA	gene	46669006	46686933	.	+	.	gene_id=ENSG00000171357.5;transcript_id=ENSG00000171357.5;gene_type=protein_coding;gene_status=KNOWN;gene_name=LURAP1;transcript_type=protein_coding;transcript_status=KNOWN;transcript_name=LURAP1;level=2;havana_gene=OTTHUMG00000007605.1;	0	2	1	3	1	9	4	5	1	3	5	1	541468	LURAP1
ENSG00000085999	ENSG00000085999.7	ENSG00000085999.7	protein_coding	KNOWN	RAD54L	protein_coding	KNOWN	RAD54L	2	OTTHUMG00000007772.2	sense	chr1	HAVANA	gene	46713360	46744145	.	+	.	gene_id=ENSG00000085999.7;transcript_id=ENSG00000085999.7;gene_type=protein_coding;gene_status=KNOWN;gene_name=RAD54L;transcript_type=protein_coding;transcript_status=KNOWN;transcript_name=RAD54L;level=2;havana_gene=OTTHUMG00000007772.2;	201	195	158	253	402	337	205	394	180	239	278	197	8438	RAD54L
ENSG00000132128	ENSG00000132128.12	ENSG00000132128.12	protein_coding	KNOWN	LRRC41	protein_coding	KNOWN	LRRC41	2	OTTHUMG00000007810.2	sense	chr1	HAVANA	gene	46726868	46769280	.	-	.	gene_id=ENSG00000132128.12;transcript_id=ENSG00000132128.12;gene_type=protein_coding;gene_status=KNOWN;gene_name=LRRC41;transcript_type=protein_coding;transcript_status=KNOWN;transcript_name=LRRC41;level=2;havana_gene=OTTHUMG00000007810.2;	196	182	129	199	267	247	138	257	138	165	242	183	10489	LRRC41
ENSG00000173660	ENSG00000173660.7	ENSG00000173660.7	protein_coding	KNOWN	UQCRH	protein_coding	KNOWN	UQCRH	2	OTTHUMG00000007813.2	sense	chr1	HAVANA	gene	46769303	46782448	.	+	.	gene_id=ENSG00000173660.7;transcript_id=ENSG00000173660.7;gene_type=protein_coding;gene_status=KNOWN;gene_name=UQCRH;transcript_type=protein_coding;transcript_status=KNOWN;transcript_name=UQCRH;level=2;havana_gene=OTTHUMG00000007813.2;	4115	3460	3228	4501	1879	1769	1114	2616	1303	1659	2393	1853	7388	UQCRH
ENSG00000117481	ENSG00000117481.6	ENSG00000117481.6	protein_coding	KNOWN	NSUN4	protein_coding	KNOWN	NSUN4	2	OTTHUMG00000007808.2	sense	chr1	HAVANA	gene	46805849	46830824	.	+	.	gene_id=ENSG00000117481.6;transcript_id=ENSG00000117481.6;gene_type=protein_coding;gene_status=KNOWN;gene_name=NSUN4;transcript_type=protein_coding;transcript_status=KNOWN;transcript_name=NSUN4;level=2;havana_gene=OTTHUMG00000007808.2;	171	189	145	258	303	265	190	271	218	220	290	221	387338	NSUN4
ENSG00000117480	ENSG00000117480.11	ENSG00000117480.11	protein_coding	KNOWN	FAAH	protein_coding	KNOWN	FAAH	2	OTTHUMG00000007811.1	sense	chr1	HAVANA	gene	46859937	46879520	.	+	.	gene_id=ENSG00000117480.11;transcript_id=ENSG00000117480.11;gene_type=protein_coding;gene_status=KNOWN;gene_name=FAAH;transcript_type=protein_coding;transcript_status=KNOWN;transcript_name=FAAH;level=2;havana_gene=OTTHUMG00000007811.1;	6	1	0	3	8	6	2	7	4	3	3	1	2166	FAAH
ENSG00000197587	ENSG00000197587.6	ENSG00000197587.6	protein_coding	KNOWN	DMBX1	protein_coding	KNOWN	DMBX1	2	OTTHUMG00000007982.2	sense	chr1	HAVANA	gene	46972668	46979898	.	+	.	gene_id=ENSG00000197587.6;transcript_id=ENSG00000197587.6;gene_type=protein_coding;gene_status=KNOWN;gene_name=DMBX1;transcript_type=protein_coding;transcript_status=KNOWN;transcript_name=DMBX1;level=2;havana_gene=OTTHUMG00000007982.2;	15	8	13	15	18	13	9	16	16	11	20	7	127343	DMBX1
ENSG00000162456	ENSG00000162456.5	ENSG00000162456.5	protein_coding	KNOWN	KNCN	protein_coding	KNOWN	KNCN	2	OTTHUMG00000007987.3	sense	chr1	HAVANA	gene	47011316	47017199	.	-	.	gene_id=ENSG00000162456.5;transcript_id=ENSG00000162456.5;gene_type=protein_coding;gene_status=KNOWN;gene_name=KNCN;transcript_type=protein_coding;transcript_status=KNOWN;transcript_name=KNCN;level=2;havana_gene=OTTHUMG00000007987.3;	0	0	0	0	0	1	0	0	0	0	0	0	148930	KNCN
ENSG00000079277	ENSG00000079277.15	ENSG00000079277.15	protein_coding	KNOWN	MKNK1	protein_coding	KNOWN	MKNK1	1	OTTHUMG00000007983.3	sense	chr1	HAVANA	gene	47023090	47082515	.	-	.	gene_id=ENSG00000079277.15;transcript_id=ENSG00000079277.15;gene_type=protein_coding;gene_status=KNOWN;gene_name=MKNK1;transcript_type=protein_coding;transcript_status=KNOWN;transcript_name=MKNK1;level=1;havana_gene=OTTHUMG00000007983.3;	283	318	251	387	294	251	189	339	217	277	330	227	8569	MKNK1
ENSG00000142961	ENSG00000142961.10	ENSG00000142961.10	protein_coding	KNOWN	MOB3C	protein_coding	KNOWN	MOB3C	2	OTTHUMG00000007989.1	sense	chr1	HAVANA	gene	47073387	47082563	.	-	.	gene_id=ENSG00000142961.10;transcript_id=ENSG00000142961.10;gene_type=protein_coding;gene_status=KNOWN;gene_name=MOB3C;transcript_type=protein_coding;transcript_status=KNOWN;transcript_name=MOB3C;level=2;havana_gene=OTTHUMG00000007989.1;	69	48	42	82	63	54	37	59	48	60	56	45	148932	MOB3C
ENSG00000123472	ENSG00000123472.8	ENSG00000123472.8	protein_coding	KNOWN	ATPAF1	protein_coding	KNOWN	ATPAF1	1	OTTHUMG00000007988.3	sense	chr1	HAVANA	gene	47098409	47139539	.	-	.	gene_id=ENSG00000123472.8;transcript_id=ENSG00000123472.8;gene_type=protein_coding;gene_status=KNOWN;gene_name=ATPAF1;transcript_type=protein_coding;transcript_status=KNOWN;transcript_name=ATPAF1;level=1;havana_gene=OTTHUMG00000007988.3;	469	440	410	607	313	206	181	395	190	230	275	201	64756	ATPAF1
ENSG00000159658	ENSG00000159658.6	ENSG00000159658.6	protein_coding	KNOWN	EFCAB14	protein_coding	KNOWN	EFCAB14	2	OTTHUMG00000007992.4	sense	chr1	HAVANA	gene	47124366	47184824	.	-	.	gene_id=ENSG00000159658.6;transcript_id=ENSG00000159658.6;gene_type=protein_coding;gene_status=KNOWN;gene_name=EFCAB14;transcript_type=protein_coding;transcript_status=KNOWN;transcript_name=EFCAB14;level=2;havana_gene=OTTHUMG00000007992.4;	342	283	244	393	401	326	217	409	225	256	410	282	9813	EFCAB14
ENSG00000186118	ENSG00000186118.7	ENSG00000186118.7	protein_coding	KNOWN	TEX38	protein_coding	KNOWN	TEX38	1	OTTHUMG00000007991.2	sense	chr1	HAVANA	gene	47134527	47139266	.	+	.	gene_id=ENSG00000186118.7;transcript_id=ENSG00000186118.7;gene_type=protein_coding;gene_status=KNOWN;gene_name=TEX38;transcript_type=protein_coding;transcript_status=KNOWN;transcript_name=TEX38;level=1;havana_gene=OTTHUMG00000007991.2;	0	0	0	0	0	0	0	0	0	0	0	0	374973	TEX38
ENSG00000142973	ENSG00000142973.8	ENSG00000142973.8	protein_coding	KNOWN	CYP4B1	protein_coding	KNOWN	CYP4B1	1	OTTHUMG00000007984.6	sense	chr1	HAVANA	gene	47223510	47285085	.	+	.	gene_id=ENSG00000142973.8;transcript_id=ENSG00000142973.8;gene_type=protein_coding;gene_status=KNOWN;gene_name=CYP4B1;transcript_type=protein_coding;transcript_status=KNOWN;transcript_name=CYP4B1;level=1;havana_gene=OTTHUMG00000007984.6;	1	0	1	2	5	1	0	0	1	1	4	0	1580	CYP4B1
ENSG00000187048	ENSG00000187048.8	ENSG00000187048.8	protein_coding	KNOWN	CYP4A11	protein_coding	KNOWN	CYP4A11	2	OTTHUMG00000008020.3	sense	chr1	HAVANA	gene	47394849	47407156	.	-	.	gene_id=ENSG00000187048.8;transcript_id=ENSG00000187048.8;gene_type=protein_coding;gene_status=KNOWN;gene_name=CYP4A11;transcript_type=protein_coding;transcript_status=KNOWN;transcript_name=CYP4A11;level=2;havana_gene=OTTHUMG00000008020.3;	0	0	0	1	0	1	0	0	0	0	0	0	1579	CYP4A11
ENSG00000186377	ENSG00000186377.6	ENSG00000186377.6	protein_coding	KNOWN	CYP4X1	protein_coding	KNOWN	CYP4X1	2	OTTHUMG00000008017.1	sense	chr1	HAVANA	gene	47427036	47516423	.	+	.	gene_id=ENSG00000186377.6;transcript_id=ENSG00000186377.6;gene_type=protein_coding;gene_status=KNOWN;gene_name=CYP4X1;transcript_type=protein_coding;transcript_status=KNOWN;transcript_name=CYP4X1;level=2;havana_gene=OTTHUMG00000008017.1;	1	0	5	0	8	3	2	2	2	4	0	1	260293	CYP4X1
ENSG00000186160	ENSG00000186160.4	ENSG00000186160.4	protein_coding	KNOWN	CYP4Z1	protein_coding	KNOWN	CYP4Z1	2	OTTHUMG00000008019.1	sense	chr1	HAVANA	gene	47533160	47583991	.	+	.	gene_id=ENSG00000186160.4;transcript_id=ENSG00000186160.4;gene_type=protein_coding;gene_status=KNOWN;gene_name=CYP4Z1;transcript_type=protein_coding;transcript_status=KNOWN;transcript_name=CYP4Z1;level=2;havana_gene=OTTHUMG00000008019.1;	1	1	2	1	4	1	0	0	0	0	0	0	199974	CYP4Z1
ENSG00000162365	ENSG00000162365.7	ENSG00000162365.7	protein_coding	KNOWN	CYP4A22	protein_coding	KNOWN	CYP4A22	2	OTTHUMG00000007845.2	sense	chr1	HAVANA	gene	47603107	47615413	.	+	.	gene_id=ENSG00000162365.7;transcript_id=ENSG00000162365.7;gene_type=protein_coding;gene_status=KNOWN;gene_name=CYP4A22;transcript_type=protein_coding;transcript_status=KNOWN;transcript_name=CYP4A22;level=2;havana_gene=OTTHUMG00000007845.2;	0	1	0	0	0	0	0	0	1	0	0	0	284541	CYP4A22
ENSG00000162366	ENSG00000162366.3	ENSG00000162366.3	protein_coding	KNOWN	PDZK1IP1	protein_coding	KNOWN	PDZK1IP1	2	OTTHUMG00000007852.2	sense	chr1	HAVANA	gene	47649265	47656716	.	-	.	gene_id=ENSG00000162366.3;transcript_id=ENSG00000162366.3;gene_type=protein_coding;gene_status=KNOWN;gene_name=PDZK1IP1;transcript_type=protein_coding;transcript_status=KNOWN;transcript_name=PDZK1IP1;level=2;havana_gene=OTTHUMG00000007852.2;	0	0	0	0	11	3	9	6	6	4	8	8	10158	PDZK1IP1
ENSG00000162367	ENSG00000162367.7	ENSG00000162367.7	protein_coding	KNOWN	TAL1	protein_coding	KNOWN	TAL1	2	OTTHUMG00000007847.2	sense	chr1	HAVANA	gene	47681962	47697892	.	-	.	gene_id=ENSG00000162367.7;transcript_id=ENSG00000162367.7;gene_type=protein_coding;gene_status=KNOWN;gene_name=TAL1;transcript_type=protein_coding;transcript_status=KNOWN;transcript_name=TAL1;level=2;havana_gene=OTTHUMG00000007847.2;	0	0	0	1	0	0	0	0	0	0	1	0	6886	TAL1
ENSG00000123473	ENSG00000123473.11	ENSG00000123473.11	protein_coding	KNOWN	STIL	protein_coding	KNOWN	STIL	1	OTTHUMG00000007851.3	sense	chr1	HAVANA	gene	47715811	47779819	.	-	.	gene_id=ENSG00000123473.11;transcript_id=ENSG00000123473.11;gene_type=protein_coding;gene_status=KNOWN;gene_name=STIL;transcript_type=protein_coding;transcript_status=KNOWN;transcript_name=STIL;level=1;havana_gene=OTTHUMG00000007851.3;	267	323	220	427	616	518	343	544	397	384	567	437	6491	STIL
ENSG00000162368	ENSG00000162368.9	ENSG00000162368.9	protein_coding	KNOWN	CMPK1	protein_coding	KNOWN	CMPK1	2	OTTHUMG00000007849.4	sense	chr1	HAVANA	gene	47799469	47844511	.	+	.	gene_id=ENSG00000162368.9;transcript_id=ENSG00000162368.9;gene_type=protein_coding;gene_status=KNOWN;gene_name=CMPK1;transcript_type=protein_coding;transcript_status=KNOWN;transcript_name=CMPK1;level=2;havana_gene=OTTHUMG00000007849.4;	1078	1058	835	1292	793	614	442	970	543	553	786	583	51727	CMPK1
ENSG00000186790	ENSG00000186790.4	ENSG00000186790.4	protein_coding	KNOWN	FOXE3	protein_coding	KNOWN	FOXE3	2	OTTHUMG00000007954.1	sense	chr1	HAVANA	gene	47881744	47883723	.	+	.	gene_id=ENSG00000186790.4;transcript_id=ENSG00000186790.4;gene_type=protein_coding;gene_status=KNOWN;gene_name=FOXE3;transcript_type=protein_coding;transcript_status=KNOWN;transcript_name=FOXE3;level=2;havana_gene=OTTHUMG00000007954.1;	0	0	0	0	0	1	0	0	0	0	0	0	2301	FOXE3
ENSG00000186564	ENSG00000186564.5	ENSG00000186564.5	protein_coding	KNOWN	FOXD2	protein_coding	KNOWN	FOXD2	2	OTTHUMG00000007950.1	sense	chr1	HAVANA	gene	47901689	47906363	.	+	.	gene_id=ENSG00000186564.5;transcript_id=ENSG00000186564.5;gene_type=protein_coding;gene_status=KNOWN;gene_name=FOXD2;transcript_type=protein_coding;transcript_status=KNOWN;transcript_name=FOXD2;level=2;havana_gene=OTTHUMG00000007950.1;	24	13	18	15	18	12	6	27	14	19	23	16	2306	FOXD2
ENSG00000269113	ENSG00000269113.3	ENSG00000269113.3	protein_coding	KNOWN	TRABD2B	protein_coding	KNOWN	TRABD2B	2	OTTHUMG00000007960.3	sense	chr1	HAVANA	gene	48226200	48462567	.	-	.	gene_id=ENSG00000269113.3;transcript_id=ENSG00000269113.3;gene_type=protein_coding;gene_status=KNOWN;gene_name=TRABD2B;transcript_type=protein_coding;transcript_status=KNOWN;transcript_name=TRABD2B;level=2;havana_gene=OTTHUMG00000007960.3;	22	36	10	49	953	972	418	612	716	797	1300	838	388630	TRABD2B
ENSG00000117834	ENSG00000117834.8	ENSG00000117834.8	protein_coding	KNOWN	SLC5A9	protein_coding	KNOWN	SLC5A9	2	OTTHUMG00000007959.6	sense	chr1	HAVANA	gene	48688357	48714316	.	+	.	gene_id=ENSG00000117834.8;transcript_id=ENSG00000117834.8;gene_type=protein_coding;gene_status=KNOWN;gene_name=SLC5A9;transcript_type=protein_coding;transcript_status=KNOWN;transcript_name=SLC5A9;level=2;havana_gene=OTTHUMG00000007959.6;	0	0	0	0	4	4	0	1	0	0	4	0	200010	SLC5A9
ENSG00000132122	ENSG00000132122.7	ENSG00000132122.7	protein_coding	KNOWN	SPATA6	protein_coding	KNOWN	SPATA6	2	OTTHUMG00000007794.3	sense	chr1	HAVANA	gene	48761044	48937845	.	-	.	gene_id=ENSG00000132122.7;transcript_id=ENSG00000132122.7;gene_type=protein_coding;gene_status=KNOWN;gene_name=SPATA6;transcript_type=protein_coding;transcript_status=KNOWN;transcript_name=SPATA6;level=2;havana_gene=OTTHUMG00000007794.3;	30	24	20	32	32	39	16	41	20	18	42	29	54558	SPATA6
ENSG00000186094	ENSG00000186094.12	ENSG00000186094.12	protein_coding	KNOWN	AGBL4	protein_coding	KNOWN	AGBL4	2	OTTHUMG00000007793.5	sense	chr1	HAVANA	gene	48998527	50489585	.	-	.	gene_id=ENSG00000186094.12;transcript_id=ENSG00000186094.12;gene_type=protein_coding;gene_status=KNOWN;gene_name=AGBL4;transcript_type=protein_coding;transcript_status=KNOWN;transcript_name=AGBL4;level=2;havana_gene=OTTHUMG00000007793.5;	163	13	20	20	60	18	3	12	11	25	21	11	84871	AGBL4
ENSG00000162373	ENSG00000162373.8	ENSG00000162373.8	protein_coding	KNOWN	BEND5	protein_coding	KNOWN	BEND5	2	OTTHUMG00000008153.3	sense	chr1	HAVANA	gene	49193195	49242641	.	-	.	gene_id=ENSG00000162373.8;transcript_id=ENSG00000162373.8;gene_type=protein_coding;gene_status=KNOWN;gene_name=BEND5;transcript_type=protein_coding;transcript_status=KNOWN;transcript_name=BEND5;level=2;havana_gene=OTTHUMG00000008153.3;	0	0	1	1	0	1	0	1	1	1	2	0	79656	BEND5
ENSG00000162374	ENSG00000162374.12	ENSG00000162374.12	protein_coding	KNOWN	ELAVL4	protein_coding	KNOWN	ELAVL4	2	OTTHUMG00000007877.3	sense	chr1	HAVANA	gene	50513686	50669458	.	+	.	gene_id=ENSG00000162374.12;transcript_id=ENSG00000162374.12;gene_type=protein_coding;gene_status=KNOWN;gene_name=ELAVL4;transcript_type=protein_coding;transcript_status=KNOWN;transcript_name=ELAVL4;level=2;havana_gene=OTTHUMG00000007877.3;	2	0	0	2	5	1	4	0	5	1	3	2	1996	ELAVL4
ENSG00000142700	ENSG00000142700.7	ENSG00000142700.7	protein_coding	KNOWN	DMRTA2	protein_coding	KNOWN	DMRTA2	2	OTTHUMG00000007884.3	sense	chr1	HAVANA	gene	50883222	50889172	.	-	.	gene_id=ENSG00000142700.7;transcript_id=ENSG00000142700.7;gene_type=protein_coding;gene_status=KNOWN;gene_name=DMRTA2;transcript_type=protein_coding;transcript_status=KNOWN;transcript_name=DMRTA2;level=2;havana_gene=OTTHUMG00000007884.3;	1	2	3	4	1	1	1	5	1	2	1	3	63950	DMRTA2
ENSG00000185104	ENSG00000185104.15	ENSG00000185104.15	protein_coding	KNOWN	FAF1	protein_coding	KNOWN	FAF1	2	ncRNA_host	sense	chr1	HAVANA	gene	50905150	51425935	.	-	.	gene_id=ENSG00000185104.15;transcript_id=ENSG00000185104.15;gene_type=protein_coding;gene_status=KNOWN;gene_name=FAF1;transcript_type=protein_coding;transcript_status=KNOWN;transcript_name=FAF1;level=2;tag=ncRNA_host;havana_gene=OTTHUMG00000007930.5;	775	946	540	1217	2282	2166	1101	1970	1462	1493	2383	1541	11124	FAF1
ENSG00000123080	ENSG00000123080.6	ENSG00000123080.6	protein_coding	KNOWN	CDKN2C	protein_coding	KNOWN	CDKN2C	2	OTTHUMG00000008046.2	sense	chr1	HAVANA	gene	51426417	51440305	.	+	.	gene_id=ENSG00000123080.6;transcript_id=ENSG00000123080.6;gene_type=protein_coding;gene_status=KNOWN;gene_name=CDKN2C;transcript_type=protein_coding;transcript_status=KNOWN;transcript_name=CDKN2C;level=2;havana_gene=OTTHUMG00000008046.2;	451	428	330	508	182	182	106	278	154	186	229	195	1031	CDKN2C
ENSG00000204006	ENSG00000204006.4	ENSG00000204006.4	protein_coding	KNOWN	C1orf185	protein_coding	KNOWN	C1orf185	2	ncRNA_host	sense	chr1	HAVANA	gene	51567906	51613752	.	+	.	gene_id=ENSG00000204006.4;transcript_id=ENSG00000204006.4;gene_type=protein_coding;gene_status=KNOWN;gene_name=C1orf185;transcript_type=protein_coding;transcript_status=KNOWN;transcript_name=C1orf185;level=2;tag=ncRNA_host;havana_gene=OTTHUMG00000008084.3;	2	0	0	2	3	2	1	1	0	0	5	6	284546	C1orf185
ENSG00000123091	ENSG00000123091.4	ENSG00000123091.4	protein_coding	KNOWN	RNF11	protein_coding	KNOWN	RNF11	2	OTTHUMG00000008190.2	sense	chr1	HAVANA	gene	51701943	51739127	.	+	.	gene_id=ENSG00000123091.4;transcript_id=ENSG00000123091.4;gene_type=protein_coding;gene_status=KNOWN;gene_name=RNF11;transcript_type=protein_coding;transcript_status=KNOWN;transcript_name=RNF11;level=2;havana_gene=OTTHUMG00000008190.2;	333	339	277	394	312	255	149	305	209	224	327	224	26994	RNF11
ENSG00000085831	ENSG00000085831.11	ENSG00000085831.11	protein_coding	KNOWN	TTC39A	protein_coding	KNOWN	TTC39A	2	OTTHUMG00000008193.4	sense	chr1	HAVANA	gene	51752930	51810788	.	-	.	gene_id=ENSG00000085831.11;transcript_id=ENSG00000085831.11;gene_type=protein_coding;gene_status=KNOWN;gene_name=TTC39A;transcript_type=protein_coding;transcript_status=KNOWN;transcript_name=TTC39A;level=2;havana_gene=OTTHUMG00000008193.4;	6	5	3	5	9	15	10	16	18	10	22	12	22996	TTC39A
ENSG00000085832	ENSG00000085832.12	ENSG00000085832.12	protein_coding	KNOWN	EPS15	protein_coding	KNOWN	EPS15	2	OTTHUMG00000008192.2	sense	chr1	HAVANA	gene	51819935	51985000	.	-	.	gene_id=ENSG00000085832.12;transcript_id=ENSG00000085832.12;gene_type=protein_coding;gene_status=KNOWN;gene_name=EPS15;transcript_type=protein_coding;transcript_status=KNOWN;transcript_name=EPS15;level=2;havana_gene=OTTHUMG00000008192.2;	292	380	288	499	579	464	289	619	404	389	605	428	2060	EPS15
ENSG00000117859	ENSG00000117859.14	ENSG00000117859.14	protein_coding	KNOWN	OSBPL9	protein_coding	KNOWN	OSBPL9	2	OTTHUMG00000008234.6	sense	chr1	HAVANA	gene	52042851	52254889	.	+	.	gene_id=ENSG00000117859.14;transcript_id=ENSG00000117859.14;gene_type=protein_coding;gene_status=KNOWN;gene_name=OSBPL9;transcript_type=protein_coding;transcript_status=KNOWN;transcript_name=OSBPL9;level=2;havana_gene=OTTHUMG00000008234.6;	765	814	566	1074	771	677	448	831	619	650	814	642	114883	OSBPL9
ENSG00000078618	ENSG00000078618.15	ENSG00000078618.15	protein_coding	KNOWN	NRD1	protein_coding	KNOWN	NRD1	1	ncRNA_host	sense	chr1	HAVANA	gene	52254863	52344477	.	-	.	gene_id=ENSG00000078618.15;transcript_id=ENSG00000078618.15;gene_type=protein_coding;gene_status=KNOWN;gene_name=NRD1;transcript_type=protein_coding;transcript_status=KNOWN;transcript_name=NRD1;level=1;tag=ncRNA_host;havana_gene=OTTHUMG00000008278.4;	767	859	749	1114	1498	1317	823	1450	885	990	1500	1090	4898	NRDC
ENSG00000169213	ENSG00000169213.6	ENSG00000169213.6	protein_coding	KNOWN	RAB3B	protein_coding	KNOWN	RAB3B	2	OTTHUMG00000008627.1	sense	chr1	HAVANA	gene	52373628	52456436	.	-	.	gene_id=ENSG00000169213.6;transcript_id=ENSG00000169213.6;gene_type=protein_coding;gene_status=KNOWN;gene_name=RAB3B;transcript_type=protein_coding;transcript_status=KNOWN;transcript_name=RAB3B;level=2;havana_gene=OTTHUMG00000008627.1;	8	5	5	3	11	4	5	7	4	1	1	10	5865	RAB3B
ENSG00000117862	ENSG00000117862.7	ENSG00000117862.7	protein_coding	KNOWN	TXNDC12	protein_coding	KNOWN	TXNDC12	2	OTTHUMG00000008629.4	sense	chr1	HAVANA	gene	52485803	52521843	.	-	.	gene_id=ENSG00000117862.7;transcript_id=ENSG00000117862.7;gene_type=protein_coding;gene_status=KNOWN;gene_name=TXNDC12;transcript_type=protein_coding;transcript_status=KNOWN;transcript_name=TXNDC12;level=2;havana_gene=OTTHUMG00000008629.4;	613	589	543	770	437	422	310	611	334	372	567	393	51060	TXNDC12
ENSG00000198841	ENSG00000198841.3	ENSG00000198841.3	protein_coding	KNOWN	KTI12	protein_coding	KNOWN	KTI12	2	OTTHUMG00000008630.1	sense	chr1	HAVANA	gene	52497775	52499488	.	-	.	gene_id=ENSG00000198841.3;transcript_id=ENSG00000198841.3;gene_type=protein_coding;gene_status=KNOWN;gene_name=KTI12;transcript_type=protein_coding;transcript_status=KNOWN;transcript_name=KTI12;level=2;havana_gene=OTTHUMG00000008630.1;	145	152	111	141	103	118	81	181	66	73	144	99	112970	KTI12
ENSG00000134717	ENSG00000134717.13	ENSG00000134717.13	protein_coding	KNOWN	BTF3L4	protein_coding	KNOWN	BTF3L4	2	OTTHUMG00000008960.2	sense	chr1	HAVANA	gene	52521797	52556388	.	+	.	gene_id=ENSG00000134717.13;transcript_id=ENSG00000134717.13;gene_type=protein_coding;gene_status=KNOWN;gene_name=BTF3L4;transcript_type=protein_coding;transcript_status=KNOWN;transcript_name=BTF3L4;level=2;havana_gene=OTTHUMG00000008960.2;	590	639	529	698	476	358	275	532	339	400	496	366	91408	BTF3L4
ENSG00000157077	ENSG00000157077.10	ENSG00000157077.10	protein_coding	KNOWN	ZFYVE9	protein_coding	KNOWN	ZFYVE9	2	ncRNA_host	sense	chr1	HAVANA	gene	52608046	52812358	.	+	.	gene_id=ENSG00000157077.10;transcript_id=ENSG00000157077.10;gene_type=protein_coding;gene_status=KNOWN;gene_name=ZFYVE9;transcript_type=protein_coding;transcript_status=KNOWN;transcript_name=ZFYVE9;level=2;tag=ncRNA_host;havana_gene=OTTHUMG00000008061.2;	101	129	66	200	357	279	158	281	172	202	293	213	9372	ZFYVE9
ENSG00000154222	ENSG00000154222.10	ENSG00000154222.10	protein_coding	KNOWN	CC2D1B	protein_coding	KNOWN	CC2D1B	2	OTTHUMG00000008102.4	sense	chr1	HAVANA	gene	52811395	52831865	.	-	.	gene_id=ENSG00000154222.10;transcript_id=ENSG00000154222.10;gene_type=protein_coding;gene_status=KNOWN;gene_name=CC2D1B;transcript_type=protein_coding;transcript_status=KNOWN;transcript_name=CC2D1B;level=2;havana_gene=OTTHUMG00000008102.4;	291	307	277	334	455	382	252	456	362	301	434	301	200014	CC2D1B
ENSG00000085840	ENSG00000085840.8	ENSG00000085840.8	protein_coding	KNOWN	ORC1	protein_coding	KNOWN	ORC1	2	OTTHUMG00000008104.4	sense	chr1	HAVANA	gene	52838501	52870131	.	-	.	gene_id=ENSG00000085840.8;transcript_id=ENSG00000085840.8;gene_type=protein_coding;gene_status=KNOWN;gene_name=ORC1;transcript_type=protein_coding;transcript_status=KNOWN;transcript_name=ORC1;level=2;havana_gene=OTTHUMG00000008104.4;	411	396	302	517	585	473	317	599	302	299	440	326	4998	ORC1
ENSG00000134748	ENSG00000134748.12	ENSG00000134748.12	protein_coding	KNOWN	PRPF38A	protein_coding	KNOWN	PRPF38A	2	ncRNA_host	sense	chr1	HAVANA	gene	52870236	52886511	.	+	.	gene_id=ENSG00000134748.12;transcript_id=ENSG00000134748.12;gene_type=protein_coding;gene_status=KNOWN;gene_name=PRPF38A;transcript_type=protein_coding;transcript_status=KNOWN;transcript_name=PRPF38A;level=2;tag=ncRNA_host;havana_gene=OTTHUMG00000008199.2;	428	479	374	520	456	446	290	567	317	311	471	316	84950	PRPF38A
ENSG00000134744	ENSG00000134744.9	ENSG00000134744.9	protein_coding	KNOWN	ZCCHC11	protein_coding	KNOWN	ZCCHC11	1	OTTHUMG00000008200.4	sense	chr1	HAVANA	gene	52873954	53019159	.	-	.	gene_id=ENSG00000134744.9;transcript_id=ENSG00000134744.9;gene_type=protein_coding;gene_status=KNOWN;gene_name=ZCCHC11;transcript_type=protein_coding;transcript_status=KNOWN;transcript_name=ZCCHC11;level=1;havana_gene=OTTHUMG00000008200.4;	352	394	266	558	652	579	325	607	459	456	704	521	23318	TUT4
ENSG00000116157	ENSG00000116157.5	ENSG00000116157.5	protein_coding	KNOWN	GPX7	protein_coding	KNOWN	GPX7	2	OTTHUMG00000008322.1	sense	chr1	HAVANA	gene	53068044	53074723	.	+	.	gene_id=ENSG00000116157.5;transcript_id=ENSG00000116157.5;gene_type=protein_coding;gene_status=KNOWN;gene_name=GPX7;transcript_type=protein_coding;transcript_status=KNOWN;transcript_name=GPX7;level=2;havana_gene=OTTHUMG00000008322.1;	0	2	0	0	1	0	1	1	0	0	0	0	2882	GPX7
ENSG00000182183	ENSG00000182183.10	ENSG00000182183.10	protein_coding	KNOWN	FAM159A	protein_coding	KNOWN	FAM159A	2	OTTHUMG00000008330.2	sense	chr1	HAVANA	gene	53099016	53135355	.	+	.	gene_id=ENSG00000182183.10;transcript_id=ENSG00000182183.10;gene_type=protein_coding;gene_status=KNOWN;gene_name=FAM159A;transcript_type=protein_coding;transcript_status=KNOWN;transcript_name=FAM159A;level=2;havana_gene=OTTHUMG00000008330.2;	0	1	0	0	1	0	1	2	1	0	4	0	348378	SHISAL2A
ENSG00000162377	ENSG00000162377.4	ENSG00000162377.4	protein_coding	KNOWN	SELRC1	protein_coding	KNOWN	SELRC1	2	OTTHUMG00000008505.2	sense	chr1	HAVANA	gene	53152508	53164038	.	-	.	gene_id=ENSG00000162377.4;transcript_id=ENSG00000162377.4;gene_type=protein_coding;gene_status=KNOWN;gene_name=SELRC1;transcript_type=protein_coding;transcript_status=KNOWN;transcript_name=SELRC1;level=2;havana_gene=OTTHUMG00000008505.2;	168	149	144	230	181	126	102	195	110	109	117	102	65260	COA7
ENSG00000162378	ENSG00000162378.8	ENSG00000162378.8	protein_coding	KNOWN	ZYG11B	protein_coding	KNOWN	ZYG11B	2	ncRNA_host	sense	chr1	HAVANA	gene	53192126	53293014	.	+	.	gene_id=ENSG00000162378.8;transcript_id=ENSG00000162378.8;gene_type=protein_coding;gene_status=KNOWN;gene_name=ZYG11B;transcript_type=protein_coding;transcript_status=KNOWN;transcript_name=ZYG11B;level=2;tag=ncRNA_host;havana_gene=OTTHUMG00000008938.1;	303	303	241	374	387	338	195	429	220	235	360	227	79699	ZYG11B
ENSG00000203995	ENSG00000203995.5	ENSG00000203995.5	protein_coding	KNOWN	ZYG11A	protein_coding	KNOWN	ZYG11A	2	OTTHUMG00000008923.4	sense	chr1	HAVANA	gene	53308183	53360670	.	+	.	gene_id=ENSG00000203995.5;transcript_id=ENSG00000203995.5;gene_type=protein_coding;gene_status=KNOWN;gene_name=ZYG11A;transcript_type=protein_coding;transcript_status=KNOWN;transcript_name=ZYG11A;level=2;havana_gene=OTTHUMG00000008923.4;	179	246	163	295	408	347	246	436	222	284	345	265	440590	ZYG11A
ENSG00000121310	ENSG00000121310.12	ENSG00000121310.12	protein_coding	KNOWN	ECHDC2	protein_coding	KNOWN	ECHDC2	2	OTTHUMG00000008927.9	sense	chr1	HAVANA	gene	53361656	53392884	.	-	.	gene_id=ENSG00000121310.12;transcript_id=ENSG00000121310.12;gene_type=protein_coding;gene_status=KNOWN;gene_name=ECHDC2;transcript_type=protein_coding;transcript_status=KNOWN;transcript_name=ECHDC2;level=2;havana_gene=OTTHUMG00000008927.9;	16	17	9	33	34	38	18	23	12	19	39	27	55268	ECHDC2
ENSG00000116171	ENSG00000116171.12	ENSG00000116171.12	protein_coding	KNOWN	SCP2	protein_coding	KNOWN	SCP2	1	ncRNA_host	sense	chr1	HAVANA	gene	53392901	53517375	.	+	.	gene_id=ENSG00000116171.12;transcript_id=ENSG00000116171.12;gene_type=protein_coding;gene_status=KNOWN;gene_name=SCP2;transcript_type=protein_coding;transcript_status=KNOWN;transcript_name=SCP2;level=1;tag=ncRNA_host;havana_gene=OTTHUMG00000008936.4;	458	464	390	529	319	257	169	375	210	247	349	261	6342	SCP2
ENSG00000174348	ENSG00000174348.9	ENSG00000174348.9	protein_coding	KNOWN	PODN	protein_coding	KNOWN	PODN	2	OTTHUMG00000008934.2	sense	chr1	HAVANA	gene	53527854	53551174	.	+	.	gene_id=ENSG00000174348.9;transcript_id=ENSG00000174348.9;gene_type=protein_coding;gene_status=KNOWN;gene_name=PODN;transcript_type=protein_coding;transcript_status=KNOWN;transcript_name=PODN;level=2;havana_gene=OTTHUMG00000008934.2;	0	2	0	0	0	0	0	1	0	0	0	0	127435	PODN
ENSG00000162383	ENSG00000162383.7	ENSG00000162383.7	protein_coding	KNOWN	SLC1A7	protein_coding	KNOWN	SLC1A7	2	OTTHUMG00000008937.1	sense	chr1	HAVANA	gene	53552855	53608289	.	-	.	gene_id=ENSG00000162383.7;transcript_id=ENSG00000162383.7;gene_type=protein_coding;gene_status=KNOWN;gene_name=SLC1A7;transcript_type=protein_coding;transcript_status=KNOWN;transcript_name=SLC1A7;level=2;havana_gene=OTTHUMG00000008937.1;	2	0	0	4	3	0	0	0	2	0	2	0	6512	SLC1A7
ENSG00000157184	ENSG00000157184.5	ENSG00000157184.5	protein_coding	KNOWN	CPT2	protein_coding	KNOWN	CPT2	2	OTTHUMG00000008942.1	sense	chr1	HAVANA	gene	53662101	53679869	.	+	.	gene_id=ENSG00000157184.5;transcript_id=ENSG00000157184.5;gene_type=protein_coding;gene_status=KNOWN;gene_name=CPT2;transcript_type=protein_coding;transcript_status=KNOWN;transcript_name=CPT2;level=2;havana_gene=OTTHUMG00000008942.1;	243	222	223	324	224	154	126	247	176	169	218	163	1376	CPT2
ENSG00000162384	ENSG00000162384.9	ENSG00000162384.9	protein_coding	KNOWN	C1orf123	protein_coding	KNOWN	C1orf123	2	OTTHUMG00000008940.3	sense	chr1	HAVANA	gene	53679771	53686289	.	-	.	gene_id=ENSG00000162384.9;transcript_id=ENSG00000162384.9;gene_type=protein_coding;gene_status=KNOWN;gene_name=C1orf123;transcript_type=protein_coding;transcript_status=KNOWN;transcript_name=C1orf123;level=2;havana_gene=OTTHUMG00000008940.3;	267	244	219	340	194	148	104	244	149	173	232	138	54987	CZIB
ENSG00000162385	ENSG00000162385.6	ENSG00000162385.6	protein_coding	KNOWN	MAGOH	protein_coding	KNOWN	MAGOH	2	OTTHUMG00000008932.1	sense	chr1	HAVANA	gene	53692564	53704282	.	-	.	gene_id=ENSG00000162385.6;transcript_id=ENSG00000162385.6;gene_type=protein_coding;gene_status=KNOWN;gene_name=MAGOH;transcript_type=protein_coding;transcript_status=KNOWN;transcript_name=MAGOH;level=2;havana_gene=OTTHUMG00000008932.1;	256	287	203	337	227	173	139	281	204	219	260	208	4116	MAGOH
ENSG00000157193	ENSG00000157193.10	ENSG00000157193.10	protein_coding	KNOWN	LRP8	protein_coding	KNOWN	LRP8	1	OTTHUMG00000008924.2	sense	chr1	HAVANA	gene	53711217	53793742	.	-	.	gene_id=ENSG00000157193.10;transcript_id=ENSG00000157193.10;gene_type=protein_coding;gene_status=KNOWN;gene_name=LRP8;transcript_type=protein_coding;transcript_status=KNOWN;transcript_name=LRP8;level=1;havana_gene=OTTHUMG00000008924.2;	449	487	304	562	1446	1219	736	1326	781	825	1148	870	7804	LRP8
ENSG00000143006	ENSG00000143006.7	ENSG00000143006.7	protein_coding	KNOWN	DMRTB1	protein_coding	KNOWN	DMRTB1	2	OTTHUMG00000008080.1	sense	chr1	HAVANA	gene	53925072	53933161	.	+	.	gene_id=ENSG00000143006.7;transcript_id=ENSG00000143006.7;gene_type=protein_coding;gene_status=KNOWN;gene_name=DMRTB1;transcript_type=protein_coding;transcript_status=KNOWN;transcript_name=DMRTB1;level=2;havana_gene=OTTHUMG00000008080.1;	0	1	0	0	1	0	0	3	1	0	2	0	63948	DMRTB1
ENSG00000174332	ENSG00000174332.3	ENSG00000174332.3	protein_coding	KNOWN	GLIS1	protein_coding	KNOWN	GLIS1	2	ncRNA_host	sense	chr1	HAVANA	gene	53971910	54199877	.	-	.	gene_id=ENSG00000174332.3;transcript_id=ENSG00000174332.3;gene_type=protein_coding;gene_status=KNOWN;gene_name=GLIS1;transcript_type=protein_coding;transcript_status=KNOWN;transcript_name=GLIS1;level=2;tag=ncRNA_host;havana_gene=OTTHUMG00000008079.1;	1	4	2	9	19	9	5	9	4	3	10	3	148979	GLIS1
ENSG00000058804	ENSG00000058804.10	ENSG00000058804.10	protein_coding	KNOWN	NDC1	protein_coding	KNOWN	NDC1	2	ncRNA_host	sense	chr1	HAVANA	gene	54231133	54304533	.	-	.	gene_id=ENSG00000058804.10;transcript_id=ENSG00000058804.10;gene_type=protein_coding;gene_status=KNOWN;gene_name=NDC1;transcript_type=protein_coding;transcript_status=KNOWN;transcript_name=NDC1;level=2;tag=ncRNA_host;havana_gene=OTTHUMG00000008073.1;	1330	1391	1092	1614	2156	1611	1049	2028	1017	1019	1460	988	55706	NDC1
ENSG00000058799	ENSG00000058799.9	ENSG00000058799.9	protein_coding	KNOWN	YIPF1	protein_coding	KNOWN	YIPF1	2	OTTHUMG00000008074.6	sense	chr1	HAVANA	gene	54317392	54356407	.	-	.	gene_id=ENSG00000058799.9;transcript_id=ENSG00000058799.9;gene_type=protein_coding;gene_status=KNOWN;gene_name=YIPF1;transcript_type=protein_coding;transcript_status=KNOWN;transcript_name=YIPF1;level=2;havana_gene=OTTHUMG00000008074.6;	76	88	86	113	151	129	87	153	75	93	147	107	54432	YIPF1
ENSG00000211452	ENSG00000211452.6	ENSG00000211452.6	protein_coding	KNOWN	DIO1	protein_coding	KNOWN	DIO1	2	OTTHUMG00000008435.4	sense	chr1	HAVANA	gene	54356912	54376759	.	+	.	gene_id=ENSG00000211452.6;transcript_id=ENSG00000211452.6;gene_type=protein_coding;gene_status=KNOWN;gene_name=DIO1;transcript_type=protein_coding;transcript_status=KNOWN;transcript_name=DIO1;level=2;havana_gene=OTTHUMG00000008435.4;	2	4	1	2	13	15	10	18	6	10	7	4	1733	DIO1
ENSG00000081870	ENSG00000081870.7	ENSG00000081870.7	protein_coding	KNOWN	HSPB11	protein_coding	KNOWN	HSPB11	2	OTTHUMG00000008408.4	sense	chr1	HAVANA	gene	54382247	54411602	.	-	.	gene_id=ENSG00000081870.7;transcript_id=ENSG00000081870.7;gene_type=protein_coding;gene_status=KNOWN;gene_name=HSPB11;transcript_type=protein_coding;transcript_status=KNOWN;transcript_name=HSPB11;level=2;havana_gene=OTTHUMG00000008408.4;	986	893	731	1092	490	415	336	788	466	509	653	474	51668	HSPB11
ENSG00000116212	ENSG00000116212.10	ENSG00000116212.10	protein_coding	KNOWN	LRRC42	protein_coding	KNOWN	LRRC42	2	OTTHUMG00000008436.1	sense	chr1	HAVANA	gene	54411750	54433841	.	+	.	gene_id=ENSG00000116212.10;transcript_id=ENSG00000116212.10;gene_type=protein_coding;gene_status=KNOWN;gene_name=LRRC42;transcript_type=protein_coding;transcript_status=KNOWN;transcript_name=LRRC42;level=2;havana_gene=OTTHUMG00000008436.1;	312	268	235	367	271	239	134	410	147	169	243	190	115353	LRRC42
ENSG00000203985	ENSG00000203985.6	ENSG00000203985.6	protein_coding	KNOWN	LDLRAD1	protein_coding	KNOWN	LDLRAD1	2	OTTHUMG00000008433.1	sense	chr1	HAVANA	gene	54474412	54483856	.	-	.	gene_id=ENSG00000203985.6;transcript_id=ENSG00000203985.6;gene_type=protein_coding;gene_status=KNOWN;gene_name=LDLRAD1;transcript_type=protein_coding;transcript_status=KNOWN;transcript_name=LDLRAD1;level=2;havana_gene=OTTHUMG00000008433.1;	0	0	0	0	3	0	0	0	0	0	0	0	388633	LDLRAD1
ENSG00000116209	ENSG00000116209.7	ENSG00000116209.7	protein_coding	KNOWN	TMEM59	protein_coding	KNOWN	TMEM59	2	OTTHUMG00000008437.2	sense	chr1	HAVANA	gene	54497347	54519177	.	-	.	gene_id=ENSG00000116209.7;transcript_id=ENSG00000116209.7;gene_type=protein_coding;gene_status=KNOWN;gene_name=TMEM59;transcript_type=protein_coding;transcript_status=KNOWN;transcript_name=TMEM59;level=2;havana_gene=OTTHUMG00000008437.2;	1289	1067	967	1124	849	704	480	925	625	722	1041	762	9528	TMEM59
ENSG00000116205	ENSG00000116205.6	ENSG00000116205.6	protein_coding	KNOWN	TCEANC2	protein_coding	KNOWN	TCEANC2	2	ncRNA_host	sense	chr1	HAVANA	gene	54519260	54578192	.	+	.	gene_id=ENSG00000116205.6;transcript_id=ENSG00000116205.6;gene_type=protein_coding;gene_status=KNOWN;gene_name=TCEANC2;transcript_type=protein_coding;transcript_status=KNOWN;transcript_name=TCEANC2;level=2;tag=ncRNA_host;havana_gene=OTTHUMG00000008434.2;	205	241	173	284	133	125	109	149	119	116	155	121	127428	TCEANC2
ENSG00000157211	ENSG00000157211.10	ENSG00000157211.10	protein_coding	KNOWN	CDCP2	protein_coding	KNOWN	CDCP2	1	OTTHUMG00000155307.6	sense	chr1	HAVANA	gene	54598747	54619443	.	-	.	gene_id=ENSG00000157211.10;transcript_id=ENSG00000157211.10;gene_type=protein_coding;gene_status=KNOWN;gene_name=CDCP2;transcript_type=protein_coding;transcript_status=KNOWN;transcript_name=CDCP2;level=1;havana_gene=OTTHUMG00000155307.6;	1	0	3	0	0	1	0	0	1	1	1	0	200008	CDCP2
ENSG00000215883	ENSG00000215883.5	ENSG00000215883.5	protein_coding	KNOWN	CYB5RL	protein_coding	KNOWN	CYB5RL	1	OTTHUMG00000008082.11	sense	chr1	HAVANA	gene	54638009	54665709	.	-	.	gene_id=ENSG00000215883.5;transcript_id=ENSG00000215883.5;gene_type=protein_coding;gene_status=KNOWN;gene_name=CYB5RL;transcript_type=protein_coding;transcript_status=KNOWN;transcript_name=CYB5RL;level=1;havana_gene=OTTHUMG00000008082.11;	110	98	64	89	78	83	54	110	36	58	83	59	606495	CYB5RL
ENSG00000116221	ENSG00000116221.11	ENSG00000116221.11	protein_coding	KNOWN	MRPL37	protein_coding	KNOWN	MRPL37	2	OTTHUMG00000008118.5	sense	chr1	HAVANA	gene	54649714	54691137	.	+	.	gene_id=ENSG00000116221.11;transcript_id=ENSG00000116221.11;gene_type=protein_coding;gene_status=KNOWN;gene_name=MRPL37;transcript_type=protein_coding;transcript_status=KNOWN;transcript_name=MRPL37;level=2;havana_gene=OTTHUMG00000008118.5;	1941	1745	1422	2158	1000	974	718	1427	709	875	1164	775	51253	MRPL37
ENSG00000157216	ENSG00000157216.11	ENSG00000157216.11	protein_coding	KNOWN	SSBP3	protein_coding	KNOWN	SSBP3	2	OTTHUMG00000008264.4	sense	chr1	HAVANA	gene	54691105	54879152	.	-	.	gene_id=ENSG00000157216.11;transcript_id=ENSG00000157216.11;gene_type=protein_coding;gene_status=KNOWN;gene_name=SSBP3;transcript_type=protein_coding;transcript_status=KNOWN;transcript_name=SSBP3;level=2;havana_gene=OTTHUMG00000008264.4;	224	301	184	352	278	274	172	258	203	245	328	245	23648	SSBP3
ENSG00000198711	ENSG00000198711.4	ENSG00000198711.4	protein_coding	KNOWN	SSBP3-AS1	protein_coding	KNOWN	SSBP3-AS1	2	OTTHUMG00000008365.1	sense	chr1	HAVANA	gene	54703710	54704736	.	+	.	gene_id=ENSG00000198711.4;transcript_id=ENSG00000198711.4;gene_type=protein_coding;gene_status=KNOWN;gene_name=SSBP3-AS1;transcript_type=protein_coding;transcript_status=KNOWN;transcript_name=SSBP3-AS1;level=2;havana_gene=OTTHUMG00000008365.1;	0	0	0	0	0	0	0	0	0	0	0	0	619518	SSBP3-AS1
ENSG00000162390	ENSG00000162390.13	ENSG00000162390.13	protein_coding	KNOWN	ACOT11	protein_coding	KNOWN	ACOT11	2	OTTHUMG00000009891.2	sense	chr1	HAVANA	gene	55007930	55104865	.	+	.	gene_id=ENSG00000162390.13;transcript_id=ENSG00000162390.13;gene_type=protein_coding;gene_status=KNOWN;gene_name=ACOT11;transcript_type=protein_coding;transcript_status=KNOWN;transcript_name=ACOT11;level=2;havana_gene=OTTHUMG00000009891.2;	42	62	45	85	113	105	72	127	75	69	113	77	26027	ACOT11
ENSG00000162391	ENSG00000162391.7	ENSG00000162391.7	protein_coding	KNOWN	FAM151A	protein_coding	KNOWN	FAM151A	2	OTTHUMG00000009888.2	sense	chr1	HAVANA	gene	55074855	55089229	.	-	.	gene_id=ENSG00000162391.7;transcript_id=ENSG00000162391.7;gene_type=protein_coding;gene_status=KNOWN;gene_name=FAM151A;transcript_type=protein_coding;transcript_status=KNOWN;transcript_name=FAM151A;level=2;havana_gene=OTTHUMG00000009888.2;	0	1	0	0	0	0	0	0	0	0	0	0	338094	FAM151A
ENSG00000271723	ENSG00000271723.1	ENSG00000271723.1	protein_coding	NOVEL	MROH7-TTC4	protein_coding	NOVEL	MROH7-TTC4	2	OTTHUMG00000185328.1	sense	chr1	HAVANA	gene	55107459	55207981	.	+	.	gene_id=ENSG00000271723.1;transcript_id=ENSG00000271723.1;gene_type=protein_coding;gene_status=NOVEL;gene_name=MROH7-TTC4;transcript_type=protein_coding;transcript_status=NOVEL;transcript_name=MROH7-TTC4;level=2;havana_gene=OTTHUMG00000185328.1;	246	249	235	326	386	288	219	422	232	235	335	242	100527960	MROH7-TTC4
ENSG00000184313	ENSG00000184313.15	ENSG00000184313.15	protein_coding	KNOWN	MROH7	protein_coding	KNOWN	MROH7	2	OTTHUMG00000009890.6	sense	chr1	HAVANA	gene	55107463	55175939	.	+	.	gene_id=ENSG00000184313.15;transcript_id=ENSG00000184313.15;gene_type=protein_coding;gene_status=KNOWN;gene_name=MROH7;transcript_type=protein_coding;transcript_status=KNOWN;transcript_name=MROH7;level=2;havana_gene=OTTHUMG00000009890.6;	0	2	2	2	10	3	4	7	1	4	7	2	374977	MROH7
ENSG00000243725	ENSG00000243725.2	ENSG00000243725.2	protein_coding	KNOWN	TTC4	protein_coding	KNOWN	TTC4	1	OTTHUMG00000009914.3	sense	chr1	HAVANA	gene	55181495	55208330	.	+	.	gene_id=ENSG00000243725.2;transcript_id=ENSG00000243725.2;gene_type=protein_coding;gene_status=KNOWN;gene_name=TTC4;transcript_type=protein_coding;transcript_status=KNOWN;transcript_name=TTC4;level=1;havana_gene=OTTHUMG00000009914.3;	262	261	244	344	397	305	224	437	240	245	344	250	7268	TTC4
ENSG00000162396	ENSG00000162396.5	ENSG00000162396.5	protein_coding	KNOWN	PARS2	protein_coding	KNOWN	PARS2	2	OTTHUMG00000009915.1	sense	chr1	HAVANA	gene	55222571	55230187	.	-	.	gene_id=ENSG00000162396.5;transcript_id=ENSG00000162396.5;gene_type=protein_coding;gene_status=KNOWN;gene_name=PARS2;transcript_type=protein_coding;transcript_status=KNOWN;transcript_name=PARS2;level=2;havana_gene=OTTHUMG00000009915.1;	41	34	30	41	38	31	17	37	20	37	38	24	25973	PARS2
ENSG00000006555	ENSG00000006555.6	ENSG00000006555.6	protein_coding	KNOWN	TTC22	protein_coding	KNOWN	TTC22	1	OTTHUMG00000009916.3	sense	chr1	HAVANA	gene	55245385	55266940	.	-	.	gene_id=ENSG00000006555.6;transcript_id=ENSG00000006555.6;gene_type=protein_coding;gene_status=KNOWN;gene_name=TTC22;transcript_type=protein_coding;transcript_status=KNOWN;transcript_name=TTC22;level=1;havana_gene=OTTHUMG00000009916.3;	0	0	0	0	1	1	0	0	1	0	2	2	55001	TTC22
ENSG00000162398	ENSG00000162398.7	ENSG00000162398.7	protein_coding	KNOWN	C1orf177	protein_coding	KNOWN	C1orf177	2	OTTHUMG00000009986.1	sense	chr1	HAVANA	gene	55271736	55307925	.	+	.	gene_id=ENSG00000162398.7;transcript_id=ENSG00000162398.7;gene_type=protein_coding;gene_status=KNOWN;gene_name=C1orf177;transcript_type=protein_coding;transcript_status=KNOWN;transcript_name=C1orf177;level=2;havana_gene=OTTHUMG00000009986.1;	0	2	4	2	8	1	1	3	2	2	4	0	163747	LEXM
ENSG00000116133	ENSG00000116133.7	ENSG00000116133.7	protein_coding	KNOWN	DHCR24	protein_coding	KNOWN	DHCR24	2	OTTHUMG00000009989.1	sense	chr1	HAVANA	gene	55315306	55352891	.	-	.	gene_id=ENSG00000116133.7;transcript_id=ENSG00000116133.7;gene_type=protein_coding;gene_status=KNOWN;gene_name=DHCR24;transcript_type=protein_coding;transcript_status=KNOWN;transcript_name=DHCR24;level=2;havana_gene=OTTHUMG00000009989.1;	1197	1018	963	1303	2040	1852	1098	1970	1471	1511	2308	1689	1718	DHCR24
ENSG00000143001	ENSG00000143001.4	ENSG00000143001.4	protein_coding	KNOWN	TMEM61	protein_coding	KNOWN	TMEM61	2	OTTHUMG00000009991.1	sense	chr1	HAVANA	gene	55446465	55457966	.	+	.	gene_id=ENSG00000143001.4;transcript_id=ENSG00000143001.4;gene_type=protein_coding;gene_status=KNOWN;gene_name=TMEM61;transcript_type=protein_coding;transcript_status=KNOWN;transcript_name=TMEM61;level=2;havana_gene=OTTHUMG00000009991.1;	1	0	0	0	1	2	0	2	1	1	0	2	199964	TMEM61
ENSG00000162399	ENSG00000162399.6	ENSG00000162399.6	protein_coding	KNOWN	BSND	protein_coding	KNOWN	BSND	2	OTTHUMG00000008112.4	sense	chr1	HAVANA	gene	55464606	55476556	.	+	.	gene_id=ENSG00000162399.6;transcript_id=ENSG00000162399.6;gene_type=protein_coding;gene_status=KNOWN;gene_name=BSND;transcript_type=protein_coding;transcript_status=KNOWN;transcript_name=BSND;level=2;havana_gene=OTTHUMG00000008112.4;	0	0	0	0	0	1	1	0	0	0	0	0	7809	BSND
ENSG00000169174	ENSG00000169174.9	ENSG00000169174.9	protein_coding	KNOWN	PCSK9	protein_coding	KNOWN	PCSK9	2	OTTHUMG00000008136.1	sense	chr1	HAVANA	gene	55505221	55530525	.	+	.	gene_id=ENSG00000169174.9;transcript_id=ENSG00000169174.9;gene_type=protein_coding;gene_status=KNOWN;gene_name=PCSK9;transcript_type=protein_coding;transcript_status=KNOWN;transcript_name=PCSK9;level=2;havana_gene=OTTHUMG00000008136.1;	746	691	519	778	979	906	690	1159	857	910	1381	985	255738	PCSK9
ENSG00000162402	ENSG00000162402.8	ENSG00000162402.8	protein_coding	KNOWN	USP24	protein_coding	KNOWN	USP24	2	OTTHUMG00000008135.4	sense	chr1	HAVANA	gene	55532032	55680786	.	-	.	gene_id=ENSG00000162402.8;transcript_id=ENSG00000162402.8;gene_type=protein_coding;gene_status=KNOWN;gene_name=USP24;transcript_type=protein_coding;transcript_status=KNOWN;transcript_name=USP24;level=2;havana_gene=OTTHUMG00000008135.4;	478	508	396	715	1304	991	579	1138	807	663	1132	761	23358	USP24
ENSG00000162407	ENSG00000162407.8	ENSG00000162407.8	protein_coding	KNOWN	PPAP2B	protein_coding	KNOWN	PPAP2B	2	OTTHUMG00000008160.2	sense	chr1	HAVANA	gene	56960419	57110974	.	-	.	gene_id=ENSG00000162407.8;transcript_id=ENSG00000162407.8;gene_type=protein_coding;gene_status=KNOWN;gene_name=PPAP2B;transcript_type=protein_coding;transcript_status=KNOWN;transcript_name=PPAP2B;level=2;havana_gene=OTTHUMG00000008160.2;	39	36	33	47	780	537	304	590	524	443	781	507	8613	PLPP3
ENSG00000162409	ENSG00000162409.6	ENSG00000162409.6	protein_coding	KNOWN	PRKAA2	protein_coding	KNOWN	PRKAA2	2	OTTHUMG00000008282.2	sense	chr1	HAVANA	gene	57110995	57181008	.	+	.	gene_id=ENSG00000162409.6;transcript_id=ENSG00000162409.6;gene_type=protein_coding;gene_status=KNOWN;gene_name=PRKAA2;transcript_type=protein_coding;transcript_status=KNOWN;transcript_name=PRKAA2;level=2;havana_gene=OTTHUMG00000008282.2;	146	181	163	239	457	403	270	487	309	252	472	344	5563	PRKAA2
ENSG00000187889	ENSG00000187889.8	ENSG00000187889.8	protein_coding	KNOWN	C1orf168	protein_coding	KNOWN	C1orf168	2	OTTHUMG00000008281.3	sense	chr1	HAVANA	gene	57184477	57285369	.	-	.	gene_id=ENSG00000187889.8;transcript_id=ENSG00000187889.8;gene_type=protein_coding;gene_status=KNOWN;gene_name=C1orf168;transcript_type=protein_coding;transcript_status=KNOWN;transcript_name=C1orf168;level=2;havana_gene=OTTHUMG00000008281.3;	1	0	1	0	5	2	1	3	0	4	0	0	199920	FYB2
ENSG00000157131	ENSG00000157131.10	ENSG00000157131.10	protein_coding	KNOWN	C8A	protein_coding	KNOWN	C8A	2	OTTHUMG00000008306.1	sense	chr1	HAVANA	gene	57320479	57383894	.	+	.	gene_id=ENSG00000157131.10;transcript_id=ENSG00000157131.10;gene_type=protein_coding;gene_status=KNOWN;gene_name=C8A;transcript_type=protein_coding;transcript_status=KNOWN;transcript_name=C8A;level=2;havana_gene=OTTHUMG00000008306.1;	0	0	0	0	3	0	1	0	0	0	2	0	731	C8A
ENSG00000021852	ENSG00000021852.8	ENSG00000021852.8	protein_coding	KNOWN	C8B	protein_coding	KNOWN	C8B	2	OTTHUMG00000008305.2	sense	chr1	HAVANA	gene	57394883	57431813	.	-	.	gene_id=ENSG00000021852.8;transcript_id=ENSG00000021852.8;gene_type=protein_coding;gene_status=KNOWN;gene_name=C8B;transcript_type=protein_coding;transcript_status=KNOWN;transcript_name=C8B;level=2;havana_gene=OTTHUMG00000008305.2;	0	0	0	0	2	3	0	0	1	0	0	0	732	C8B
ENSG00000173406	ENSG00000173406.11	ENSG00000173406.11	protein_coding	KNOWN	DAB1	protein_coding	KNOWN	DAB1	2	OTTHUMG00000008391.6	sense	chr1	HAVANA	gene	57460451	59012406	.	-	.	gene_id=ENSG00000173406.11;transcript_id=ENSG00000173406.11;gene_type=protein_coding;gene_status=KNOWN;gene_name=DAB1;transcript_type=protein_coding;transcript_status=KNOWN;transcript_name=DAB1;level=2;havana_gene=OTTHUMG00000008391.6;	306	256	199	339	308	228	150	258	156	177	266	166	1600	DAB1
ENSG00000162600	ENSG00000162600.7	ENSG00000162600.7	protein_coding	KNOWN	OMA1	protein_coding	KNOWN	OMA1	2	OTTHUMG00000010068.5	sense	chr1	HAVANA	gene	58881056	59012474	.	-	.	gene_id=ENSG00000162600.7;transcript_id=ENSG00000162600.7;gene_type=protein_coding;gene_status=KNOWN;gene_name=OMA1;transcript_type=protein_coding;transcript_status=KNOWN;transcript_name=OMA1;level=2;havana_gene=OTTHUMG00000010068.5;	239	198	143	256	207	163	119	206	113	122	208	129	115209	OMA1
ENSG00000184292	ENSG00000184292.5	ENSG00000184292.5	protein_coding	KNOWN	TACSTD2	protein_coding	KNOWN	TACSTD2	2	OTTHUMG00000010067.1	sense	chr1	HAVANA	gene	59041099	59043166	.	-	.	gene_id=ENSG00000184292.5;transcript_id=ENSG00000184292.5;gene_type=protein_coding;gene_status=KNOWN;gene_name=TACSTD2;transcript_type=protein_coding;transcript_status=KNOWN;transcript_name=TACSTD2;level=2;havana_gene=OTTHUMG00000010067.1;	67	62	60	57	63	44	21	84	48	41	63	37	4070	TACSTD2
ENSG00000162601	ENSG00000162601.5	ENSG00000162601.5	protein_coding	KNOWN	MYSM1	protein_coding	KNOWN	MYSM1	2	OTTHUMG00000009533.2	sense	chr1	HAVANA	gene	59120411	59165764	.	-	.	gene_id=ENSG00000162601.5;transcript_id=ENSG00000162601.5;gene_type=protein_coding;gene_status=KNOWN;gene_name=MYSM1;transcript_type=protein_coding;transcript_status=KNOWN;transcript_name=MYSM1;level=2;havana_gene=OTTHUMG00000009533.2;	63	91	75	109	235	227	108	222	153	114	231	133	114803	MYSM1
ENSG00000177606	ENSG00000177606.5	ENSG00000177606.5	protein_coding	KNOWN	JUN	protein_coding	KNOWN	JUN	2	OTTHUMG00000008376.1	sense	chr1	HAVANA	gene	59246465	59249785	.	-	.	gene_id=ENSG00000177606.5;transcript_id=ENSG00000177606.5;gene_type=protein_coding;gene_status=KNOWN;gene_name=JUN;transcript_type=protein_coding;transcript_status=KNOWN;transcript_name=JUN;level=2;havana_gene=OTTHUMG00000008376.1;	60	32	47	45	248	153	99	214	288	271	415	299	3725	JUN
ENSG00000172456	ENSG00000172456.12	ENSG00000172456.12	protein_coding	KNOWN	FGGY	protein_coding	KNOWN	FGGY	1	OTTHUMG00000008424.14	sense	chr1	HAVANA	gene	59762310	60233347	.	+	.	gene_id=ENSG00000172456.12;transcript_id=ENSG00000172456.12;gene_type=protein_coding;gene_status=KNOWN;gene_name=FGGY;transcript_type=protein_coding;transcript_status=KNOWN;transcript_name=FGGY;level=1;havana_gene=OTTHUMG00000008424.14;	130	125	105	142	256	226	205	253	185	172	305	228	55277	FGGY
ENSG00000134709	ENSG00000134709.6	ENSG00000134709.6	protein_coding	KNOWN	HOOK1	protein_coding	KNOWN	HOOK1	2	OTTHUMG00000008990.1	sense	chr1	HAVANA	gene	60280458	60342050	.	+	.	gene_id=ENSG00000134709.6;transcript_id=ENSG00000134709.6;gene_type=protein_coding;gene_status=KNOWN;gene_name=HOOK1;transcript_type=protein_coding;transcript_status=KNOWN;transcript_name=HOOK1;level=2;havana_gene=OTTHUMG00000008990.1;	87	67	85	107	122	99	77	138	73	78	101	57	51361	HOOK1
ENSG00000134716	ENSG00000134716.5	ENSG00000134716.5	protein_coding	KNOWN	CYP2J2	protein_coding	KNOWN	CYP2J2	2	OTTHUMG00000008991.2	sense	chr1	HAVANA	gene	60358980	60392462	.	-	.	gene_id=ENSG00000134716.5;transcript_id=ENSG00000134716.5;gene_type=protein_coding;gene_status=KNOWN;gene_name=CYP2J2;transcript_type=protein_coding;transcript_status=KNOWN;transcript_name=CYP2J2;level=2;havana_gene=OTTHUMG00000008991.2;	0	1	0	0	1	0	1	0	0	0	0	0	1573	CYP2J2
ENSG00000162598	ENSG00000162598.9	ENSG00000162598.9	protein_coding	KNOWN	C1orf87	protein_coding	KNOWN	C1orf87	2	OTTHUMG00000008992.2	sense	chr1	HAVANA	gene	60452941	60539442	.	-	.	gene_id=ENSG00000162598.9;transcript_id=ENSG00000162598.9;gene_type=protein_coding;gene_status=KNOWN;gene_name=C1orf87;transcript_type=protein_coding;transcript_status=KNOWN;transcript_name=C1orf87;level=2;havana_gene=OTTHUMG00000008992.2;	0	1	1	1	4	3	1	0	0	0	1	0	127795	C1orf87
ENSG00000162599	ENSG00000162599.11	ENSG00000162599.11	protein_coding	KNOWN	NFIA	protein_coding	KNOWN	NFIA	2	OTTHUMG00000008618.7	sense	chr1	HAVANA	gene	61330931	61928465	.	+	.	gene_id=ENSG00000162599.11;transcript_id=ENSG00000162599.11;gene_type=protein_coding;gene_status=KNOWN;gene_name=NFIA;transcript_type=protein_coding;transcript_status=KNOWN;transcript_name=NFIA;level=2;havana_gene=OTTHUMG00000008618.7;	319	491	290	611	1404	1287	704	1184	936	935	1537	965	4774	NFIA
ENSG00000162604	ENSG00000162604.8	ENSG00000162604.8	protein_coding	KNOWN	TM2D1	protein_coding	KNOWN	TM2D1	2	OTTHUMG00000008466.6	sense	chr1	HAVANA	gene	62146718	62191095	.	-	.	gene_id=ENSG00000162604.8;transcript_id=ENSG00000162604.8;gene_type=protein_coding;gene_status=KNOWN;gene_name=TM2D1;transcript_type=protein_coding;transcript_status=KNOWN;transcript_name=TM2D1;level=2;havana_gene=OTTHUMG00000008466.6;	183	190	128	206	270	278	143	254	174	161	270	187	83941	TM2D1
ENSG00000132849	ENSG00000132849.14	ENSG00000132849.14	protein_coding	KNOWN	INADL	protein_coding	KNOWN	INADL	2	ncRNA_host	sense	chr1	HAVANA	gene	62208149	62629592	.	+	.	gene_id=ENSG00000132849.14;transcript_id=ENSG00000132849.14;gene_type=protein_coding;gene_status=KNOWN;gene_name=INADL;transcript_type=protein_coding;transcript_status=KNOWN;transcript_name=INADL;level=2;tag=ncRNA_host;havana_gene=OTTHUMG00000008560.6;	617	591	416	699	839	537	535	782	542	464	718	527	10207	PATJ
ENSG00000240563	ENSG00000240563.1	ENSG00000240563.1	protein_coding	KNOWN	L1TD1	protein_coding	KNOWN	L1TD1	2	ncRNA_host	sense	chr1	HAVANA	gene	62660503	62678000	.	+	.	gene_id=ENSG00000240563.1;transcript_id=ENSG00000240563.1;gene_type=protein_coding;gene_status=KNOWN;gene_name=L1TD1;transcript_type=protein_coding;transcript_status=KNOWN;transcript_name=L1TD1;level=2;tag=ncRNA_host;havana_gene=OTTHUMG00000008914.1;	0	0	0	1	0	0	0	0	0	0	0	1	54596	L1TD1
ENSG00000132854	ENSG00000132854.14	ENSG00000132854.14	protein_coding	KNOWN	KANK4	protein_coding	KNOWN	KANK4	2	ncRNA_host	sense	chr1	HAVANA	gene	62702651	62785085	.	-	.	gene_id=ENSG00000132854.14;transcript_id=ENSG00000132854.14;gene_type=protein_coding;gene_status=KNOWN;gene_name=KANK4;transcript_type=protein_coding;transcript_status=KNOWN;transcript_name=KANK4;level=2;tag=ncRNA_host;havana_gene=OTTHUMG00000008971.1;	1	4	2	5	10	13	3	8	3	2	2	5	163782	KANK4
ENSG00000162607	ENSG00000162607.8	ENSG00000162607.8	protein_coding	KNOWN	USP1	protein_coding	KNOWN	USP1	2	OTTHUMG00000008972.3	sense	chr1	HAVANA	gene	62901968	62917475	.	+	.	gene_id=ENSG00000162607.8;transcript_id=ENSG00000162607.8;gene_type=protein_coding;gene_status=KNOWN;gene_name=USP1;transcript_type=protein_coding;transcript_status=KNOWN;transcript_name=USP1;level=2;havana_gene=OTTHUMG00000008972.3;	964	1060	838	1321	1531	1159	783	1596	811	835	1218	890	7398	USP1
ENSG00000116641	ENSG00000116641.11	ENSG00000116641.11	protein_coding	KNOWN	DOCK7	protein_coding	KNOWN	DOCK7	2	OTTHUMG00000013131.1	sense	chr1	HAVANA	gene	62920399	63153969	.	-	.	gene_id=ENSG00000116641.11;transcript_id=ENSG00000116641.11;gene_type=protein_coding;gene_status=KNOWN;gene_name=DOCK7;transcript_type=protein_coding;transcript_status=KNOWN;transcript_name=DOCK7;level=2;havana_gene=OTTHUMG00000013131.1;	161	189	132	224	372	293	196	369	277	238	413	273	85440	DOCK7
ENSG00000132855	ENSG00000132855.4	ENSG00000132855.4	protein_coding	KNOWN	ANGPTL3	protein_coding	KNOWN	ANGPTL3	2	OTTHUMG00000009146.2	sense	chr1	HAVANA	gene	63063158	63071830	.	+	.	gene_id=ENSG00000132855.4;transcript_id=ENSG00000132855.4;gene_type=protein_coding;gene_status=KNOWN;gene_name=ANGPTL3;transcript_type=protein_coding;transcript_status=KNOWN;transcript_name=ANGPTL3;level=2;havana_gene=OTTHUMG00000009146.2;	0	0	0	0	0	0	0	0	0	0	0	0	27329	ANGPTL3
ENSG00000125703	ENSG00000125703.10	ENSG00000125703.10	protein_coding	KNOWN	ATG4C	protein_coding	KNOWN	ATG4C	2	OTTHUMG00000009142.3	sense	chr1	HAVANA	gene	63249806	63331184	.	+	.	gene_id=ENSG00000125703.10;transcript_id=ENSG00000125703.10;gene_type=protein_coding;gene_status=KNOWN;gene_name=ATG4C;transcript_type=protein_coding;transcript_status=KNOWN;transcript_name=ATG4C;level=2;havana_gene=OTTHUMG00000009142.3;	175	220	164	223	224	170	129	229	126	128	187	146	84938	ATG4C
ENSG00000187140	ENSG00000187140.4	ENSG00000187140.4	protein_coding	KNOWN	FOXD3	protein_coding	KNOWN	FOXD3	2	OTTHUMG00000009141.1	sense	chr1	HAVANA	gene	63788730	63790797	.	+	.	gene_id=ENSG00000187140.4;transcript_id=ENSG00000187140.4;gene_type=protein_coding;gene_status=KNOWN;gene_name=FOXD3;transcript_type=protein_coding;transcript_status=KNOWN;transcript_name=FOXD3;level=2;havana_gene=OTTHUMG00000009141.1;	0	0	0	0	0	0	1	0	0	0	0	0	27022	FOXD3
ENSG00000088035	ENSG00000088035.11	ENSG00000088035.11	protein_coding	KNOWN	ALG6	protein_coding	KNOWN	ALG6	2	OTTHUMG00000009140.6	sense	chr1	HAVANA	gene	63833261	63904233	.	+	.	gene_id=ENSG00000088035.11;transcript_id=ENSG00000088035.11;gene_type=protein_coding;gene_status=KNOWN;gene_name=ALG6;transcript_type=protein_coding;transcript_status=KNOWN;transcript_name=ALG6;level=2;havana_gene=OTTHUMG00000009140.6;	292	279	197	315	422	346	220	430	212	238	316	231	29929	ALG6
ENSG00000142856	ENSG00000142856.12	ENSG00000142856.12	protein_coding	KNOWN	ITGB3BP	protein_coding	KNOWN	ITGB3BP	2	ncRNA_host	sense	chr1	HAVANA	gene	63906441	64059392	.	-	.	gene_id=ENSG00000142856.12;transcript_id=ENSG00000142856.12;gene_type=protein_coding;gene_status=KNOWN;gene_name=ITGB3BP;transcript_type=protein_coding;transcript_status=KNOWN;transcript_name=ITGB3BP;level=2;tag=ncRNA_host;havana_gene=OTTHUMG00000013364.12;	615	620	476	668	799	685	415	751	476	478	726	493	23421	ITGB3BP
ENSG00000203965	ENSG00000203965.8	ENSG00000203965.8	protein_coding	KNOWN	EFCAB7	protein_coding	KNOWN	EFCAB7	2	OTTHUMG00000008983.2	sense	chr1	HAVANA	gene	63989043	64038364	.	+	.	gene_id=ENSG00000203965.8;transcript_id=ENSG00000203965.8;gene_type=protein_coding;gene_status=KNOWN;gene_name=EFCAB7;transcript_type=protein_coding;transcript_status=KNOWN;transcript_name=EFCAB7;level=2;havana_gene=OTTHUMG00000008983.2;	82	116	52	120	127	114	73	124	65	79	113	81	84455	EFCAB7
ENSG00000079739	ENSG00000079739.11	ENSG00000079739.11	protein_coding	KNOWN	PGM1	protein_coding	KNOWN	PGM1	2	ncRNA_host	sense	chr1	HAVANA	gene	64058947	64125916	.	+	.	gene_id=ENSG00000079739.11;transcript_id=ENSG00000079739.11;gene_type=protein_coding;gene_status=KNOWN;gene_name=PGM1;transcript_type=protein_coding;transcript_status=KNOWN;transcript_name=PGM1;level=2;tag=ncRNA_host;havana_gene=OTTHUMG00000008968.2;	335	344	306	390	425	365	277	462	354	378	636	403	5236	PGM1
ENSG00000185483	ENSG00000185483.7	ENSG00000185483.7	protein_coding	KNOWN	ROR1	protein_coding	KNOWN	ROR1	2	OTTHUMG00000009022.1	sense	chr1	HAVANA	gene	64239693	64647181	.	+	.	gene_id=ENSG00000185483.7;transcript_id=ENSG00000185483.7;gene_type=protein_coding;gene_status=KNOWN;gene_name=ROR1;transcript_type=protein_coding;transcript_status=KNOWN;transcript_name=ROR1;level=2;havana_gene=OTTHUMG00000009022.1;	13	35	14	32	126	120	47	150	52	65	70	63	4919	ROR1
ENSG00000177414	ENSG00000177414.9	ENSG00000177414.9	protein_coding	KNOWN	UBE2U	protein_coding	KNOWN	UBE2U	2	OTTHUMG00000009023.4	sense	chr1	HAVANA	gene	64669310	64733051	.	+	.	gene_id=ENSG00000177414.9;transcript_id=ENSG00000177414.9;gene_type=protein_coding;gene_status=KNOWN;gene_name=UBE2U;transcript_type=protein_coding;transcript_status=KNOWN;transcript_name=UBE2U;level=2;havana_gene=OTTHUMG00000009023.4;	1	0	1	1	2	2	1	10	2	1	3	1	148581	UBE2U
ENSG00000158966	ENSG00000158966.9	ENSG00000158966.9	protein_coding	KNOWN	CACHD1	protein_coding	KNOWN	CACHD1	2	ncRNA_host	sense	chr1	HAVANA	gene	64936428	65158741	.	+	.	gene_id=ENSG00000158966.9;transcript_id=ENSG00000158966.9;gene_type=protein_coding;gene_status=KNOWN;gene_name=CACHD1;transcript_type=protein_coding;transcript_status=KNOWN;transcript_name=CACHD1;level=2;tag=ncRNA_host;havana_gene=OTTHUMG00000009030.3;	13	20	12	31	73	78	41	79	92	86	139	111	57685	CACHD1
ENSG00000162437	ENSG00000162437.10	ENSG00000162437.10	protein_coding	KNOWN	RAVER2	protein_coding	KNOWN	RAVER2	2	OTTHUMG00000009102.5	sense	chr1	HAVANA	gene	65210778	65298915	.	+	.	gene_id=ENSG00000162437.10;transcript_id=ENSG00000162437.10;gene_type=protein_coding;gene_status=KNOWN;gene_name=RAVER2;transcript_type=protein_coding;transcript_status=KNOWN;transcript_name=RAVER2;level=2;havana_gene=OTTHUMG00000009102.5;	154	134	113	189	232	222	142	246	115	131	167	146	55225	RAVER2
ENSG00000162434	ENSG00000162434.7	ENSG00000162434.7	protein_coding	KNOWN	JAK1	protein_coding	KNOWN	JAK1	2	OTTHUMG00000009310.1	sense	chr1	HAVANA	gene	65298912	65432187	.	-	.	gene_id=ENSG00000162434.7;transcript_id=ENSG00000162434.7;gene_type=protein_coding;gene_status=KNOWN;gene_name=JAK1;transcript_type=protein_coding;transcript_status=KNOWN;transcript_name=JAK1;level=2;havana_gene=OTTHUMG00000009310.1;	363	311	282	427	593	536	323	627	367	358	586	351	3716	JAK1
ENSG00000162433	ENSG00000162433.10	ENSG00000162433.10	protein_coding	KNOWN	AK4	protein_coding	KNOWN	AK4	2	OTTHUMG00000009033.2	sense	chr1	HAVANA	gene	65613232	65697828	.	+	.	gene_id=ENSG00000162433.10;transcript_id=ENSG00000162433.10;gene_type=protein_coding;gene_status=KNOWN;gene_name=AK4;transcript_type=protein_coding;transcript_status=KNOWN;transcript_name=AK4;level=2;havana_gene=OTTHUMG00000009033.2;	60	68	54	79	170	124	75	131	127	138	210	156	205	AK4
ENSG00000116675	ENSG00000116675.11	ENSG00000116675.11	protein_coding	KNOWN	DNAJC6	protein_coding	KNOWN	DNAJC6	2	OTTHUMG00000009066.2	sense	chr1	HAVANA	gene	65713902	65881552	.	+	.	gene_id=ENSG00000116675.11;transcript_id=ENSG00000116675.11;gene_type=protein_coding;gene_status=KNOWN;gene_name=DNAJC6;transcript_type=protein_coding;transcript_status=KNOWN;transcript_name=DNAJC6;level=2;havana_gene=OTTHUMG00000009066.2;	65	73	43	85	187	156	98	163	143	128	220	148	9829	DNAJC6
ENSG00000116678	ENSG00000116678.14	ENSG00000116678.14	protein_coding	KNOWN	LEPR	protein_coding	KNOWN	LEPR	2	ncRNA_host	sense	chr1	HAVANA	gene	65886248	66107242	.	+	.	gene_id=ENSG00000116678.14;transcript_id=ENSG00000116678.14;gene_type=protein_coding;gene_status=KNOWN;gene_name=LEPR;transcript_type=protein_coding;transcript_status=KNOWN;transcript_name=LEPR;level=2;tag=ncRNA_host;havana_gene=OTTHUMG00000009115.1;	207	257	177	307	354	232	165	290	224	211	337	247	3953	LEPR
ENSG00000213625	ENSG00000213625.4	ENSG00000213625.4	protein_coding	KNOWN	LEPROT	protein_coding	KNOWN	LEPROT	2	OTTHUMG00000009065.4	sense	chr1	HAVANA	gene	65886270	65901690	.	+	.	gene_id=ENSG00000213625.4;transcript_id=ENSG00000213625.4;gene_type=protein_coding;gene_status=KNOWN;gene_name=LEPROT;transcript_type=protein_coding;transcript_status=KNOWN;transcript_name=LEPROT;level=2;havana_gene=OTTHUMG00000009065.4;	199	237	166	294	297	198	143	252	180	176	259	198	54741	LEPROT
ENSG00000184588	ENSG00000184588.13	ENSG00000184588.13	protein_coding	KNOWN	PDE4B	protein_coding	KNOWN	PDE4B	1	OTTHUMG00000009088.3	sense	chr1	HAVANA	gene	66258197	66840259	.	+	.	gene_id=ENSG00000184588.13;transcript_id=ENSG00000184588.13;gene_type=protein_coding;gene_status=KNOWN;gene_name=PDE4B;transcript_type=protein_coding;transcript_status=KNOWN;transcript_name=PDE4B;level=1;havana_gene=OTTHUMG00000009088.3;	31	26	18	43	135	104	58	101	83	72	116	64	5142	PDE4B
ENSG00000118473	ENSG00000118473.17	ENSG00000118473.17	protein_coding	KNOWN	SGIP1	protein_coding	KNOWN	SGIP1	2	ncRNA_host	sense	chr1	HAVANA	gene	66999066	67213982	.	+	.	gene_id=ENSG00000118473.17;transcript_id=ENSG00000118473.17;gene_type=protein_coding;gene_status=KNOWN;gene_name=SGIP1;transcript_type=protein_coding;transcript_status=KNOWN;transcript_name=SGIP1;level=2;tag=ncRNA_host;havana_gene=OTTHUMG00000009161.7;	3	1	4	4	7	10	7	2	2	5	7	8	84251	SGIP1
ENSG00000152760	ENSG00000152760.5	ENSG00000152760.5	protein_coding	KNOWN	TCTEX1D1	protein_coding	KNOWN	TCTEX1D1	2	OTTHUMG00000009162.3	sense	chr1	HAVANA	gene	67218142	67244470	.	+	.	gene_id=ENSG00000152760.5;transcript_id=ENSG00000152760.5;gene_type=protein_coding;gene_status=KNOWN;gene_name=TCTEX1D1;transcript_type=protein_coding;transcript_status=KNOWN;transcript_name=TCTEX1D1;level=2;havana_gene=OTTHUMG00000009162.3;	0	0	0	0	0	0	0	0	0	1	0	0	200132	TCTEX1D1
ENSG00000172410	ENSG00000172410.4	ENSG00000172410.4	protein_coding	KNOWN	INSL5	protein_coding	KNOWN	INSL5	2	OTTHUMG00000009164.1	sense	chr1	HAVANA	gene	67263424	67266939	.	-	.	gene_id=ENSG00000172410.4;transcript_id=ENSG00000172410.4;gene_type=protein_coding;gene_status=KNOWN;gene_name=INSL5;transcript_type=protein_coding;transcript_status=KNOWN;transcript_name=INSL5;level=2;havana_gene=OTTHUMG00000009164.1;	0	0	0	0	0	0	0	0	0	0	0	0	10022	INSL5
ENSG00000152763	ENSG00000152763.12	ENSG00000152763.12	protein_coding	KNOWN	WDR78	protein_coding	KNOWN	WDR78	1	OTTHUMG00000009165.4	sense	chr1	HAVANA	gene	67278568	67390570	.	-	.	gene_id=ENSG00000152763.12;transcript_id=ENSG00000152763.12;gene_type=protein_coding;gene_status=KNOWN;gene_name=WDR78;transcript_type=protein_coding;transcript_status=KNOWN;transcript_name=WDR78;level=1;havana_gene=OTTHUMG00000009165.4;	17	15	8	21	41	24	14	34	11	23	20	19	79819	WDR78
ENSG00000198160	ENSG00000198160.10	ENSG00000198160.10	protein_coding	KNOWN	MIER1	protein_coding	KNOWN	MIER1	2	OTTHUMG00000009194.3	sense	chr1	HAVANA	gene	67390578	67454302	.	+	.	gene_id=ENSG00000198160.10;transcript_id=ENSG00000198160.10;gene_type=protein_coding;gene_status=KNOWN;gene_name=MIER1;transcript_type=protein_coding;transcript_status=KNOWN;transcript_name=MIER1;level=2;havana_gene=OTTHUMG00000009194.3;	349	426	337	501	708	503	350	589	405	391	699	432	57708	MIER1
ENSG00000116704	ENSG00000116704.6	ENSG00000116704.6	protein_coding	KNOWN	SLC35D1	protein_coding	KNOWN	SLC35D1	2	OTTHUMG00000009360.1	sense	chr1	HAVANA	gene	67465015	67519782	.	-	.	gene_id=ENSG00000116704.6;transcript_id=ENSG00000116704.6;gene_type=protein_coding;gene_status=KNOWN;gene_name=SLC35D1;transcript_type=protein_coding;transcript_status=KNOWN;transcript_name=SLC35D1;level=2;havana_gene=OTTHUMG00000009360.1;	190	130	131	182	330	208	166	305	214	198	298	193	23169	SLC35D1
ENSG00000203963	ENSG00000203963.7	ENSG00000203963.7	protein_coding	KNOWN	C1orf141	protein_coding	KNOWN	C1orf141	2	ncRNA_host	sense	chr1	HAVANA	gene	67557848	67697536	.	-	.	gene_id=ENSG00000203963.7;transcript_id=ENSG00000203963.7;gene_type=protein_coding;gene_status=KNOWN;gene_name=C1orf141;transcript_type=protein_coding;transcript_status=KNOWN;transcript_name=C1orf141;level=2;tag=ncRNA_host;havana_gene=OTTHUMG00000009406.4;	0	1	0	1	2	3	2	0	1	3	3	0	400757	C1orf141
ENSG00000162594	ENSG00000162594.10	ENSG00000162594.10	protein_coding	KNOWN	IL23R	protein_coding	KNOWN	IL23R	2	ncRNA_host	sense	chr1	HAVANA	gene	67632083	67725662	.	+	.	gene_id=ENSG00000162594.10;transcript_id=ENSG00000162594.10;gene_type=protein_coding;gene_status=KNOWN;gene_name=IL23R;transcript_type=protein_coding;transcript_status=KNOWN;transcript_name=IL23R;level=2;tag=ncRNA_host;havana_gene=OTTHUMG00000009092.3;	1	1	0	0	4	5	3	1	2	1	1	0	149233	IL23R
ENSG00000081985	ENSG00000081985.6	ENSG00000081985.6	protein_coding	KNOWN	IL12RB2	protein_coding	KNOWN	IL12RB2	2	OTTHUMG00000009094.2	sense	chr1	HAVANA	gene	67773047	67862583	.	+	.	gene_id=ENSG00000081985.6;transcript_id=ENSG00000081985.6;gene_type=protein_coding;gene_status=KNOWN;gene_name=IL12RB2;transcript_type=protein_coding;transcript_status=KNOWN;transcript_name=IL12RB2;level=2;havana_gene=OTTHUMG00000009094.2;	1	4	1	0	8	2	1	2	1	1	1	3	3595	IL12RB2
ENSG00000142864	ENSG00000142864.10	ENSG00000142864.10	protein_coding	KNOWN	SERBP1	protein_coding	KNOWN	SERBP1	2	OTTHUMG00000009372.3	sense	chr1	HAVANA	gene	67873493	67896098	.	-	.	gene_id=ENSG00000142864.10;transcript_id=ENSG00000142864.10;gene_type=protein_coding;gene_status=KNOWN;gene_name=SERBP1;transcript_type=protein_coding;transcript_status=KNOWN;transcript_name=SERBP1;level=2;havana_gene=OTTHUMG00000009372.3;	1723	1969	1513	2513	2132	1873	1137	2533	1300	1358	1761	1332	26135	SERBP1
ENSG00000116717	ENSG00000116717.7	ENSG00000116717.7	protein_coding	KNOWN	GADD45A	protein_coding	KNOWN	GADD45A	2	OTTHUMG00000009374.2	sense	chr1	HAVANA	gene	68150744	68154021	.	+	.	gene_id=ENSG00000116717.7;transcript_id=ENSG00000116717.7;gene_type=protein_coding;gene_status=KNOWN;gene_name=GADD45A;transcript_type=protein_coding;transcript_status=KNOWN;transcript_name=GADD45A;level=2;havana_gene=OTTHUMG00000009374.2;	81	118	71	133	127	103	72	146	89	94	130	102	1647	GADD45A
ENSG00000172380	ENSG00000172380.5	ENSG00000172380.5	protein_coding	KNOWN	GNG12	protein_coding	KNOWN	GNG12	2	ncRNA_host	sense	chr1	HAVANA	gene	68167149	68299150	.	-	.	gene_id=ENSG00000172380.5;transcript_id=ENSG00000172380.5;gene_type=protein_coding;gene_status=KNOWN;gene_name=GNG12;transcript_type=protein_coding;transcript_status=KNOWN;transcript_name=GNG12;level=2;tag=ncRNA_host;havana_gene=OTTHUMG00000009545.2;	519	552	448	760	711	561	401	827	573	596	828	609	55970	GNG12
ENSG00000162595	ENSG00000162595.4	ENSG00000162595.4	protein_coding	KNOWN	DIRAS3	protein_coding	KNOWN	DIRAS3	2	OTTHUMG00000009544.2	sense	chr1	HAVANA	gene	68511645	68517314	.	-	.	gene_id=ENSG00000162595.4;transcript_id=ENSG00000162595.4;gene_type=protein_coding;gene_status=KNOWN;gene_name=DIRAS3;transcript_type=protein_coding;transcript_status=KNOWN;transcript_name=DIRAS3;level=2;havana_gene=OTTHUMG00000009544.2;	0	0	0	1	1	0	0	0	1	1	2	1	9077	DIRAS3
ENSG00000116729	ENSG00000116729.9	ENSG00000116729.9	protein_coding	KNOWN	WLS	protein_coding	KNOWN	WLS	2	ncRNA_host	sense	chr1	HAVANA	gene	68564142	68698803	.	-	.	gene_id=ENSG00000116729.9;transcript_id=ENSG00000116729.9;gene_type=protein_coding;gene_status=KNOWN;gene_name=WLS;transcript_type=protein_coding;transcript_status=KNOWN;transcript_name=WLS;level=2;tag=ncRNA_host;havana_gene=OTTHUMG00000009153.3;	189	208	182	300	472	418	299	498	299	333	505	344	79971	WLS
ENSG00000116745	ENSG00000116745.6	ENSG00000116745.6	protein_coding	KNOWN	RPE65	protein_coding	KNOWN	RPE65	2	OTTHUMG00000009208.1	sense	chr1	HAVANA	gene	68894505	68915642	.	-	.	gene_id=ENSG00000116745.6;transcript_id=ENSG00000116745.6;gene_type=protein_coding;gene_status=KNOWN;gene_name=RPE65;transcript_type=protein_coding;transcript_status=KNOWN;transcript_name=RPE65;level=2;havana_gene=OTTHUMG00000009208.1;	0	0	3	1	0	0	0	0	0	1	0	0	6121	RPE65
ENSG00000024526	ENSG00000024526.12	ENSG00000024526.12	protein_coding	KNOWN	DEPDC1	protein_coding	KNOWN	DEPDC1	2	OTTHUMG00000009212.3	sense	chr1	HAVANA	gene	68939835	68962904	.	-	.	gene_id=ENSG00000024526.12;transcript_id=ENSG00000024526.12;gene_type=protein_coding;gene_status=KNOWN;gene_name=DEPDC1;transcript_type=protein_coding;transcript_status=KNOWN;transcript_name=DEPDC1;level=2;havana_gene=OTTHUMG00000009212.3;	602	570	461	685	571	389	293	563	331	353	472	334	55635	DEPDC1
ENSG00000033122	ENSG00000033122.14	ENSG00000033122.14	protein_coding	KNOWN	LRRC7	protein_coding	KNOWN	LRRC7	2	ncRNA_host	sense	chr1	HAVANA	gene	70034081	70617628	.	+	.	gene_id=ENSG00000033122.14;transcript_id=ENSG00000033122.14;gene_type=protein_coding;gene_status=KNOWN;gene_name=LRRC7;transcript_type=protein_coding;transcript_status=KNOWN;transcript_name=LRRC7;level=2;tag=ncRNA_host;havana_gene=OTTHUMG00000059194.6;	23	30	13	17	33	18	12	22	12	6	32	22	57554	LRRC7
ENSG00000066557	ENSG00000066557.5	ENSG00000066557.5	protein_coding	KNOWN	LRRC40	protein_coding	KNOWN	LRRC40	2	ncRNA_host	sense	chr1	HAVANA	gene	70610488	70671303	.	-	.	gene_id=ENSG00000066557.5;transcript_id=ENSG00000066557.5;gene_type=protein_coding;gene_status=KNOWN;gene_name=LRRC40;transcript_type=protein_coding;transcript_status=KNOWN;transcript_name=LRRC40;level=2;tag=ncRNA_host;havana_gene=OTTHUMG00000009348.1;	218	267	175	287	334	247	172	299	179	198	261	182	55631	LRRC40
ENSG00000116754	ENSG00000116754.9	ENSG00000116754.9	protein_coding	KNOWN	SRSF11	protein_coding	KNOWN	SRSF11	2	OTTHUMG00000009342.3	sense	chr1	HAVANA	gene	70671365	70718735	.	+	.	gene_id=ENSG00000116754.9;transcript_id=ENSG00000116754.9;gene_type=protein_coding;gene_status=KNOWN;gene_name=SRSF11;transcript_type=protein_coding;transcript_status=KNOWN;transcript_name=SRSF11;level=2;havana_gene=OTTHUMG00000009342.3;	713	794	606	919	1315	981	714	1269	1042	927	1476	924	9295	SRSF11
ENSG00000118454	ENSG00000118454.8	ENSG00000118454.8	protein_coding	KNOWN	ANKRD13C	protein_coding	KNOWN	ANKRD13C	2	OTTHUMG00000009343.2	sense	chr1	HAVANA	gene	70726271	70820417	.	-	.	gene_id=ENSG00000118454.8;transcript_id=ENSG00000118454.8;gene_type=protein_coding;gene_status=KNOWN;gene_name=ANKRD13C;transcript_type=protein_coding;transcript_status=KNOWN;transcript_name=ANKRD13C;level=2;havana_gene=OTTHUMG00000009343.2;	307	334	250	443	634	469	325	574	388	410	676	417	81573	ANKRD13C
ENSG00000197568	ENSG00000197568.9	ENSG00000197568.9	protein_coding	KNOWN	HHLA3	protein_coding	KNOWN	HHLA3	1	OTTHUMG00000009346.4	sense	chr1	HAVANA	gene	70820488	70851022	.	+	.	gene_id=ENSG00000197568.9;transcript_id=ENSG00000197568.9;gene_type=protein_coding;gene_status=KNOWN;gene_name=HHLA3;transcript_type=protein_coding;transcript_status=KNOWN;transcript_name=HHLA3;level=1;havana_gene=OTTHUMG00000009346.4;	13	19	14	22	34	26	19	34	24	29	35	35	11147	HHLA3
ENSG00000116761	ENSG00000116761.7	ENSG00000116761.7	protein_coding	KNOWN	CTH	protein_coding	KNOWN	CTH	2	OTTHUMG00000009352.1	sense	chr1	HAVANA	gene	70876901	70905534	.	+	.	gene_id=ENSG00000116761.7;transcript_id=ENSG00000116761.7;gene_type=protein_coding;gene_status=KNOWN;gene_name=CTH;transcript_type=protein_coding;transcript_status=KNOWN;transcript_name=CTH;level=2;havana_gene=OTTHUMG00000009352.1;	127	118	100	146	117	96	69	106	110	90	139	110	1491	CTH
ENSG00000050628	ENSG00000050628.16	ENSG00000050628.16	protein_coding	KNOWN	PTGER3	protein_coding	KNOWN	PTGER3	2	OTTHUMG00000009399.4	sense	chr1	HAVANA	gene	71318036	71513491	.	-	.	gene_id=ENSG00000050628.16;transcript_id=ENSG00000050628.16;gene_type=protein_coding;gene_status=KNOWN;gene_name=PTGER3;transcript_type=protein_coding;transcript_status=KNOWN;transcript_name=PTGER3;level=2;havana_gene=OTTHUMG00000009399.4;	6	2	2	2	8	2	1	6	2	10	3	3	5733	PTGER3
ENSG00000132485	ENSG00000132485.8	ENSG00000132485.8	protein_coding	KNOWN	ZRANB2	protein_coding	KNOWN	ZRANB2	2	ncRNA_host	sense	chr1	HAVANA	gene	71528974	71546980	.	-	.	gene_id=ENSG00000132485.8;transcript_id=ENSG00000132485.8;gene_type=protein_coding;gene_status=KNOWN;gene_name=ZRANB2;transcript_type=protein_coding;transcript_status=KNOWN;transcript_name=ZRANB2;level=2;tag=ncRNA_host;havana_gene=OTTHUMG00000009660.1;	865	991	744	1194	1434	897	695	1336	1060	924	1324	907	9406	ZRANB2
ENSG00000172260	ENSG00000172260.9	ENSG00000172260.9	protein_coding	KNOWN	NEGR1	protein_coding	KNOWN	NEGR1	2	OTTHUMG00000009698.5	sense	chr1	HAVANA	gene	71861623	72748417	.	-	.	gene_id=ENSG00000172260.9;transcript_id=ENSG00000172260.9;gene_type=protein_coding;gene_status=KNOWN;gene_name=NEGR1;transcript_type=protein_coding;transcript_status=KNOWN;transcript_name=NEGR1;level=2;havana_gene=OTTHUMG00000009698.5;	71	89	39	108	178	164	85	153	107	87	158	75	257194	NEGR1
ENSG00000162620	ENSG00000162620.11	ENSG00000162620.11	protein_coding	KNOWN	LRRIQ3	protein_coding	KNOWN	LRRIQ3	1	OTTHUMG00000009508.4	sense	chr1	HAVANA	gene	74491699	74663871	.	-	.	gene_id=ENSG00000162620.11;transcript_id=ENSG00000162620.11;gene_type=protein_coding;gene_status=KNOWN;gene_name=LRRIQ3;transcript_type=protein_coding;transcript_status=KNOWN;transcript_name=LRRIQ3;level=1;havana_gene=OTTHUMG00000009508.4;	26	20	23	28	14	15	16	12	8	17	15	8	127255	LRRIQ3
ENSG00000254685	ENSG00000254685.2	ENSG00000254685.2	protein_coding	KNOWN	FPGT	protein_coding	KNOWN	FPGT	2	OTTHUMG00000009571.6	sense	chr1	HAVANA	gene	74663896	74699770	.	+	.	gene_id=ENSG00000254685.2;transcript_id=ENSG00000254685.2;gene_type=protein_coding;gene_status=KNOWN;gene_name=FPGT;transcript_type=protein_coding;transcript_status=KNOWN;transcript_name=FPGT;level=2;havana_gene=OTTHUMG00000009571.6;	113	107	84	145	69	69	37	77	47	53	81	40	8790	FPGT
ENSG00000259030	ENSG00000259030.2	ENSG00000259030.2	protein_coding	KNOWN	FPGT-TNNI3K	protein_coding	KNOWN	FPGT-TNNI3K	1	OTTHUMG00000166281.4	sense	chr1	HAVANA	gene	74663919	75009666	.	+	.	gene_id=ENSG00000259030.2;transcript_id=ENSG00000259030.2;gene_type=protein_coding;gene_status=KNOWN;gene_name=FPGT-TNNI3K;transcript_type=protein_coding;transcript_status=KNOWN;transcript_name=FPGT-TNNI3K;level=1;havana_gene=OTTHUMG00000166281.4;	114	107	87	149	76	71	38	80	48	53	82	41	100526835	FPGT-TNNI3K
ENSG00000116783	ENSG00000116783.10	ENSG00000116783.10	protein_coding	KNOWN	TNNI3K	protein_coding	KNOWN	TNNI3K	1	OTTHUMG00000171318.1	sense	chr1	HAVANA	gene	74663947	75010112	.	+	.	gene_id=ENSG00000116783.10;transcript_id=ENSG00000116783.10;gene_type=protein_coding;gene_status=KNOWN;gene_name=TNNI3K;transcript_type=protein_coding;transcript_status=KNOWN;transcript_name=TNNI3K;level=1;havana_gene=OTTHUMG00000171318.1;	114	107	87	149	76	71	38	80	48	53	82	41	51086	TNNI3K
ENSG00000162621	ENSG00000162621.5	ENSG00000162621.5	protein_coding	KNOWN	LRRC53	protein_coding	KNOWN	LRRC53	2	OTTHUMG00000009621.2	sense	chr1	HAVANA	gene	74935562	74978298	.	-	.	gene_id=ENSG00000162621.5;transcript_id=ENSG00000162621.5;gene_type=protein_coding;gene_status=KNOWN;gene_name=LRRC53;transcript_type=protein_coding;transcript_status=KNOWN;transcript_name=LRRC53;level=2;havana_gene=OTTHUMG00000009621.2;	0	1	0	0	0	0	0	0	0	0	0	0	105378803	LRRC53
ENSG00000178965	ENSG00000178965.9	ENSG00000178965.9	protein_coding	KNOWN	C1orf173	protein_coding	KNOWN	C1orf173	2	OTTHUMG00000009622.4	sense	chr1	HAVANA	gene	75033795	75139422	.	-	.	gene_id=ENSG00000178965.9;transcript_id=ENSG00000178965.9;gene_type=protein_coding;gene_status=KNOWN;gene_name=C1orf173;transcript_type=protein_coding;transcript_status=KNOWN;transcript_name=C1orf173;level=2;havana_gene=OTTHUMG00000009622.4;	1	1	0	6	0	1	1	0	1	0	0	1	127254	ERICH3
ENSG00000116791	ENSG00000116791.9	ENSG00000116791.9	protein_coding	KNOWN	CRYZ	protein_coding	KNOWN	CRYZ	2	OTTHUMG00000009620.3	sense	chr1	HAVANA	gene	75171170	75199092	.	-	.	gene_id=ENSG00000116791.9;transcript_id=ENSG00000116791.9;gene_type=protein_coding;gene_status=KNOWN;gene_name=CRYZ;transcript_type=protein_coding;transcript_status=KNOWN;transcript_name=CRYZ;level=2;havana_gene=OTTHUMG00000009620.3;	317	306	296	400	221	129	142	272	135	168	206	128	1429	CRYZ
ENSG00000162623	ENSG00000162623.11	ENSG00000162623.11	protein_coding	KNOWN	TYW3	protein_coding	KNOWN	TYW3	2	OTTHUMG00000009641.4	sense	chr1	HAVANA	gene	75198836	75232362	.	+	.	gene_id=ENSG00000162623.11;transcript_id=ENSG00000162623.11;gene_type=protein_coding;gene_status=KNOWN;gene_name=TYW3;transcript_type=protein_coding;transcript_status=KNOWN;transcript_name=TYW3;level=2;havana_gene=OTTHUMG00000009641.4;	368	419	319	513	624	525	359	605	354	333	502	354	127253	TYW3
ENSG00000162624	ENSG00000162624.10	ENSG00000162624.10	protein_coding	KNOWN	LHX8	protein_coding	KNOWN	LHX8	2	OTTHUMG00000009692.3	sense	chr1	HAVANA	gene	75594119	75627218	.	+	.	gene_id=ENSG00000162624.10;transcript_id=ENSG00000162624.10;gene_type=protein_coding;gene_status=KNOWN;gene_name=LHX8;transcript_type=protein_coding;transcript_status=KNOWN;transcript_name=LHX8;level=2;havana_gene=OTTHUMG00000009692.3;	3	0	0	0	0	0	0	0	0	0	0	1	431707	LHX8
ENSG00000137968	ENSG00000137968.12	ENSG00000137968.12	protein_coding	KNOWN	SLC44A5	protein_coding	KNOWN	SLC44A5	2	ncRNA_host	sense	chr1	HAVANA	gene	75667816	76076801	.	-	.	gene_id=ENSG00000137968.12;transcript_id=ENSG00000137968.12;gene_type=protein_coding;gene_status=KNOWN;gene_name=SLC44A5;transcript_type=protein_coding;transcript_status=KNOWN;transcript_name=SLC44A5;level=2;tag=ncRNA_host;havana_gene=OTTHUMG00000009721.3;	4	7	8	7	9	7	3	6	4	1	13	3	204962	SLC44A5
ENSG00000117054	ENSG00000117054.9	ENSG00000117054.9	protein_coding	KNOWN	ACADM	protein_coding	KNOWN	ACADM	1	ncRNA_host	sense	chr1	HAVANA	gene	76190036	76253260	.	+	.	gene_id=ENSG00000117054.9;transcript_id=ENSG00000117054.9;gene_type=protein_coding;gene_status=KNOWN;gene_name=ACADM;transcript_type=protein_coding;transcript_status=KNOWN;transcript_name=ACADM;level=1;tag=ncRNA_host;havana_gene=OTTHUMG00000009784.3;	560	586	406	672	624	557	332	648	407	401	613	360	34	ACADM
ENSG00000137955	ENSG00000137955.11	ENSG00000137955.11	protein_coding	KNOWN	RABGGTB	protein_coding	KNOWN	RABGGTB	2	ncRNA_host	sense	chr1	HAVANA	gene	76251879	76260764	.	+	.	gene_id=ENSG00000137955.11;transcript_id=ENSG00000137955.11;gene_type=protein_coding;gene_status=KNOWN;gene_name=RABGGTB;transcript_type=protein_coding;transcript_status=KNOWN;transcript_name=RABGGTB;level=2;tag=ncRNA_host;havana_gene=OTTHUMG00000009786.2;	1935	2143	1464	2390	2984	2142	1581	2798	1834	1797	2564	1679	5876	RABGGTB
ENSG00000057468	ENSG00000057468.6	ENSG00000057468.6	protein_coding	KNOWN	MSH4	protein_coding	KNOWN	MSH4	2	ncRNA_host	sense	chr1	HAVANA	gene	76262567	76378923	.	+	.	gene_id=ENSG00000057468.6;transcript_id=ENSG00000057468.6;gene_type=protein_coding;gene_status=KNOWN;gene_name=MSH4;transcript_type=protein_coding;transcript_status=KNOWN;transcript_name=MSH4;level=2;tag=ncRNA_host;havana_gene=OTTHUMG00000009788.1;	4	10	5	20	32	24	16	35	22	26	37	27	4438	MSH4
ENSG00000154007	ENSG00000154007.6	ENSG00000154007.6	protein_coding	KNOWN	ASB17	protein_coding	KNOWN	ASB17	2	OTTHUMG00000009787.1	sense	chr1	HAVANA	gene	76384558	76398116	.	-	.	gene_id=ENSG00000154007.6;transcript_id=ENSG00000154007.6;gene_type=protein_coding;gene_status=KNOWN;gene_name=ASB17;transcript_type=protein_coding;transcript_status=KNOWN;transcript_name=ASB17;level=2;havana_gene=OTTHUMG00000009787.1;	0	0	0	1	0	0	0	0	0	0	1	0	127247	ASB17
ENSG00000184005	ENSG00000184005.9	ENSG00000184005.9	protein_coding	KNOWN	ST6GALNAC3	protein_coding	KNOWN	ST6GALNAC3	2	OTTHUMG00000009615.1	sense	chr1	HAVANA	gene	76540404	77100286	.	+	.	gene_id=ENSG00000184005.9;transcript_id=ENSG00000184005.9;gene_type=protein_coding;gene_status=KNOWN;gene_name=ST6GALNAC3;transcript_type=protein_coding;transcript_status=KNOWN;transcript_name=ST6GALNAC3;level=2;havana_gene=OTTHUMG00000009615.1;	10	5	1	3	22	6	0	2	5	4	2	2	256435	ST6GALNAC3
ENSG00000117069	ENSG00000117069.10	ENSG00000117069.10	protein_coding	KNOWN	ST6GALNAC5	protein_coding	KNOWN	ST6GALNAC5	1	ncRNA_host	sense	chr1	HAVANA	gene	77333126	77531396	.	+	.	gene_id=ENSG00000117069.10;transcript_id=ENSG00000117069.10;gene_type=protein_coding;gene_status=KNOWN;gene_name=ST6GALNAC5;transcript_type=protein_coding;transcript_status=KNOWN;transcript_name=ST6GALNAC5;level=1;tag=ncRNA_host;havana_gene=OTTHUMG00000009687.4;	2	50	0	1	205	314	2	167	2	129	48	95	81849	ST6GALNAC5
ENSG00000142892	ENSG00000142892.10	ENSG00000142892.10	protein_coding	KNOWN	PIGK	protein_coding	KNOWN	PIGK	2	OTTHUMG00000009686.2	sense	chr1	HAVANA	gene	77554675	77685115	.	-	.	gene_id=ENSG00000142892.10;transcript_id=ENSG00000142892.10;gene_type=protein_coding;gene_status=KNOWN;gene_name=PIGK;transcript_type=protein_coding;transcript_status=KNOWN;transcript_name=PIGK;level=2;havana_gene=OTTHUMG00000009686.2;	339	321	249	369	391	335	213	386	253	267	373	288	10026	PIGK
ENSG00000154027	ENSG00000154027.14	ENSG00000154027.14	protein_coding	KNOWN	AK5	protein_coding	KNOWN	AK5	1	ncRNA_host	sense	chr1	HAVANA	gene	77747736	78025651	.	+	.	gene_id=ENSG00000154027.14;transcript_id=ENSG00000154027.14;gene_type=protein_coding;gene_status=KNOWN;gene_name=AK5;transcript_type=protein_coding;transcript_status=KNOWN;transcript_name=AK5;level=1;tag=ncRNA_host;havana_gene=OTTHUMG00000009796.4;	4	10	8	5	17	33	5	23	11	10	10	9	26289	AK5
ENSG00000036549	ENSG00000036549.8	ENSG00000036549.8	protein_coding	KNOWN	ZZZ3	protein_coding	KNOWN	ZZZ3	1	OTTHUMG00000009652.4	sense	chr1	HAVANA	gene	78028101	78149104	.	-	.	gene_id=ENSG00000036549.8;transcript_id=ENSG00000036549.8;gene_type=protein_coding;gene_status=KNOWN;gene_name=ZZZ3;transcript_type=protein_coding;transcript_status=KNOWN;transcript_name=ZZZ3;level=1;havana_gene=OTTHUMG00000009652.4;	562	613	419	797	1321	1053	625	1110	845	741	1165	764	26009	ZZZ3
ENSG00000077254	ENSG00000077254.10	ENSG00000077254.10	protein_coding	KNOWN	USP33	protein_coding	KNOWN	USP33	2	OTTHUMG00000009651.4	sense	chr1	HAVANA	gene	78161672	78225537	.	-	.	gene_id=ENSG00000077254.10;transcript_id=ENSG00000077254.10;gene_type=protein_coding;gene_status=KNOWN;gene_name=USP33;transcript_type=protein_coding;transcript_status=KNOWN;transcript_name=USP33;level=2;havana_gene=OTTHUMG00000009651.4;	476	439	363	496	651	548	364	629	468	439	739	493	23032	USP33
ENSG00000180488	ENSG00000180488.10	ENSG00000180488.10	protein_coding	KNOWN	FAM73A	protein_coding	KNOWN	FAM73A	2	ncRNA_host	sense	chr1	HAVANA	gene	78245309	78344106	.	+	.	gene_id=ENSG00000180488.10;transcript_id=ENSG00000180488.10;gene_type=protein_coding;gene_status=KNOWN;gene_name=FAM73A;transcript_type=protein_coding;transcript_status=KNOWN;transcript_name=FAM73A;level=2;tag=ncRNA_host;havana_gene=OTTHUMG00000009766.4;	116	117	103	180	243	168	121	207	157	134	238	140	374986	MIGA1
ENSG00000162614	ENSG00000162614.14	ENSG00000162614.14	protein_coding	KNOWN	NEXN	protein_coding	KNOWN	NEXN	2	OTTHUMG00000040533.3	sense	chr1	HAVANA	gene	78354198	78409580	.	+	.	gene_id=ENSG00000162614.14;transcript_id=ENSG00000162614.14;gene_type=protein_coding;gene_status=KNOWN;gene_name=NEXN;transcript_type=protein_coding;transcript_status=KNOWN;transcript_name=NEXN;level=2;havana_gene=OTTHUMG00000040533.3;	0	1	2	1	12	8	3	9	4	9	15	3	91624	NEXN
ENSG00000162613	ENSG00000162613.12	ENSG00000162613.12	protein_coding	KNOWN	FUBP1	protein_coding	KNOWN	FUBP1	2	OTTHUMG00000040799.5	sense	chr1	HAVANA	gene	78409740	78444794	.	-	.	gene_id=ENSG00000162613.12;transcript_id=ENSG00000162613.12;gene_type=protein_coding;gene_status=KNOWN;gene_name=FUBP1;transcript_type=protein_coding;transcript_status=KNOWN;transcript_name=FUBP1;level=2;havana_gene=OTTHUMG00000040799.5;	1306	1455	1111	1755	2384	1762	1193	2179	1476	1354	2012	1401	8880	FUBP1
ENSG00000162616	ENSG00000162616.8	ENSG00000162616.8	protein_coding	KNOWN	DNAJB4	protein_coding	KNOWN	DNAJB4	2	OTTHUMG00000040905.4	sense	chr1	HAVANA	gene	78444859	78483648	.	+	.	gene_id=ENSG00000162616.8;transcript_id=ENSG00000162616.8;gene_type=protein_coding;gene_status=KNOWN;gene_name=DNAJB4;transcript_type=protein_coding;transcript_status=KNOWN;transcript_name=DNAJB4;level=2;havana_gene=OTTHUMG00000040905.4;	247	248	212	288	313	353	197	359	245	218	368	268	11080	DNAJB4
ENSG00000137960	ENSG00000137960.5	ENSG00000137960.5	protein_coding	KNOWN	GIPC2	protein_coding	KNOWN	GIPC2	2	OTTHUMG00000041145.1	sense	chr1	HAVANA	gene	78445226	78604133	.	+	.	gene_id=ENSG00000137960.5;transcript_id=ENSG00000137960.5;gene_type=protein_coding;gene_status=KNOWN;gene_name=GIPC2;transcript_type=protein_coding;transcript_status=KNOWN;transcript_name=GIPC2;level=2;havana_gene=OTTHUMG00000041145.1;	453	407	342	538	439	449	285	486	335	307	544	371	54810	GIPC2
ENSG00000122420	ENSG00000122420.5	ENSG00000122420.5	protein_coding	KNOWN	PTGFR	protein_coding	KNOWN	PTGFR	2	OTTHUMG00000009644.6	sense	chr1	HAVANA	gene	78769568	79005434	.	+	.	gene_id=ENSG00000122420.5;transcript_id=ENSG00000122420.5;gene_type=protein_coding;gene_status=KNOWN;gene_name=PTGFR;transcript_type=protein_coding;transcript_status=KNOWN;transcript_name=PTGFR;level=2;havana_gene=OTTHUMG00000009644.6;	1	2	2	1	15	8	1	9	10	11	6	7	5737	PTGFR
ENSG00000137959	ENSG00000137959.11	ENSG00000137959.11	protein_coding	KNOWN	IFI44L	protein_coding	KNOWN	IFI44L	2	OTTHUMG00000009724.4	sense	chr1	HAVANA	gene	79085607	79111830	.	+	.	gene_id=ENSG00000137959.11;transcript_id=ENSG00000137959.11;gene_type=protein_coding;gene_status=KNOWN;gene_name=IFI44L;transcript_type=protein_coding;transcript_status=KNOWN;transcript_name=IFI44L;level=2;havana_gene=OTTHUMG00000009724.4;	16	20	23	18	13	9	9	16	12	16	20	14	10964	IFI44L
ENSG00000137965	ENSG00000137965.6	ENSG00000137965.6	protein_coding	KNOWN	IFI44	protein_coding	KNOWN	IFI44	2	OTTHUMG00000009723.1	sense	chr1	HAVANA	gene	79115481	79129763	.	+	.	gene_id=ENSG00000137965.6;transcript_id=ENSG00000137965.6;gene_type=protein_coding;gene_status=KNOWN;gene_name=IFI44;transcript_type=protein_coding;transcript_status=KNOWN;transcript_name=IFI44;level=2;havana_gene=OTTHUMG00000009723.1;	72	52	69	99	63	29	33	60	62	53	87	58	10561	IFI44
ENSG00000162618	ENSG00000162618.8	ENSG00000162618.8	protein_coding	KNOWN	ELTD1	protein_coding	KNOWN	ELTD1	2	OTTHUMG00000009738.1	sense	chr1	HAVANA	gene	79355449	79472403	.	-	.	gene_id=ENSG00000162618.8;transcript_id=ENSG00000162618.8;gene_type=protein_coding;gene_status=KNOWN;gene_name=ELTD1;transcript_type=protein_coding;transcript_status=KNOWN;transcript_name=ELTD1;level=2;havana_gene=OTTHUMG00000009738.1;	3	2	1	0	1	2	0	0	1	1	1	0	64123	ADGRL4
ENSG00000117114	ENSG00000117114.15	ENSG00000117114.15	protein_coding	KNOWN	LPHN2	protein_coding	KNOWN	LPHN2	2	OTTHUMG00000009844.3	sense	chr1	HAVANA	gene	81771845	82458120	.	+	.	gene_id=ENSG00000117114.15;transcript_id=ENSG00000117114.15;gene_type=protein_coding;gene_status=KNOWN;gene_name=LPHN2;transcript_type=protein_coding;transcript_status=KNOWN;transcript_name=LPHN2;level=2;havana_gene=OTTHUMG00000009844.3;	5	10	5	12	22	7	7	22	9	7	15	5	23266	ADGRL2
ENSG00000137941	ENSG00000137941.12	ENSG00000137941.12	protein_coding	KNOWN	TTLL7	protein_coding	KNOWN	TTLL7	2	OTTHUMG00000009932.6	sense	chr1	HAVANA	gene	84330711	84464833	.	-	.	gene_id=ENSG00000137941.12;transcript_id=ENSG00000137941.12;gene_type=protein_coding;gene_status=KNOWN;gene_name=TTLL7;transcript_type=protein_coding;transcript_status=KNOWN;transcript_name=TTLL7;level=2;havana_gene=OTTHUMG00000009932.6;	34	26	23	35	56	39	28	49	46	50	47	40	79739	TTLL7
ENSG00000142875	ENSG00000142875.15	ENSG00000142875.15	protein_coding	KNOWN	PRKACB	protein_coding	KNOWN	PRKACB	2	OTTHUMG00000009975.2	sense	chr1	HAVANA	gene	84543745	84704181	.	+	.	gene_id=ENSG00000142875.15;transcript_id=ENSG00000142875.15;gene_type=protein_coding;gene_status=KNOWN;gene_name=PRKACB;transcript_type=protein_coding;transcript_status=KNOWN;transcript_name=PRKACB;level=2;havana_gene=OTTHUMG00000009975.2;	190	224	166	282	397	345	229	364	257	254	395	266	5567	PRKACB
ENSG00000203943	ENSG00000203943.4	ENSG00000203943.4	protein_coding	KNOWN	SAMD13	protein_coding	KNOWN	SAMD13	1	OTTHUMG00000009859.3	sense	chr1	HAVANA	gene	84764049	84855640	.	+	.	gene_id=ENSG00000203943.4;transcript_id=ENSG00000203943.4;gene_type=protein_coding;gene_status=KNOWN;gene_name=SAMD13;transcript_type=protein_coding;transcript_status=KNOWN;transcript_name=SAMD13;level=1;havana_gene=OTTHUMG00000009859.3;	12	15	10	15	15	9	8	17	7	4	19	12	148418	SAMD13
ENSG00000137976	ENSG00000137976.7	ENSG00000137976.7	protein_coding	KNOWN	DNASE2B	protein_coding	KNOWN	DNASE2B	2	OTTHUMG00000009860.1	sense	chr1	HAVANA	gene	84864215	84880701	.	+	.	gene_id=ENSG00000137976.7;transcript_id=ENSG00000137976.7;gene_type=protein_coding;gene_status=KNOWN;gene_name=DNASE2B;transcript_type=protein_coding;transcript_status=KNOWN;transcript_name=DNASE2B;level=2;havana_gene=OTTHUMG00000009860.1;	1	0	0	0	2	0	0	0	0	2	0	0	58511	DNASE2B
ENSG00000117133	ENSG00000117133.6	ENSG00000117133.6	protein_coding	KNOWN	RPF1	protein_coding	KNOWN	RPF1	2	OTTHUMG00000009857.1	sense	chr1	HAVANA	gene	84944942	84963473	.	+	.	gene_id=ENSG00000117133.6;transcript_id=ENSG00000117133.6;gene_type=protein_coding;gene_status=KNOWN;gene_name=RPF1;transcript_type=protein_coding;transcript_status=KNOWN;transcript_name=RPF1;level=2;havana_gene=OTTHUMG00000009857.1;	505	542	439	742	471	380	251	562	355	346	504	348	80135	RPF1
ENSG00000174021	ENSG00000174021.6	ENSG00000174021.6	protein_coding	KNOWN	GNG5	protein_coding	KNOWN	GNG5	2	OTTHUMG00000009858.3	sense	chr1	HAVANA	gene	84964008	84972248	.	-	.	gene_id=ENSG00000174021.6;transcript_id=ENSG00000174021.6;gene_type=protein_coding;gene_status=KNOWN;gene_name=GNG5;transcript_type=protein_coding;transcript_status=KNOWN;transcript_name=GNG5;level=2;havana_gene=OTTHUMG00000009858.3;	169	206	151	253	210	194	97	263	198	191	308	214	2787	GNG5
ENSG00000117151	ENSG00000117151.8	ENSG00000117151.8	protein_coding	KNOWN	CTBS	protein_coding	KNOWN	CTBS	2	OTTHUMG00000009922.5	sense	chr1	HAVANA	gene	85015289	85040163	.	-	.	gene_id=ENSG00000117151.8;transcript_id=ENSG00000117151.8;gene_type=protein_coding;gene_status=KNOWN;gene_name=CTBS;transcript_type=protein_coding;transcript_status=KNOWN;transcript_name=CTBS;level=2;havana_gene=OTTHUMG00000009922.5;	23	37	35	39	54	44	22	60	35	34	66	42	1486	CTBS
ENSG00000180869	ENSG00000180869.3	ENSG00000180869.3	protein_coding	KNOWN	C1orf180	protein_coding	KNOWN	C1orf180	2	OTTHUMG00000009923.1	sense	chr1	HAVANA	gene	85093913	85100703	.	-	.	gene_id=ENSG00000180869.3;transcript_id=ENSG00000180869.3;gene_type=protein_coding;gene_status=KNOWN;gene_name=C1orf180;transcript_type=protein_coding;transcript_status=KNOWN;transcript_name=C1orf180;level=2;havana_gene=OTTHUMG00000009923.1;	0	0	0	0	2	3	0	0	0	1	0	1	439927	LINC01555
ENSG00000117155	ENSG00000117155.12	ENSG00000117155.12	protein_coding	KNOWN	SSX2IP	protein_coding	KNOWN	SSX2IP	2	OTTHUMG00000009926.5	sense	chr1	HAVANA	gene	85109390	85156486	.	-	.	gene_id=ENSG00000117155.12;transcript_id=ENSG00000117155.12;gene_type=protein_coding;gene_status=KNOWN;gene_name=SSX2IP;transcript_type=protein_coding;transcript_status=KNOWN;transcript_name=SSX2IP;level=2;havana_gene=OTTHUMG00000009926.5;	326	316	228	439	365	331	198	426	286	276	394	297	117178	SSX2IP
ENSG00000171517	ENSG00000171517.5	ENSG00000171517.5	protein_coding	KNOWN	LPAR3	protein_coding	KNOWN	LPAR3	2	OTTHUMG00000009925.1	sense	chr1	HAVANA	gene	85277285	85358896	.	-	.	gene_id=ENSG00000171517.5;transcript_id=ENSG00000171517.5;gene_type=protein_coding;gene_status=KNOWN;gene_name=LPAR3;transcript_type=protein_coding;transcript_status=KNOWN;transcript_name=LPAR3;level=2;havana_gene=OTTHUMG00000009925.1;	1	2	0	3	5	3	2	3	3	3	1	1	23566	LPAR3
ENSG00000153898	ENSG00000153898.8	ENSG00000153898.8	protein_coding	KNOWN	MCOLN2	protein_coding	KNOWN	MCOLN2	2	OTTHUMG00000009954.3	sense	chr1	HAVANA	gene	85391268	85462796	.	-	.	gene_id=ENSG00000153898.8;transcript_id=ENSG00000153898.8;gene_type=protein_coding;gene_status=KNOWN;gene_name=MCOLN2;transcript_type=protein_coding;transcript_status=KNOWN;transcript_name=MCOLN2;level=2;havana_gene=OTTHUMG00000009954.3;	2	0	0	2	4	6	0	3	1	2	0	1	255231	MCOLN2
ENSG00000162643	ENSG00000162643.8	ENSG00000162643.8	protein_coding	KNOWN	WDR63	protein_coding	KNOWN	WDR63	2	OTTHUMG00000009953.4	sense	chr1	HAVANA	gene	85464830	85598821	.	+	.	gene_id=ENSG00000162643.8;transcript_id=ENSG00000162643.8;gene_type=protein_coding;gene_status=KNOWN;gene_name=WDR63;transcript_type=protein_coding;transcript_status=KNOWN;transcript_name=WDR63;level=2;havana_gene=OTTHUMG00000009953.4;	2	1	0	2	5	5	3	4	0	4	1	2	126820	WDR63
ENSG00000055732	ENSG00000055732.8	ENSG00000055732.8	protein_coding	KNOWN	MCOLN3	protein_coding	KNOWN	MCOLN3	2	OTTHUMG00000009955.3	sense	chr1	HAVANA	gene	85483765	85514182	.	-	.	gene_id=ENSG00000055732.8;transcript_id=ENSG00000055732.8;gene_type=protein_coding;gene_status=KNOWN;gene_name=MCOLN3;transcript_type=protein_coding;transcript_status=KNOWN;transcript_name=MCOLN3;level=2;havana_gene=OTTHUMG00000009955.3;	0	0	0	0	2	1	0	0	0	1	0	0	55283	MCOLN3
ENSG00000097096	ENSG00000097096.8	ENSG00000097096.8	protein_coding	KNOWN	SYDE2	protein_coding	KNOWN	SYDE2	2	OTTHUMG00000009956.4	sense	chr1	HAVANA	gene	85622556	85666729	.	-	.	gene_id=ENSG00000097096.8;transcript_id=ENSG00000097096.8;gene_type=protein_coding;gene_status=KNOWN;gene_name=SYDE2;transcript_type=protein_coding;transcript_status=KNOWN;transcript_name=SYDE2;level=2;havana_gene=OTTHUMG00000009956.4;	36	46	28	47	36	51	31	48	30	23	40	23	84144	SYDE2
ENSG00000162642	ENSG00000162642.9	ENSG00000162642.9	protein_coding	KNOWN	C1orf52	protein_coding	KNOWN	C1orf52	2	OTTHUMG00000009966.2	sense	chr1	HAVANA	gene	85715639	85725355	.	-	.	gene_id=ENSG00000162642.9;transcript_id=ENSG00000162642.9;gene_type=protein_coding;gene_status=KNOWN;gene_name=C1orf52;transcript_type=protein_coding;transcript_status=KNOWN;transcript_name=C1orf52;level=2;havana_gene=OTTHUMG00000009966.2;	169	181	144	250	224	157	140	291	158	168	232	163	148423	C1orf52
ENSG00000142867	ENSG00000142867.8	ENSG00000142867.8	protein_coding	KNOWN	BCL10	protein_coding	KNOWN	BCL10	2	OTTHUMG00000009965.2	sense	chr1	HAVANA	gene	85731931	85742773	.	-	.	gene_id=ENSG00000142867.8;transcript_id=ENSG00000142867.8;gene_type=protein_coding;gene_status=KNOWN;gene_name=BCL10;transcript_type=protein_coding;transcript_status=KNOWN;transcript_name=BCL10;level=2;havana_gene=OTTHUMG00000009965.2;	83	67	83	93	83	79	58	131	74	69	101	75	8915	BCL10
ENSG00000153904	ENSG00000153904.14	ENSG00000153904.14	protein_coding	KNOWN	DDAH1	protein_coding	KNOWN	DDAH1	2	ncRNA_host	sense	chr1	HAVANA	gene	85784164	86043933	.	-	.	gene_id=ENSG00000153904.14;transcript_id=ENSG00000153904.14;gene_type=protein_coding;gene_status=KNOWN;gene_name=DDAH1;transcript_type=protein_coding;transcript_status=KNOWN;transcript_name=DDAH1;level=2;tag=ncRNA_host;havana_gene=OTTHUMG00000010578.3;	338	265	263	379	432	436	234	520	230	239	326	229	23576	DDAH1
ENSG00000142871	ENSG00000142871.11	ENSG00000142871.11	protein_coding	KNOWN	CYR61	protein_coding	KNOWN	CYR61	2	OTTHUMG00000010577.1	sense	chr1	HAVANA	gene	86046444	86049645	.	+	.	gene_id=ENSG00000142871.11;transcript_id=ENSG00000142871.11;gene_type=protein_coding;gene_status=KNOWN;gene_name=CYR61;transcript_type=protein_coding;transcript_status=KNOWN;transcript_name=CYR61;level=2;havana_gene=OTTHUMG00000010577.1;	134	120	104	130	203	192	145	270	158	129	189	124	3491	CCN1
ENSG00000117174	ENSG00000117174.6	ENSG00000117174.6	protein_coding	KNOWN	ZNHIT6	protein_coding	KNOWN	ZNHIT6	2	OTTHUMG00000010576.1	sense	chr1	HAVANA	gene	86115106	86174116	.	-	.	gene_id=ENSG00000117174.6;transcript_id=ENSG00000117174.6;gene_type=protein_coding;gene_status=KNOWN;gene_name=ZNHIT6;transcript_type=protein_coding;transcript_status=KNOWN;transcript_name=ZNHIT6;level=2;havana_gene=OTTHUMG00000010576.1;	141	154	132	214	300	236	154	269	218	167	282	172	54680	ZNHIT6
ENSG00000171502	ENSG00000171502.10	ENSG00000171502.10	protein_coding	KNOWN	COL24A1	protein_coding	KNOWN	COL24A1	2	ncRNA_host	sense	chr1	HAVANA	gene	86194916	86622626	.	-	.	gene_id=ENSG00000171502.10;transcript_id=ENSG00000171502.10;gene_type=protein_coding;gene_status=KNOWN;gene_name=COL24A1;transcript_type=protein_coding;transcript_status=KNOWN;transcript_name=COL24A1;level=2;tag=ncRNA_host;havana_gene=OTTHUMG00000010629.5;	15	16	8	14	23	18	8	14	9	4	11	12	255631	COL24A1
ENSG00000122417	ENSG00000122417.11	ENSG00000122417.11	protein_coding	KNOWN	ODF2L	protein_coding	KNOWN	ODF2L	1	OTTHUMG00000010080.4	sense	chr1	HAVANA	gene	86814344	86862023	.	-	.	gene_id=ENSG00000122417.11;transcript_id=ENSG00000122417.11;gene_type=protein_coding;gene_status=KNOWN;gene_name=ODF2L;transcript_type=protein_coding;transcript_status=KNOWN;transcript_name=ODF2L;level=1;havana_gene=OTTHUMG00000010080.4;	266	286	196	333	636	428	333	501	470	481	753	462	57489	ODF2L
ENSG00000137975	ENSG00000137975.7	ENSG00000137975.7	protein_coding	KNOWN	CLCA2	protein_coding	KNOWN	CLCA2	2	OTTHUMG00000010256.1	sense	chr1	HAVANA	gene	86889769	86922241	.	+	.	gene_id=ENSG00000137975.7;transcript_id=ENSG00000137975.7;gene_type=protein_coding;gene_status=KNOWN;gene_name=CLCA2;transcript_type=protein_coding;transcript_status=KNOWN;transcript_name=CLCA2;level=2;havana_gene=OTTHUMG00000010256.1;	8	9	2	5	19	18	15	17	21	22	37	28	9635	CLCA2
ENSG00000016490	ENSG00000016490.11	ENSG00000016490.11	protein_coding	KNOWN	CLCA1	protein_coding	KNOWN	CLCA1	2	OTTHUMG00000010254.1	sense	chr1	HAVANA	gene	86934051	86965972	.	+	.	gene_id=ENSG00000016490.11;transcript_id=ENSG00000016490.11;gene_type=protein_coding;gene_status=KNOWN;gene_name=CLCA1;transcript_type=protein_coding;transcript_status=KNOWN;transcript_name=CLCA1;level=2;havana_gene=OTTHUMG00000010254.1;	0	0	0	2	3	0	1	2	1	2	1	0	1179	CLCA1
ENSG00000016602	ENSG00000016602.8	ENSG00000016602.8	protein_coding	KNOWN	CLCA4	protein_coding	KNOWN	CLCA4	2	OTTHUMG00000010260.1	sense	chr1	HAVANA	gene	87012761	87046437	.	+	.	gene_id=ENSG00000016602.8;transcript_id=ENSG00000016602.8;gene_type=protein_coding;gene_status=KNOWN;gene_name=CLCA4;transcript_type=protein_coding;transcript_status=KNOWN;transcript_name=CLCA4;level=2;havana_gene=OTTHUMG00000010260.1;	0	1	0	0	4	1	0	0	2	0	0	2	22802	CLCA4
ENSG00000097033	ENSG00000097033.10	ENSG00000097033.10	protein_coding	KNOWN	SH3GLB1	protein_coding	KNOWN	SH3GLB1	2	OTTHUMG00000010257.2	sense	chr1	HAVANA	gene	87170259	87213867	.	+	.	gene_id=ENSG00000097033.10;transcript_id=ENSG00000097033.10;gene_type=protein_coding;gene_status=KNOWN;gene_name=SH3GLB1;transcript_type=protein_coding;transcript_status=KNOWN;transcript_name=SH3GLB1;level=2;havana_gene=OTTHUMG00000010257.2;	251	307	255	379	312	258	134	364	268	285	420	303	51100	SH3GLB1
ENSG00000183291	ENSG00000183291.11	ENSG00000183291.11	protein_coding	KNOWN	SEP15	protein_coding	KNOWN	SEP15	2	OTTHUMG00000008520.3	sense	chr1	HAVANA	gene	87328132	87380107	.	-	.	gene_id=ENSG00000183291.11;transcript_id=ENSG00000183291.11;gene_type=protein_coding;gene_status=KNOWN;gene_name=SEP15;transcript_type=protein_coding;transcript_status=KNOWN;transcript_name=SEP15;level=2;havana_gene=OTTHUMG00000008520.3;	1337	1428	1097	1634	842	693	467	1005	710	763	1133	783	9403	SELENOF
ENSG00000153936	ENSG00000153936.12	ENSG00000153936.12	protein_coding	KNOWN	HS2ST1	protein_coding	KNOWN	HS2ST1	2	OTTHUMG00000010255.3	sense	chr1	HAVANA	gene	87380331	87602334	.	+	.	gene_id=ENSG00000153936.12;transcript_id=ENSG00000153936.12;gene_type=protein_coding;gene_status=KNOWN;gene_name=HS2ST1;transcript_type=protein_coding;transcript_status=KNOWN;transcript_name=HS2ST1;level=2;havana_gene=OTTHUMG00000010255.3;	350	396	266	525	892	796	466	776	833	924	1425	1005	9653	HS2ST1
ENSG00000143013	ENSG00000143013.8	ENSG00000143013.8	protein_coding	KNOWN	LMO4	protein_coding	KNOWN	LMO4	2	OTTHUMG00000010248.2	sense	chr1	HAVANA	gene	87794151	87814606	.	+	.	gene_id=ENSG00000143013.8;transcript_id=ENSG00000143013.8;gene_type=protein_coding;gene_status=KNOWN;gene_name=LMO4;transcript_type=protein_coding;transcript_status=KNOWN;transcript_name=LMO4;level=2;havana_gene=OTTHUMG00000010248.2;	175	144	154	184	208	133	105	195	151	165	213	154	8543	LMO4
ENSG00000065243	ENSG00000065243.14	ENSG00000065243.14	protein_coding	KNOWN	PKN2	protein_coding	KNOWN	PKN2	2	ncRNA_host	sense	chr1	HAVANA	gene	89149905	89301938	.	+	.	gene_id=ENSG00000065243.14;transcript_id=ENSG00000065243.14;gene_type=protein_coding;gene_status=KNOWN;gene_name=PKN2;transcript_type=protein_coding;transcript_status=KNOWN;transcript_name=PKN2;level=2;tag=ncRNA_host;havana_gene=OTTHUMG00000010074.3;	768	861	593	1109	1430	1139	751	1314	897	1011	1522	1050	5586	PKN2
ENSG00000137947	ENSG00000137947.7	ENSG00000137947.7	protein_coding	KNOWN	GTF2B	protein_coding	KNOWN	GTF2B	2	OTTHUMG00000010611.2	sense	chr1	HAVANA	gene	89318615	89357627	.	-	.	gene_id=ENSG00000137947.7;transcript_id=ENSG00000137947.7;gene_type=protein_coding;gene_status=KNOWN;gene_name=GTF2B;transcript_type=protein_coding;transcript_status=KNOWN;transcript_name=GTF2B;level=2;havana_gene=OTTHUMG00000010611.2;	390	342	264	404	393	309	176	415	278	265	358	285	2959	GTF2B
ENSG00000137944	ENSG00000137944.12	ENSG00000137944.12	protein_coding	KNOWN	CCBL2	protein_coding	KNOWN	CCBL2	2	OTTHUMG00000010617.8	sense	chr1	HAVANA	gene	89401456	89458636	.	-	.	gene_id=ENSG00000137944.12;transcript_id=ENSG00000137944.12;gene_type=protein_coding;gene_status=KNOWN;gene_name=CCBL2;transcript_type=protein_coding;transcript_status=KNOWN;transcript_name=CCBL2;level=2;havana_gene=OTTHUMG00000010617.8;	411	393	358	448	535	418	244	506	296	336	458	337	56267	KYAT3
ENSG00000213516	ENSG00000213516.5	ENSG00000213516.5	protein_coding	KNOWN	RBMXL1	protein_coding	KNOWN	RBMXL1	2	OTTHUMG00000010661.3	sense	chr1	HAVANA	gene	89445139	89458643	.	-	.	gene_id=ENSG00000213516.5;transcript_id=ENSG00000213516.5;gene_type=protein_coding;gene_status=KNOWN;gene_name=RBMXL1;transcript_type=protein_coding;transcript_status=KNOWN;transcript_name=RBMXL1;level=2;havana_gene=OTTHUMG00000010661.3;	287	285	255	327	389	301	174	361	207	217	326	222	494115	RBMXL1
ENSG00000117226	ENSG00000117226.7	ENSG00000117226.7	protein_coding	KNOWN	GBP3	protein_coding	KNOWN	GBP3	1	ncRNA_host	sense	chr1	HAVANA	gene	89472349	89488577	.	-	.	gene_id=ENSG00000117226.7;transcript_id=ENSG00000117226.7;gene_type=protein_coding;gene_status=KNOWN;gene_name=GBP3;transcript_type=protein_coding;transcript_status=KNOWN;transcript_name=GBP3;level=1;tag=ncRNA_host;havana_gene=OTTHUMG00000010616.7;	57	31	35	39	86	70	42	97	56	62	69	55	2635	GBP3
ENSG00000117228	ENSG00000117228.9	ENSG00000117228.9	protein_coding	KNOWN	GBP1	protein_coding	KNOWN	GBP1	2	OTTHUMG00000010614.3	sense	chr1	HAVANA	gene	89518002	89531043	.	-	.	gene_id=ENSG00000117228.9;transcript_id=ENSG00000117228.9;gene_type=protein_coding;gene_status=KNOWN;gene_name=GBP1;transcript_type=protein_coding;transcript_status=KNOWN;transcript_name=GBP1;level=2;havana_gene=OTTHUMG00000010614.3;	47	58	60	64	135	91	87	166	34	31	42	30	2633	GBP1
ENSG00000162645	ENSG00000162645.8	ENSG00000162645.8	protein_coding	KNOWN	GBP2	protein_coding	KNOWN	GBP2	2	OTTHUMG00000010662.4	sense	chr1	HAVANA	gene	89571815	89616139	.	-	.	gene_id=ENSG00000162645.8;transcript_id=ENSG00000162645.8;gene_type=protein_coding;gene_status=KNOWN;gene_name=GBP2;transcript_type=protein_coding;transcript_status=KNOWN;transcript_name=GBP2;level=2;havana_gene=OTTHUMG00000010662.4;	13	16	19	34	20	12	20	23	23	27	27	25	2634	GBP2
ENSG00000213512	ENSG00000213512.1	ENSG00000213512.1	protein_coding	KNOWN	GBP7	protein_coding	KNOWN	GBP7	2	OTTHUMG00000010659.1	sense	chr1	HAVANA	gene	89597434	89641723	.	-	.	gene_id=ENSG00000213512.1;transcript_id=ENSG00000213512.1;gene_type=protein_coding;gene_status=KNOWN;gene_name=GBP7;transcript_type=protein_coding;transcript_status=KNOWN;transcript_name=GBP7;level=2;havana_gene=OTTHUMG00000010659.1;	1	0	0	1	2	3	0	0	0	1	0	0	388646	GBP7
ENSG00000162654	ENSG00000162654.8	ENSG00000162654.8	protein_coding	KNOWN	GBP4	protein_coding	KNOWN	GBP4	2	OTTHUMG00000010663.1	sense	chr1	HAVANA	gene	89646831	89664615	.	-	.	gene_id=ENSG00000162654.8;transcript_id=ENSG00000162654.8;gene_type=protein_coding;gene_status=KNOWN;gene_name=GBP4;transcript_type=protein_coding;transcript_status=KNOWN;transcript_name=GBP4;level=2;havana_gene=OTTHUMG00000010663.1;	0	2	0	0	0	0	0	1	0	2	1	0	115361	GBP4
ENSG00000154451	ENSG00000154451.10	ENSG00000154451.10	protein_coding	KNOWN	GBP5	protein_coding	KNOWN	GBP5	2	OTTHUMG00000010006.2	sense	chr1	HAVANA	gene	89724633	89738544	.	-	.	gene_id=ENSG00000154451.10;transcript_id=ENSG00000154451.10;gene_type=protein_coding;gene_status=KNOWN;gene_name=GBP5;transcript_type=protein_coding;transcript_status=KNOWN;transcript_name=GBP5;level=2;havana_gene=OTTHUMG00000010006.2;	2	0	0	0	0	0	0	0	0	4	3	0	115362	GBP5
ENSG00000183347	ENSG00000183347.13	ENSG00000183347.13	protein_coding	KNOWN	GBP6	protein_coding	KNOWN	GBP6	2	OTTHUMG00000010123.1	sense	chr1	HAVANA	gene	89829617	89852020	.	+	.	gene_id=ENSG00000183347.13;transcript_id=ENSG00000183347.13;gene_type=protein_coding;gene_status=KNOWN;gene_name=GBP6;transcript_type=protein_coding;transcript_status=KNOWN;transcript_name=GBP6;level=2;havana_gene=OTTHUMG00000010123.1;	2	0	1	0	0	0	0	0	0	0	0	0	163351	GBP6
ENSG00000197147	ENSG00000197147.8	ENSG00000197147.8	protein_coding	KNOWN	LRRC8B	protein_coding	KNOWN	LRRC8B	2	OTTHUMG00000010129.2	sense	chr1	HAVANA	gene	89990395	90063423	.	+	.	gene_id=ENSG00000197147.8;transcript_id=ENSG00000197147.8;gene_type=protein_coding;gene_status=KNOWN;gene_name=LRRC8B;transcript_type=protein_coding;transcript_status=KNOWN;transcript_name=LRRC8B;level=2;havana_gene=OTTHUMG00000010129.2;	72	93	87	116	145	131	101	174	102	104	140	92	23507	LRRC8B
ENSG00000171488	ENSG00000171488.10	ENSG00000171488.10	protein_coding	KNOWN	LRRC8C	protein_coding	KNOWN	LRRC8C	2	OTTHUMG00000010305.5	sense	chr1	HAVANA	gene	90098631	90235462	.	+	.	gene_id=ENSG00000171488.10;transcript_id=ENSG00000171488.10;gene_type=protein_coding;gene_status=KNOWN;gene_name=LRRC8C;transcript_type=protein_coding;transcript_status=KNOWN;transcript_name=LRRC8C;level=2;havana_gene=OTTHUMG00000010305.5;	37	59	40	55	131	110	76	166	107	104	157	106	84230	LRRC8C
ENSG00000171492	ENSG00000171492.10	ENSG00000171492.10	protein_coding	KNOWN	LRRC8D	protein_coding	KNOWN	LRRC8D	2	OTTHUMG00000010583.3	sense	chr1	HAVANA	gene	90286573	90402170	.	+	.	gene_id=ENSG00000171492.10;transcript_id=ENSG00000171492.10;gene_type=protein_coding;gene_status=KNOWN;gene_name=LRRC8D;transcript_type=protein_coding;transcript_status=KNOWN;transcript_name=LRRC8D;level=2;havana_gene=OTTHUMG00000010583.3;	334	466	268	489	729	626	376	743	386	435	629	434	55144	LRRC8D
ENSG00000162664	ENSG00000162664.12	ENSG00000162664.12	protein_coding	KNOWN	ZNF326	protein_coding	KNOWN	ZNF326	1	OTTHUMG00000010675.4	sense	chr1	HAVANA	gene	90460671	90501090	.	+	.	gene_id=ENSG00000162664.12;transcript_id=ENSG00000162664.12;gene_type=protein_coding;gene_status=KNOWN;gene_name=ZNF326;transcript_type=protein_coding;transcript_status=KNOWN;transcript_name=ZNF326;level=1;havana_gene=OTTHUMG00000010675.4;	149	190	130	240	342	300	191	347	255	227	370	249	284695	ZNF326
ENSG00000143032	ENSG00000143032.7	ENSG00000143032.7	protein_coding	KNOWN	BARHL2	protein_coding	KNOWN	BARHL2	2	OTTHUMG00000010020.2	sense	chr1	HAVANA	gene	91177096	91182794	.	-	.	gene_id=ENSG00000143032.7;transcript_id=ENSG00000143032.7;gene_type=protein_coding;gene_status=KNOWN;gene_name=BARHL2;transcript_type=protein_coding;transcript_status=KNOWN;transcript_name=BARHL2;level=2;havana_gene=OTTHUMG00000010020.2;	0	0	0	0	0	0	0	0	0	0	0	0	343472	BARHL2
ENSG00000122482	ENSG00000122482.16	ENSG00000122482.16	protein_coding	KNOWN	ZNF644	protein_coding	KNOWN	ZNF644	2	OTTHUMG00000010078.2	sense	chr1	HAVANA	gene	91380859	91487829	.	-	.	gene_id=ENSG00000122482.16;transcript_id=ENSG00000122482.16;gene_type=protein_coding;gene_status=KNOWN;gene_name=ZNF644;transcript_type=protein_coding;transcript_status=KNOWN;transcript_name=ZNF644;level=2;havana_gene=OTTHUMG00000010078.2;	463	535	332	602	961	858	509	863	663	679	1110	724	84146	ZNF644
ENSG00000162669	ENSG00000162669.11	ENSG00000162669.11	protein_coding	KNOWN	HFM1	protein_coding	KNOWN	HFM1	2	OTTHUMG00000010093.4	sense	chr1	HAVANA	gene	91726323	91870426	.	-	.	gene_id=ENSG00000162669.11;transcript_id=ENSG00000162669.11;gene_type=protein_coding;gene_status=KNOWN;gene_name=HFM1;transcript_type=protein_coding;transcript_status=KNOWN;transcript_name=HFM1;level=2;havana_gene=OTTHUMG00000010093.4;	38	10	4	2	23	12	6	14	4	13	12	9	164045	HFM1
ENSG00000097046	ENSG00000097046.8	ENSG00000097046.8	protein_coding	KNOWN	CDC7	protein_coding	KNOWN	CDC7	2	OTTHUMG00000047810.2	sense	chr1	HAVANA	gene	91966408	91991321	.	+	.	gene_id=ENSG00000097046.8;transcript_id=ENSG00000097046.8;gene_type=protein_coding;gene_status=KNOWN;gene_name=CDC7;transcript_type=protein_coding;transcript_status=KNOWN;transcript_name=CDC7;level=2;havana_gene=OTTHUMG00000047810.2;	320	319	266	401	659	473	280	521	398	387	633	389	8317	CDC7
ENSG00000069702	ENSG00000069702.6	ENSG00000069702.6	protein_coding	KNOWN	TGFBR3	protein_coding	KNOWN	TGFBR3	2	ncRNA_host	sense	chr1	HAVANA	gene	92145902	92371892	.	-	.	gene_id=ENSG00000069702.6;transcript_id=ENSG00000069702.6;gene_type=protein_coding;gene_status=KNOWN;gene_name=TGFBR3;transcript_type=protein_coding;transcript_status=KNOWN;transcript_name=TGFBR3;level=2;tag=ncRNA_host;havana_gene=OTTHUMG00000010097.3;	636	698	534	884	1193	1090	652	1184	612	725	1070	767	7049	TGFBR3
ENSG00000137948	ENSG00000137948.14	ENSG00000137948.14	protein_coding	KNOWN	BRDT	protein_coding	KNOWN	BRDT	2	OTTHUMG00000010113.4	sense	chr1	HAVANA	gene	92414928	92479983	.	+	.	gene_id=ENSG00000137948.14;transcript_id=ENSG00000137948.14;gene_type=protein_coding;gene_status=KNOWN;gene_name=BRDT;transcript_type=protein_coding;transcript_status=KNOWN;transcript_name=BRDT;level=2;havana_gene=OTTHUMG00000010113.4;	0	2	0	1	3	3	1	4	3	1	3	4	676	BRDT
ENSG00000172031	ENSG00000172031.6	ENSG00000172031.6	protein_coding	KNOWN	EPHX4	protein_coding	KNOWN	EPHX4	2	OTTHUMG00000010114.1	sense	chr1	HAVANA	gene	92495539	92529093	.	+	.	gene_id=ENSG00000172031.6;transcript_id=ENSG00000172031.6;gene_type=protein_coding;gene_status=KNOWN;gene_name=EPHX4;transcript_type=protein_coding;transcript_status=KNOWN;transcript_name=EPHX4;level=2;havana_gene=OTTHUMG00000010114.1;	2	2	0	0	4	2	1	6	0	0	0	2	253152	EPHX4
ENSG00000189195	ENSG00000189195.5	ENSG00000189195.5	protein_coding	KNOWN	BTBD8	protein_coding	KNOWN	BTBD8	2	OTTHUMG00000010289.1	sense	chr1	HAVANA	gene	92545862	92613393	.	+	.	gene_id=ENSG00000189195.5;transcript_id=ENSG00000189195.5;gene_type=protein_coding;gene_status=KNOWN;gene_name=BTBD8;transcript_type=protein_coding;transcript_status=KNOWN;transcript_name=BTBD8;level=2;havana_gene=OTTHUMG00000010289.1;	43	35	43	76	58	41	28	55	26	41	49	41	23285	KIAA1107
[truncated: 18,257 more rows]
