# Supplementary material for: Dual transcriptome based reconstruction of Salmonella-human integrated metabolic network to screen potential drug targets
Source: PLoS One. 2022 May 24;17(5):e0268889. doi: 10.1371/journal.pone.0268889 (PMC9129043; doi:10.1371/journal.pone.0268889)
Supplement: S1 File — (ZIP) [file pone.0268889.s019.zip › ihsa_exchange.xlsx]

## Sheet: Sheet1
indx	Reactionname	lb	ub	Mets	RXN_Formula	lb_orjinal
5937	guanosine exchange	0	1000	m02038[s]	m02038[s] ->	0
5938	NADP+ exchange	0	1000	m02554[s]	m02554[s] ->	0
5939	NAD+ exchange	0	1000	m02552[s]	m02552[s] ->	0
5940	glutamate exchange	0	1000	m01974[s]	m01974[s] ->	0
5941	tyramine-O-sulfate exchange	0	1000	m03100[s]	m03100[s] ->	0
5942	methanol exchange	0	1000	m02470[s]	m02470[s] ->	0
5943	H2O exchange	-1000	1000	m02040[s]	m02040[s] <=>	-1000
5944	progesterone exchange	0	1000	m02769[s]	m02769[s] ->	0
5945	phenylacetylglycine exchange	0	1000	m02723[s]	m02723[s] ->	0
5946	O2 exchange	-1000	1000	m02630[s]	m02630[s] <=>	-1000
5947	valeric acid exchange	0	1000	m03134[s]	m03134[s] ->	0
5948	alanine exchange	0	1000	m01307[s]	m01307[s] <=>	-16.35
5949	asparagine exchange	0	1000	m01369[s]	m01369[s] <=>	-27.48
5950	arginine exchange	-1000	1000	m01365[s]	m01365[s] <=>	-40.33
5951	citrulline exchange	0	1000	m01588[s]	m01588[s] ->	0
5952	chloride exchange	-1000	1000	m01442[s]	m01442[s] <=>	-1000
5953	umbelliferone exchange	0	1000	m03113[s]	m03113[s] ->	0
5954	pantothenate exchange	-1000	1000	m02680[s]	m02680[s] <=>	-1
5955	sucrose exchange	0	1000	m02945[s]	m02945[s] ->	0
5956	UDP exchange	0	1000	m03106[s]	m03106[s] ->	0
5957	L-metanephrine exchange	0	1000	m02407[s]	m02407[s] ->	0
5958	LPL exchange	0	1000	m02414[s]	m02414[s] ->	0
5959	L-lactate exchange	0	1000	m02403[s]	m02403[s] <=>	-234.79
5960	LTD4 exchange	0	1000	m02418[s]	m02418[s] ->	0
5961	D-aspartate exchange	0	1000	m01641[s]	m01641[s] ->	0
5962	glycerate exchange	0	1000	m01982[s]	m01982[s] ->	0
5963	limonene exchange	0	1000	m02386[s]	m02386[s] ->	0
5964	paclitaxel exchange	0	1000	m02673[s]	m02673[s] ->	0
5965	folate exchange	-1000	1000	m01830[s]	m01830[s] <=>	-1
5966	tyrosine exchange	-1000	1000	m03101[s]	m03101[s] <=>	-54.24
5967	acetate exchange	0	1000	m01252[s]	m01252[s] ->	0
5968	AKG exchange	0	1000	m01306[s]	m01306[s] ->	0
5969	dgpi_prot heparan sulfate exchange	0	1000	m01687[s]	m01687[s] ->	0
5970	linolenate exchange	-1000	1000	m02389[s]	m02389[s] <=>	-3.1
5971	digalactosylceramidesulfate exchange	0	1000	m01695[s]	m01695[s] ->	0
5972	prostaglandin E1 exchange	0	1000	m02785[s]	m02785[s] ->	0
5973	starch structure 2 exchange	0	1000	m02937[s]	m02937[s] ->	0
5974	L-iduronic acid exchange	0	1000	m02384[s]	m02384[s] ->	0
5975	trichloroethene exchange	0	1000	m03044[s]	m03044[s] ->	0
5976	butyrate exchange	0	1000	m01410[s]	m01410[s] ->	0
5977	serine exchange	-1000	1000	m02896[s]	m02896[s] <=>	-25.03
5978	phylloquinone exchange	0	1000	m02744[s]	m02744[s] <=>	-1
5979	D-ornithine exchange	0	1000	m01740[s]	m01740[s] ->	0
5980	acetoacetate exchange	0	1000	m01253[s]	m01253[s] <=>	-5.22
5981	(R)-3-hydroxybutanoate exchange	0	1000	m00157[s]	m00157[s] ->	0
5982	2-hydroxybutyrate exchange	0	1000	m00648[s]	m00648[s] ->	0
5983	isocaproic-aldehyde exchange	0	1000	m02182[s]	m02182[s] ->	0
5984	IV3NeuAc,III3Fuc-nLc4Cer exchange	0	1000	m02199[s]	m02199[s] ->	0
5985	fucosyl-galactosylgloboside exchange	0	1000	m01861[s]	m01861[s] ->	0
5986	retinoate exchange	0	1000	m02833[s]	m02833[s] ->	0
5987	glycochenodeoxycholate exchange	0	1000	m01987[s]	m01987[s] ->	0
5988	GSH exchange	0	1000	m02026[s]	m02026[s] ->	0
5989	inosine exchange	0	1000	m02170[s]	m02170[s] ->	0
5990	cystine exchange	-1000	1000	m01629[s]	m01629[s] ->	0
5991	LDL exchange	0	1000	m02353[s]	m02353[s] ->	0
5992	ethanol exchange	0	1000	m01796[s]	m01796[s] ->	0
5993	sialyl-Tn antigen exchange	0	1000	m02907[s]	m02907[s] ->	0
5994	taurochenodeoxycholate exchange	0	1000	m02962[s]	m02962[s] ->	0
5995	estriol exchange	0	1000	m01788[s]	m01788[s] ->	0
5996	glucose-1,6-bisphosphate exchange	0	1000	m01966[s]	m01966[s] ->	0
5997	ethanolamine exchange	0	1000	m01797[s]	m01797[s] ->	0
5998	gamma-tocotrienol exchange	0	1000	m01938[s]	m01938[s] ->	0
5999	bilirubin-bisglucuronoside exchange	0	1000	m01397[s]	m01397[s] ->	0
6000	bilirubin-monoglucuronoside exchange	0	1000	m01398[s]	m01398[s] ->	0
6001	cholate exchange	0	1000	m01445[s]	m01445[s] ->	0
6002	deoxyribose exchange	0	1000	m01672[s]	m01672[s] ->	0
6003	estrone 3-sulfate exchange	0	1000	m01789[s]	m01789[s] ->	0
6004	hypoxanthine exchange	0	1000	m02159[s]	m02159[s] ->	0
6005	maltotriose exchange	0	1000	m02452[s]	m02452[s] ->	0
6006	thymine exchange	0	1000	m02997[s]	m02997[s] ->	0
6007	undecylic acid exchange	0	1000	m03117[s]	m03117[s] ->	0
6008	acetylcholine exchange	0	1000	m01260[s]	m01260[s] ->	0
6009	bilirubin exchange	0	1000	m01396[s]	m01396[s] ->	0
6010	glycolipid exchange	0	1000	m01999[s]	m01999[s] ->	0
6011	guanine exchange	0	1000	m02037[s]	m02037[s] ->	0
6012	ribose exchange	0	1000	m02843[s]	m02843[s] ->	0
6013	sphinganine-1-phosphate exchange	0	1000	m02928[s]	m02928[s] ->	0
6014	taurine exchange	0	1000	m02961[s]	m02961[s] ->	0
6015	N-acetyl-D-mannosamine exchange	0	1000	m02524[s]	m02524[s] ->	0
6016	thiamin-P exchange	0	1000	m02983[s]	m02983[s] ->	0
6017	glucosamine exchange	0	1000	m01962[s]	m01962[s] ->	0
6018	adenosine exchange	0	1000	m01280[s]	m01280[s] ->	0
6019	corticosterone exchange	0	1000	m01614[s]	m01614[s] ->	0
6020	deoxycytidine exchange	0	1000	m01668[s]	m01668[s] ->	0
6021	leukotriene E4 exchange	0	1000	m02369[s]	m02369[s] ->	0
6022	hydroxy-nifedipine exchange	0	1000	m02153[s]	m02153[s] ->	0
6023	thromboxane A2 exchange	0	1000	m02994[s]	m02994[s] ->	0
6024	dem2emgacpail_prot heparan sulfate exchange	0	1000	m01665[s]	m01665[s] ->	0
6025	spermine exchange	0	1000	m02926[s]	m02926[s] ->	0
6027	VLDL exchange	0	1000	m03147[s]	m03147[s] ->	0
6028	cysteine exchange	0	1000	m01628[s]	m01628[s] <=>	-14.2
6029	NH3 exchange	0	1000	m02578[s]	m02578[s] <=>	-1000
6030	urate exchange	0	1000	m03120[s]	m03120[s] ->	0
6031	Ca2+ exchange	0	1000	m01413[s]	m01413[s] <=>	-1000
6032	sulfite exchange	0	1000	m02949[s]	m02949[s] ->	0
6033	phospholipids extracellular pool exchange	0	1000	m02740[s]	m02740[s] ->	0
6034	4-aminobutyrate exchange	0	1000	m00970[s]	m00970[s] ->	0
6035	D-alanine exchange	0	1000	m01638[s]	m01638[s] ->	0
6036	estradiol-17beta 3-glucuronide exchange	0	1000	m01786[s]	m01786[s] ->	0
6037	dITP exchange	0	1000	m01714[s]	m01714[s] ->	0
6038	L-dopa exchange	0	1000	m02354[s]	m02354[s] ->	0
6039	cholesterol exchange	0	1000	m01450[s]	m01450[s] <=>	-95.68
6040	citrate exchange	0	1000	m01587[s]	m01587[s] ->	0
6041	dehydroepiandrosterone sulfate exchange	0	1000	m01659[s]	m01659[s] ->	0
6042	prostaglandin E2 exchange	0	1000	m02786[s]	m02786[s] ->	0
6043	pyridoxal exchange	0	1000	m02813[s]	m02813[s] <=>	-1
6044	testosterone sulfate exchange	0	1000	m02968[s]	m02968[s] ->	0
6047	TAG-extraction exchange	0	1000	m02957[s]	m02957[s] ->	0
6048	CO2 exchange	0	1000	m01596[s]	m01596[s] ->	0
6049	glycine exchange	-1000	1000	m01986[s]	m01986[s] <=>	-15.62
6050	proline exchange	0	1000	m02770[s]	m02770[s] <=>	-49.14
6051	choline exchange	0	1000	m01513[s]	m01513[s] ->	0
6052	biotin exchange	0	1000	m01401[s]	m01401[s] <=>	-1
6053	mannose exchange	0	1000	m02453[s]	m02453[s] ->	0
6054	iodide exchange	0	1000	m02174[s]	m02174[s] <=>	-1000
6055	ascorbate exchange	-1000	1000	m01368[s]	m01368[s] <=>	-1
6056	lepidimoide exchange	0	1000	m02357[s]	m02357[s] ->	0
6057	beta-alanine exchange	0	1000	m01383[s]	m01383[s] ->	0
6058	AMP exchange	0	1000	m01334[s]	m01334[s] ->	0
6059	estrone-glucuronide exchange	0	1000	m01795[s]	m01795[s] ->	0
6060	globoside exchange	0	1000	m01959[s]	m01959[s] ->	0
6061	prostaglandin D2 exchange	0	1000	m02783[s]	m02783[s] ->	0
6062	prostaglandin F2alpha exchange	0	1000	m02789[s]	m02789[s] ->	0
6063	ribitol exchange	0	1000	m02841[s]	m02841[s] ->	0
6064	thymidine exchange	0	1000	m02996[s]	m02996[s] ->	0
6065	creatinine exchange	0	1000	m01621[s]	m01621[s] ->	0
6066	gpi_sig exchange	0	1000	m02022[s]	m02022[s] ->	0
6067	core 8 exchange	0	1000	m01613[s]	m01613[s] ->	0
6068	dolichol exchange	0	1000	m01730[s]	m01730[s] ->	0
6073	chylomicron remnant exchange	0	1000	m01569[s]	m01569[s] ->	0
6074	VLDL remnant exchange	0	1000	m03146[s]	m03146[s] ->	0
6075	octanoic acid exchange	0	1000	m02642[s]	m02642[s] ->	0
6076	aspartate exchange	0	1000	m01370[s]	m01370[s] ->	0
6077	thiamin-PPP exchange	0	1000	m02985[s]	m02985[s] ->	0
6078	dihydroneopterin exchange	0	1000	m01704[s]	m01704[s] ->	0
6079	fructose exchange	0	1000	m01840[s]	m01840[s] ->	0
6080	pyridoxine exchange	-1000	1000	m02817[s]	m02817[s] ->	0
6081	thiamin exchange	-1000	1000	m02982[s]	m02982[s] <=>	-1
6082	homoserine exchange	0	1000	m02136[s]	m02136[s] ->	0
6083	chitin-component exchange	0	1000	m01438[s]	m01438[s] ->	0
6084	selenate exchange	0	1000	m02885[s]	m02885[s] ->	0
6085	2-acetyl-1-alkyl-sn-glycero-3-phosphocholine exchange	0	1000	m00626[s]	m00626[s] ->	0
6086	pentaglutamyl-folate(DHF) exchange	0	1000	m02691[s]	m02691[s] ->	0
6087	hexaglutamyl-folate(DHF) exchange	0	1000	m02118[s]	m02118[s] ->	0
6088	type IIIAb exchange	0	1000	m03098[s]	m03098[s] ->	0
6089	ADP exchange	0	1000	m01285[s]	m01285[s] ->	0
6090	deoxyadenosine exchange	0	1000	m01666[s]	m01666[s] ->	0
6091	deoxyuridine exchange	0	1000	m01673[s]	m01673[s] ->	0
6092	GSSG exchange	0	1000	m02027[s]	m02027[s] ->	0
6093	leukotriene A4 exchange	0	1000	m02362[s]	m02362[s] ->	0
6094	nifedipine exchange	0	1000	m02587[s]	m02587[s] ->	0
6095	D-tagatose exchange	0	1000	m01745[s]	m01745[s] ->	0
6096	thyroxine exchange	0	1000	m02998[s]	m02998[s] ->	0
6097	pyridoxal-phosphate exchange	0	1000	m02814[s]	m02814[s] ->	0
6110	naphthalene exchange	0	1000	m02556[s]	m02556[s] ->	0
6111	HDL exchange	0	1000	m02048[s]	m02048[s] ->	0
6112	linoleate exchange	-1000	1000	m02387[s]	m02387[s] <=>	-11.64
6113	phenylalanine exchange	-1000	1000	m02724[s]	m02724[s] <=>	-37.55
6114	valine exchange	-1000	1000	m03135[s]	m03135[s] <=>	-5.98
6115	zinc exchange	0	1000	m03157[s]	m03157[s] <=>	-1000
6116	ornithine exchange	0	1000	m02658[s]	m02658[s] <=>	-22.52
6117	noradrenaline exchange	0	1000	m02617[s]	m02617[s] ->	0
6118	adrenaline exchange	0	1000	m01290[s]	m01290[s] ->	0
6119	1-methylnicotinamide exchange	0	1000	m00536[s]	m00536[s] ->	0
6120	heme exchange	0	1000	m02049[s]	m02049[s] ->	0
6121	chondroitin sulfate A (GalNAc4S-GlcA) proteoglycan exchange	0	1000	m01517[s]	m01517[s] ->	0
6122	chondroitin sulfate B - dermatan sulfate (IdoA2S-GalNAc4S) proteoglycan exchange	0	1000	m01525[s]	m01525[s] ->	0
6123	chondroitin sulfate C (GalNAc6S-GlcA) proteoglycan exchange	0	1000	m01533[s]	m01533[s] ->	0
6124	chondroitin sulfate D (GlcNAc6S-GlcA2S) proteoglycan exchange	0	1000	m01543[s]	m01543[s] ->	0
6125	chondroitin sulfate E (GalNAc4,6diS-GlcA) proteoglycan exchange	0	1000	m01554[s]	m01554[s] ->	0
6126	ADP-ribose exchange	0	1000	m01288[s]	m01288[s] ->	0
6127	riboflavin exchange	-1000	1000	m02842[s]	m02842[s] <=>	-1
6128	nitrite exchange	0	1000	m02588[s]	m02588[s] ->	0
6129	gamma-tocopherol exchange	0	1000	m01935[s]	m01935[s] ->	0
6130	hemoglobin exchange	0	1000	m02050[s]	m02050[s] ->	0
6131	leukotriene F4 exchange	0	1000	m02370[s]	m02370[s] ->	0
6132	1-organyl-2-lyso-sn-glycero-3-phosphocholine exchange	0	1000	m00549[s]	m00549[s] ->	0
6133	D-xylose exchange	0	1000	m01758[s]	m01758[s] ->	0
6134	10-formyl-THF-glu(5) exchange	0	1000	m00267[s]	m00267[s] ->	0
6135	10-formyl-THF-glu(6) exchange	0	1000	m00268[s]	m00268[s] ->	0
6136	5-methyl-THF exchange	0	1000	m01115[s]	m01115[s] ->	0
6137	heptaglutamyl-folate(DHF) exchange	0	1000	m02104[s]	m02104[s] ->	0
6138	sialyl(2,3)-sialyl(2,6)-galactosylgloboside exchange	0	1000	m02903[s]	m02903[s] ->	0
6139	adenine exchange	0	1000	m01279[s]	m01279[s] ->	0
6140	ADP-ribose-2-phosphate exchange	0	1000	m01289[s]	m01289[s] ->	0
6141	1-alkyl-2-lysoglycerol-3-phosphocholine exchange	0	1000	m00516[s]	m00516[s] ->	0
6142	L-arabinose exchange	0	1000	m02337[s]	m02337[s] ->	0
6143	CMP exchange	0	1000	m01590[s]	m01590[s] ->	0
6144	creatine exchange	0	1000	m01619[s]	m01619[s] ->	0
6145	L-carnitine exchange	0	1000	m02348[s]	m02348[s] ->	0
6146	deoxyinosine exchange	0	1000	m01671[s]	m01671[s] ->	0
6147	dopamine-3-O-sulfate exchange	0	1000	m01737[s]	m01737[s] ->	0
6148	hydroxylated-ebastine exchange	0	1000	m02150[s]	m02150[s] ->	0
6149	III3Fuc-nLc6Cer exchange	0	1000	m02164[s]	m02164[s] ->	0
6150	sialyl-Lc4Cer exchange	0	1000	m02198[s]	m02198[s] ->	0
6151	6-deoxy-L-galactose exchange	0	1000	m01159[s]	m01159[s] ->	0
6152	GD1beta exchange	0	1000	m01944[s]	m01944[s] ->	0
6153	(5-L-glutamyl)-L-amino acid exchange	0	1000	m00097[s]	m00097[s] ->	0
6154	GD1c exchange	0	1000	m01945[s]	m01945[s] ->	0
6155	GDP exchange	0	1000	m01948[s]	m01948[s] ->	0
6156	betaine exchange	0	1000	m01393[s]	m01393[s] ->	0
6157	GP1calpha exchange	0	1000	m02019[s]	m02019[s] ->	0
6158	GQ1b exchange	0	1000	m02023[s]	m02023[s] ->	0
6159	IMP exchange	0	1000	m02167[s]	m02167[s] ->	0
6160	leukotriene B4 exchange	0	1000	m02364[s]	m02364[s] ->	0
6161	nicotinamide exchange	0	1000	m02583[s]	m02583[s] ->	0
6162	pyridoxamine exchange	0	1000	m02815[s]	m02815[s] ->	0
6163	sphingosine-1-phosphate exchange	0	1000	m02930[s]	m02930[s] ->	0
6164	starch structure 1 exchange	0	1000	m02936[s]	m02936[s] ->	0
6165	uracil exchange	0	1000	m03118[s]	m03118[s] ->	0
6166	uridine exchange	0	1000	m03123[s]	m03123[s] ->	0
6167	itaconate exchange	0	1000	m02191[s]	m02191[s] ->	0
6168	D-ribulose exchange	0	1000	m01743[s]	m01743[s] ->	0
6169	spermine dialdehyde exchange	0	1000	m02924[s]	m02924[s] ->	0
6170	xanthurenate exchange	0	1000	m03151[s]	m03151[s] ->	0
6171	n5m2masn exchange	0	1000	m02516[s]	m02516[s] ->	0
6172	mem2emgacpail_prot heparan sulfate exchange	0	1000	m02462[s]	m02462[s] ->	0
6173	albumin exchange	0	1000	m01308[s]	m01308[s] ->	0
6221	benzo[a]pyrene exchange	0	1000	m01374[s]	m01374[s] ->	0
6222	aflatoxin B1 exchange	0	1000	m01296[s]	m01296[s] ->	0
6223	bromobenzene exchange	0	1000	m01403[s]	m01403[s] ->	0
6224	7,12-dimethylbenz[a]anthracene exchange	0	1000	m01174[s]	m01174[s] ->	0
6225	4-(n-nitrosomethylamino)-1-(3-pyridyl)-1-butanone exchange	0	1000	m00932[s]	m00932[s] ->	0
6226	1-nitronaphthalene exchange	0	1000	m00545[s]	m00545[s] ->	0
6227	1,1-dichloroethylene exchange	0	1000	m00228[s]	m00228[s] ->	0
6228	1,2-dibromoethane exchange	0	1000	m00242[s]	m00242[s] ->	0
6229	chylomicron exchange	0	1000	m01570[s]	m01570[s] ->	0
6230	HDL remnant exchange	0	1000	m02047[s]	m02047[s] ->	0
6231	LDL remnant exchange	0	1000	m02352[s]	m02352[s] ->	0
6232	SMCFA-blood-pool exchange	0	1000	m02909[s]	m02909[s] ->	0
6233	propanoate exchange	0	1000	m02772[s]	m02772[s] ->	0
6234	hexanoic acid exchange	0	1000	m02120[s]	m02120[s] ->	0
6235	heptylic acid exchange	0	1000	m02108[s]	m02108[s] ->	0
6236	nonanoic acid exchange	0	1000	m02614[s]	m02614[s] ->	0
6237	decanoic acid exchange	0	1000	m01648[s]	m01648[s] ->	0
6238	NEFA blood pool in exchange	0	1000	m02560[s]	m02560[s] ->	0
6239	glucose exchange	-1000	1000	m01965[s]	m01965[s] <=>	-139.7
6240	phytanic acid exchange	0	1000	m02746[s]	m02746[s] ->	0
6241	threonine exchange	-1000	1000	m02993[s]	m02993[s] <=>	-18.08
6242	tryptophan exchange	-1000	1000	m03089[s]	m03089[s] <=>	-37.55
6243	glutamine exchange	-1000	1000	m01975[s]	m01975[s] <=>	-415.83
6244	sulfate exchange	0	1000	m02946[s]	m02946[s] <=>	-1000
6245	Fe2+ exchange	0	1000	m01821[s]	m01821[s] <=>	-1000
6246	Na+ exchange	-1000	1000	m02519[s]	m02519[s] <=>	-1000
6247	HCO3- exchange	0	1000	m02046[s]	m02046[s] ->	0
6248	K+ exchange	-1000	1000	m02200[s]	m02200[s] <=>	-1000
6249	glycerol exchange	0	1000	m01983[s]	m01983[s] <=>	-159.13
6250	methylimidazoleacetic acid exchange	0	1000	m02477[s]	m02477[s] ->	0
6251	dopamine exchange	0	1000	m01736[s]	m01736[s] ->	0
6252	5-hydroxy-L-tryptophan exchange	0	1000	m01107[s]	m01107[s] ->	0
6253	5-formyl-THF exchange	0	1000	m01100[s]	m01100[s] ->	0
6254	PNP exchange	0	1000	m02754[s]	m02754[s] ->	0
6255	H2S exchange	0	1000	m02042[s]	m02042[s] ->	0
6256	biocytin exchange	0	1000	m01400[s]	m01400[s] ->	0
6257	heparan sulfate proteoglycan exchange	0	1000	m02054[s]	m02054[s] ->	0
6258	keratan sulfate I exchange	0	1000	m02278[s]	m02278[s] ->	0
6259	keratan sulfate I, degradation product 1 exchange	0	1000	m02237[s]	m02237[s] ->	0
6260	keratan sulfate II (core 2-linked) exchange	0	1000	m02288[s]	m02288[s] ->	0
6261	keratan sulfate II (core 4-linked) exchange	0	1000	m02303[s]	m02303[s] ->	0
6262	hyaluronate exchange	0	1000	m02141[s]	m02141[s] ->	0
6263	hyaluronan biosynthesis, precursor 1 exchange	0	1000	m02139[s]	m02139[s] ->	0
6264	de-Fuc form of PA6 exchange	0	1000	m01652[s]	m01652[s] ->	0
6265	PA6 exchange	0	1000	m02672[s]	m02672[s] ->	0
6266	(GlcNAc)5 (Man)3 (Asn)1 exchange	0	1000	m02510[s]	m02510[s] ->	0
6267	disialyl-T antigen exchange	0	1000	m01712[s]	m01712[s] ->	0
6268	sarcosine exchange	0	1000	m02880[s]	m02880[s] ->	0
6269	galactose exchange	0	1000	m01910[s]	m01910[s] ->	0
6270	nicotinate exchange	-1000	1000	m02586[s]	m02586[s] <=>	-1
6271	alpha-tocopherol exchange	0	1000	m01327[s]	m01327[s] <=>	-1
6272	alpha-tocotrienol exchange	0	1000	m01330[s]	m01330[s] ->	0
6273	hydrogen-cyanide exchange	0	1000	m02145[s]	m02145[s] ->	0
6274	malonate exchange	0	1000	m02440[s]	m02440[s] ->	0
6275	oxalate exchange	0	1000	m02661[s]	m02661[s] ->	0
6276	lipoic acid exchange	0	1000	m02394[s]	m02394[s] ->	0
6277	apoC-lys exchange	0	1000	m01356[s]	m01356[s] ->	0
6278	10-formyl-THF exchange	0	1000	m00266[s]	m00266[s] ->	0
6279	10-formyl-THF-glu(7) exchange	0	1000	m00269[s]	m00269[s] ->	0
6280	fatty acid-retinol pool exchange	0	1000	m01818[s]	m01818[s] ->	0
6281	13-cis-retinoyl-glucuronide exchange	0	1000	m00353[s]	m00353[s] ->	0
6282	24R,25-dihyoxyvitamin D2 exchange	0	1000	m00613[s]	m00613[s] ->	0
6283	(24R)-24,25-dihydroxycalciol exchange	0	1000	m00035[s]	m00035[s] ->	0
6284	4-nitrocatechol exchange	0	1000	m01019[s]	m01019[s] ->	0
6285	25-hydroxyvitamin D2 exchange	0	1000	m00620[s]	m00620[s] ->	0
6286	calcidiol exchange	0	1000	m01415[s]	m01415[s] ->	0
6287	2-methylcitrate exchange	0	1000	m00665[s]	m00665[s] ->	0
6288	3,4-dihydroxyphenylethyleneglycol exchange	0	1000	m00730[s]	m00730[s] ->	0
6289	cGMP exchange	0	1000	m01433[s]	m01433[s] ->	0
6290	L-3-amino-isobutanoate exchange	0	1000	m02325[s]	m02325[s] ->	0
6291	D-3-amino-isobutanoate exchange	0	1000	m01633[s]	m01633[s] ->	0
6292	4-hydroxy-debrisoquine exchange	0	1000	m00998[s]	m00998[s] ->	0
6293	4-hydroxyphenylacetate exchange	0	1000	m01003[s]	m01003[s] ->	0
6294	4-hydroxy-tolbutamide exchange	0	1000	m01007[s]	m01007[s] ->	0
6295	4-nitrophenyl-sulfate exchange	0	1000	m01021[s]	m01021[s] ->	0
6296	4-pyridoxate exchange	0	1000	m01033[s]	m01033[s] ->	0
6297	5-alpha-dihydrotestosterone exchange	0	1000	m01069[s]	m01069[s] ->	0
6298	5alpha-dihydrotestosterone-glucuronide exchange	0	1000	m01070[s]	m01070[s] ->	0
6299	5alpha-dihydrotestosterone-sulfate exchange	0	1000	m01071[s]	m01071[s] ->	0
6300	5-hydroxy-omeprazole exchange	0	1000	m01109[s]	m01109[s] ->	0
6301	pentaglutamyl-folate(THF) exchange	0	1000	m02692[s]	m02692[s] ->	0
6302	6beta-hydroxytestosterone exchange	0	1000	m01158[s]	m01158[s] ->	0
6303	hexaglutamyl-folate(THF) exchange	0	1000	m02119[s]	m02119[s] ->	0
6304	heptaglutamyl-folate(THF) exchange	0	1000	m02105[s]	m02105[s] ->	0
6305	acetaldehyde exchange	0	1000	m01249[s]	m01249[s] ->	0
6306	acetone exchange	0	1000	m01256[s]	m01256[s] ->	0
6307	type III A glycolipid exchange	0	1000	m03096[s]	m03096[s] ->	0
6308	N-acetylglucosamine exchange	0	1000	m02527[s]	m02527[s] ->	0
6309	sialyl(1,3)-sialyl(2,6)-galactosylgloboside exchange	0	1000	m02902[s]	m02902[s] ->	0
6310	3,8-LD1 exchange	0	1000	m00744[s]	m00744[s] ->	0
6311	disialylgalactosylgloboside exchange	0	1000	m01711[s]	m01711[s] ->	0
6312	VI3NeuAc-nLc6Cer exchange	0	1000	m03138[s]	m03138[s] ->	0
6313	etiocholan-3alpha-ol-17-one 3-glucuronide exchange	0	1000	m01799[s]	m01799[s] ->	0
6314	aldosterone exchange	0	1000	m01309[s]	m01309[s] ->	0
6315	androsterone exchange	0	1000	m01338[s]	m01338[s] ->	0
6316	androsterone-glucuronide exchange	0	1000	m01339[s]	m01339[s] ->	0
6317	antipyrine exchange	0	1000	m01344[s]	m01344[s] ->	0
6318	alpha-pinene-oxide exchange	0	1000	m01326[s]	m01326[s] ->	0
6319	(+)-alpha-pinene exchange	0	1000	m00002[s]	m00002[s] ->	0
6320	20alpha-hydroxy-4-pregnen-3-one exchange	0	1000	m00580[s]	m00580[s] ->	0
6321	aquacob(III)alamin exchange	0	1000	m01361[s]	m01361[s] <=>	-1
6322	cAMP exchange	0	1000	m01419[s]	m01419[s] ->	0
6323	beta-carotene exchange	0	1000	m01385[s]	m01385[s] ->	0
6324	(-)-trans-carveol exchange	0	1000	m00001[s]	m00001[s] ->	0
6325	calcitroic acid exchange	0	1000	m01418[s]	m01418[s] ->	0
6326	cys-gly exchange	0	1000	m01626[s]	m01626[s] ->	0
6327	glycocholate exchange	0	1000	m01988[s]	m01988[s] ->	0
6328	taurocholate exchange	0	1000	m02963[s]	m02963[s] ->	0
6329	CO exchange	0	1000	m01595[s]	m01595[s] ->	0
6330	coumarin exchange	0	1000	m01617[s]	m01617[s] ->	0
6331	cytosine exchange	0	1000	m01632[s]	m01632[s] ->	0
6332	cytidine exchange	0	1000	m01630[s]	m01630[s] ->	0
6333	5-deoxyadenosine exchange	0	1000	m01098[s]	m01098[s] ->	0
6334	debrisoquin exchange	0	1000	m01647[s]	m01647[s] ->	0
6335	dehydroascorbic acid exchange	0	1000	m01655[s]	m01655[s] ->	0
6336	dihydrofolate exchange	0	1000	m01700[s]	m01700[s] ->	0
6337	edaravone exchange	0	1000	m01768[s]	m01768[s] ->	0
6338	2,6-dimethylheptanoyl-carnitine exchange	0	1000	m00577[s]	m00577[s] ->	0
6339	aflatoxin B1-exo-8,9-epoxide exchange	0	1000	m01298[s]	m01298[s] ->	0
6340	estradiol-17beta exchange	0	1000	m01787[s]	m01787[s] ->	0
6341	16-glucuronide-estriol exchange	0	1000	m00402[s]	m00402[s] ->	0
6342	ALeb antigen exchange	0	1000	m01850[s]	m01850[s] ->	0
6343	fucfuc132galacglcgal14acglcgalgluside heparan sulfate exchange	0	1000	m01851[s]	m01851[s] ->	0
6344	fucfucfucgalacglc13galacglcgal14acglcgalgluside heparan sulfate exchange	0	1000	m01852[s]	m01852[s] ->	0
6345	fucfucfucgalacglcgal14acglcgalgluside heparan sulfate exchange	0	1000	m01853[s]	m01853[s] ->	0
6346	lacto-N-fucopentaosyl-III-ceramide exchange	0	1000	m02331[s]	m02331[s] ->	0
6347	gal-glcnac-gal-globoside exchange	0	1000	m01919[s]	m01919[s] ->	0
6348	galfuc12gal14acglcgalgluside heparan sulfate exchange	0	1000	m01914[s]	m01914[s] ->	0
6349	galfucgalacglcgal14acglcgalgluside heparan sulfate exchange	0	1000	m01915[s]	m01915[s] ->	0
6350	galgalfucfucgalacglcgalacglcgal14acglcgalgluside heparan sulfate exchange	0	1000	m01916[s]	m01916[s] ->	0
6351	galgalgalthcrm heparan sulfate exchange	0	1000	m01917[s]	m01917[s] ->	0
6352	GMP exchange	0	1000	m02016[s]	m02016[s] ->	0
6353	GP1c exchange	0	1000	m02018[s]	m02018[s] ->	0
6354	GQ1balpha exchange	0	1000	m02024[s]	m02024[s] ->	0
6355	GTP exchange	0	1000	m02034[s]	m02034[s] ->	0
6356	4-hydroxy-17beta-estradiol exchange	0	1000	m00986[s]	m00986[s] ->	0
6357	6-hydroxypaclitaxel exchange	0	1000	m01163[s]	m01163[s] ->	0
6358	inositol exchange	0	1000	m02171[s]	m02171[s] ->	0
6359	leukotriene C4 exchange	0	1000	m02366[s]	m02366[s] ->	0
6360	maltose exchange	0	1000	m02450[s]	m02450[s] ->	0
6361	3-mercaptolactate-cysteine-disulfide exchange	0	1000	m00816[s]	m00816[s] ->	0
6362	methylglyoxal exchange	0	1000	m02475[s]	m02475[s] ->	0
6363	O2- exchange	0	1000	m02631[s]	m02631[s] ->	0
6364	9-O-acetylated-GD3 exchange	0	1000	m01244[s]	m01244[s] ->	0
6365	9-O-acetylated-GT3 exchange	0	1000	m01245[s]	m01245[s] ->	0
6366	(1R,2S)-naphthalene 1,2-oxide exchange	0	1000	m00032[s]	m00032[s] ->	0
6367	[protein]-L-lysine exchange	0	1000	m00204[s]	m00204[s] ->	0
6368	phenylacetylglutamine exchange	0	1000	m02722[s]	m02722[s] ->	0
6369	D-proline exchange	0	1000	m01742[s]	m01742[s] ->	0
6370	D-serine exchange	0	1000	m01744[s]	m01744[s] ->	0
6371	(S)-3-sulfolactate exchange	0	1000	m00179[s]	m00179[s] ->	0
6372	sphingosylphosphorylcholine exchange	0	1000	m02931[s]	m02931[s] ->	0
6373	serotonin exchange	0	1000	m02897[s]	m02897[s] ->	0
6374	THF exchange	0	1000	m02980[s]	m02980[s] ->	0
6375	tolbutamide exchange	0	1000	m03001[s]	m03001[s] ->	0
6376	3,5,3-triiodothyronine-4-sulfate exchange	0	1000	m00734[s]	m00734[s] ->	0
6377	testosterone exchange	0	1000	m02969[s]	m02969[s] ->	0
6378	testosterone glucuronide exchange	0	1000	m02967[s]	m02967[s] ->	0
6379	UMP exchange	0	1000	m03114[s]	m03114[s] ->	0
6380	urea exchange	0	1000	m03121[s]	m03121[s] ->	0
6381	UTP exchange	0	1000	m03130[s]	m03130[s] ->	0
6382	vitamin D2 exchange	0	1000	m03141[s]	m03141[s] ->	0
6383	vitamin D3 exchange	0	1000	m03142[s]	m03142[s] <=>	-1
6384	12-hydroxydodecanoic acid exchange	0	1000	m00325[s]	m00325[s] ->	0
6385	14-hydroxytetradecanoic acid exchange	0	1000	m00371[s]	m00371[s] ->	0
6386	16-hydroxyhexadecanoic acid exchange	0	1000	m00403[s]	m00403[s] ->	0
6387	19-hydroxytestosterone exchange	0	1000	m00432[s]	m00432[s] ->	0
6388	galactosylglycerol exchange	0	1000	m01913[s]	m01913[s] ->	0
6389	maltodecaose exchange	0	1000	m02445[s]	m02445[s] ->	0
6390	XTP exchange	0	1000	m03154[s]	m03154[s] ->	0
6391	etiocholanolone exchange	0	1000	m01800[s]	m01800[s] ->	0
6392	D-arginine exchange	0	1000	m01640[s]	m01640[s] ->	0
6393	ADP-glucose exchange	0	1000	m01286[s]	m01286[s] ->	0
6394	ADP-mannose exchange	0	1000	m01287[s]	m01287[s] ->	0
6395	hyodeoxycholate exchange	0	1000	m02155[s]	m02155[s] ->	0
6396	glycodeoxycholate exchange	0	1000	m01989[s]	m01989[s] ->	0
6397	4-nitrophenyl-phosphate exchange	0	1000	m01020[s]	m01020[s] ->	0
6398	5-L-gamma-glutamyl exchange	0	1000	m01111[s]	m01111[s] ->	0
6399	agmatine exchange	0	1000	m01303[s]	m01303[s] ->	0
6400	G00022 exchange	0	1000	m01870[s]	m01870[s] ->	0
6401	G00032 exchange	0	1000	m01872[s]	m01872[s] ->	0
6402	G00086 exchange	0	1000	m01887[s]	m01887[s] ->	0
6403	orotate exchange	0	1000	m02659[s]	m02659[s] ->	0
6404	homovanillate exchange	0	1000	m02137[s]	m02137[s] ->	0
6405	G00040 exchange	0	1000	m01874[s]	m01874[s] ->	0
6406	G00079 exchange	0	1000	m01881[s]	m01881[s] ->	0
6407	G00082 exchange	0	1000	m01883[s]	m01883[s] ->	0
6408	G00083 exchange	0	1000	m01884[s]	m01884[s] ->	0
6409	coproporphyrin I exchange	0	1000	m01603[s]	m01603[s] ->	0
6410	coproporphyrin III exchange	0	1000	m01604[s]	m01604[s] ->	0
6411	glcnac-alpha-1,4-core 2 exchange	0	1000	m01955[s]	m01955[s] ->	0
6412	3-deoxy-D-glycero-D-galacto-2-nonulosonic acid exchange	0	1000	m00771[s]	m00771[s] ->	0
6413	eumelanin exchange	0	1000	m02458[s]	m02458[s] ->	0
6414	core 5 exchange	0	1000	m01610[s]	m01610[s] ->	0
6415	core 7 exchange	0	1000	m01612[s]	m01612[s] ->	0
6416	4-hydroxyretinoic acid exchange	0	1000	m01006[s]	m01006[s] ->	0
6417	glycogen exchange	0	1000	m03161[s]	m03161[s] ->	0
6449	histidine exchange	-1000	1000	m02125[s]	m02125[s] <=>	-8.34
6450	isoleucine exchange	-1000	1000	m02184[s]	m02184[s] <=>	-7.65
6451	leucine exchange	-1000	1000	m02360[s]	m02360[s] <=>	-13.21
6452	lysine exchange	-1000	1000	m02426[s]	m02426[s] <=>	-40.33
6453	methionine exchange	-1000	1000	m02471[s]	m02471[s] <=>	-22.25
6454	NEFA blood pool out exchange	0	1000	m02561[s]	m02561[s] ->	0
6455	Pi exchange	-1000	1000	m02751[s]	m02751[s] <=>	-1000
6456	lactose exchange	0	1000	m02332[s]	m02332[s] ->	0
6457	pyruvate exchange	0	1000	m02819[s]	m02819[s] ->	0
6458	D-lactate exchange	0	1000	m01716[s]	m01716[s] ->	0
6459	xylitol exchange	0	1000	m03155[s]	m03155[s] ->	0
6460	retinol exchange	-1000	1000	m02834[s]	m02834[s] <=>	-1
6461	ITP exchange	0	1000	m02193[s]	m02193[s] ->	0
6462	glycophosphatidylinositol-(GPI)-anchored-protein-precursor exchange	0	1000	m02001[s]	m02001[s] ->	0
6463	L-arabitol exchange	0	1000	m02338[s]	m02338[s] ->	0
6464	cortisol exchange	0	1000	m01615[s]	m01615[s] ->	0
6465	deoxyguanosine exchange	0	1000	m01669[s]	m01669[s] ->	0
6466	ebastine exchange	0	1000	m01765[s]	m01765[s] ->	0
6467	formate exchange	0	1000	m01833[s]	m01833[s] ->	0
6468	fucgalfucgalacglcgalgluside heparan sulfate exchange	0	1000	m01859[s]	m01859[s] ->	0
6469	GT1a exchange	0	1000	m02028[s]	m02028[s] ->	0
6470	IDP exchange	0	1000	m02161[s]	m02161[s] ->	0
6471	NO exchange	0	1000	m02609[s]	m02609[s] ->	0
6472	norepinephrine sulfate exchange	0	1000	m02620[s]	m02620[s] ->	0
6473	omeprazole exchange	0	1000	m02653[s]	m02653[s] ->	0
6474	perillyl alcohol exchange	0	1000	m02712[s]	m02712[s] ->	0
6475	retinoyl-glucuronide exchange	0	1000	m02836[s]	m02836[s] ->	0
6476	succinate exchange	0	1000	m02943[s]	m02943[s] ->	0
6477	thiocyanate exchange	0	1000	m02986[s]	m02986[s] ->	0
6478	trehalose exchange	0	1000	m03039[s]	m03039[s] ->	0
6479	triiodothyronine exchange	0	1000	m03052[s]	m03052[s] ->	0
6480	thiosulfate exchange	0	1000	m02991[s]	m02991[s] ->	0
6481	D-glucitol exchange	0	1000	m01682[s]	m01682[s] ->	0
6482	V3(NeuAc)2-Gb5Cer exchange	0	1000	m03131[s]	m03131[s] ->	0
6483	m3gacpail_prot heparan sulfate exchange	0	1000	m02434[s]	m02434[s] ->	0
8136	alpha-muricholic acid exchange	0	1000	m90166[s]	m90166[s] ->	0
8140	beta-muricholic acid exchange	0	1000	m90168[s]	m90168[s] ->	0
8141	chenodeoxycholic acid exchange	0	1000	m01435[s]	m01435[s] ->	0
8142	ursodeoxycholate exchange	0	1000	m03129[s]	m03129[s] ->	0
8143	tauroursodeoxycholate exchange	0	1000	m02966[s]	m02966[s] ->	0
8144	taurolithocholate exchange	0	1000	m02965[s]	m02965[s] ->	0
8145	dehydrocholic acid exchange	0	1000	m90169[s]	m90169[s] ->	0
8146	deoxycholic acid exchange	0	1000	m00745[s]	m00745[s] ->	0
8148	tauro-alpha-muricholic acid exchange	0	1000	m90170[s]	m90170[s] ->	0
8151	omega-muricholic acid exchange	0	1000	m90171[s]	m90171[s] ->	0
8153	lithocholate exchange	0	1000	m02402[s]	m02402[s] ->	0
8154	glycolithocholate exchange	0	1000	m02000[s]	m02000[s] ->	0
8155	taurodeoxycholate exchange	0	1000	m02964[s]	m02964[s] ->	0
8156	taurohyocholic acid exchange	0	1000	m90172[s]	m90172[s] ->	0
8157	glycohyocholic acid exchange	0	1000	m90173[s]	m90173[s] ->	0
8158	glycohyodeoxycholic acid exchange	0	1000	m90174[s]	m90174[s] ->	0
8159	glycodehydrocholic acid exchange	0	1000	m90175[s]	m90175[s] ->	0
8160	glycoursodeoxycholate exchange	0	1000	m02004[s]	m02004[s] ->	0
8161	hyocholic acid exchange	0	1000	m90177[s]	m90177[s] ->	0
8162	tauro-omega-muricholic acid exchange	0	1000	m90178[s]	m90178[s] ->	0
8163	tauro-beta-muricholic acid exchange	0	1000	m90179[s]	m90179[s] ->	0
8164	murideoxycholic acid exchange	0	1000	m90180[s]	m90180[s] ->	0
8165	taurodehydrocholic acid exchange	0	1000	m90181[s]	m90181[s] ->	0
8189	vitamin C demand	0	1000	m01368[c]	m01368[c] ->	0
8191	palmitate exchange	0	1000	m02674[s]	m02674[s] <=>	-23.28
8199	protein demand	0	1000	m90190[c]	m90190[c] ->	0
8201	free essential amino acid demand	0	1000	m90191[c]	m90191[c] ->	0
8203	free nonessential amino acid demand	0	1000	m90192[c]	m90192[c] ->	0
8206	intracellular bile acid demand	0	1000	m90193[c]	m90193[c] ->	0
8208	glycogen storage demand	0	1000	m90194[c]	m90194[c] ->	0
8210	membrane lipid demand	0	1000	m90195[c]	m90195[c] ->	0
8231	tauro-hyodeoxycholic acid exchange	0	1000	m90197[s]	m90197[s] ->	0
8238	misc biomass metabolite demand	0	1000	m90199[c]	m90199[c] ->	0
8240	serum bile acid demand	0	1000	m90200[s]	m90200[s] ->	0
8243	DNA demand [c]	0	1000	m01721[c]	m01721[c] ->	0
8244	RNA demand [c]	0	1000	m02847[c]	m02847[c] ->	0
8246	sialyl-Lewis (a) antigen exchange	0	1000	m01849[s]	m01849[s] ->	0
8247	cholesterol-ester pool exchange	0	1000	m01451[s]	m01451[s] ->	0
8250	alloxan exchange	0	1000	m01315[s]	m01315[s] ->	0
8252	Neu5Gc exchange	0	1000	m02565[s]	m02565[s] ->	0
8253	oleate exchange	0	1000	m02646[s]	m02646[s] <=>	-30.26
8254	stearate exchange	0	1000	m02938[s]	m02938[s] <=>	-3.1
8255	arachidonate exchange	0	1000	m01362[s]	m01362[s] ->	0
8256	cis-vaccenic acid exchange	0	1000	m01585[s]	m01585[s] ->	0
8257	palmitolate exchange	0	1000	m02675[s]	m02675[s] <=>	-3.9
8258	DHA exchange	0	1000	m01689[s]	m01689[s] ->	0
8259	DPA exchange	0	1000	m01741[s]	m01741[s] ->	0
8260	EPA exchange	0	1000	m01784[s]	m01784[s] ->	0
8261	myristic acid exchange	0	1000	m02494[s]	m02494[s] <=>	-2.33
8262	dihomo-gamma-linolenate exchange	0	1000	m01696[s]	m01696[s] ->	0
