# Supplementary material for: Dual transcriptome based reconstruction of Salmonella-human integrated metabolic network to screen potential drug targets
Source: PLoS One. 2022 May 24;17(5):e0268889. doi: 10.1371/journal.pone.0268889 (PMC9129043; doi:10.1371/journal.pone.0268889)
Supplement: S1 File — (ZIP) [file pone.0268889.s019.zip › model_creation.m]

clear all
clc
%start cobra toolbox
initCobraToolbox(false)
%set solvers to gurobi
changeCobraSolver('gurobi','all')

%Reading GMN models
STM=readCbModel('STM_v1.0.xml');
ihsa=readCbModel('iHsa.xml');


%m=ihsa

%reading exchange reactions of ihsa
exchange_ihsa=readtable('ihsa_exchange.xlsx');

%adjusting bounds of exchange reactions
ihsa.lb(exchange_ihsa.indx)=exchange_ihsa.lb;

%res=optimizeCbModel(ihsa)

%reading common metabolites between salmonella and ihsa
CommonMetsAll=readtable('common_mets_all.csv','ReadRowNames',false,'ReadVariableNames',true);


%manipulating salmonella GMN model. this function finds common metabolites between exchange metabolites of
%pathogen and cytoplasmic metabolites of host,and it pairs common metabolites, 
%manipulating names of pathogen reactions and metabolites 
[changedPmodel,NEMets]=model_manipulation(STM,CommonMetsAll.STMnames,CommonMetsAll.ihsaNames);

%
%setting exchange of models first step
t=writeExchangeReactFunction(changedPmodel);

%allowing secretion of unpaired reactions 
Index = find(~contains(t.Reactionname,'BLOCKED'));
indexofrxns=t.indx(Index);
changedPmodel.ub(indexofrxns)=1000;


%allowing secretion of paired reactions
Index1 = find(contains(changedPmodel.rxns,'Host Cytoplasm'));
changedPmodel.ub(Index1)=1000;
changedPmodel.lb(Index1)=0;
t=writeExchangeReactFunction(changedPmodel);

%reading boundaries of exchange reactions of metabolites that are available for
%salmonella inside host
[exchangemets]=readtable('exchangemets.xlsx');

%setting exchange boundaries of xchange reactions of metabolites that are available for
%salmonella inside host
C = sortrows(exchangemets,2);
C.Mets=strcat(C.Mets,'[p]_S');
x=findRxnsFromMets(changedPmodel,C.Mets);
y=printRxnFormula(changedPmodel,x);
xx=x(contains(x,"to Host Cytoplasm[p]_S"));
srted=sort(xx);
C.s=srted;
for i=1:length(C.uptakeRatesuMol)
    %find index
    index=find(ismember(changedPmodel.rxns,C.s(i)));
    %set lb of reaction
    changedPmodel.lb(index)=C.uptakeRatesuMol(i)*(-1);  
end


%setting lb of lactate exchange reactions to 0
changedPmodel.lb(2673)=0;%lactate
changedPmodel.ub(2673)=1000;%lactate
%setting ub and lb of succinate and ethanol to 0
changedPmodel.ub(2721)=0;%suc
changedPmodel.lb(2721)=0;%suc
changedPmodel.lb(2616)=0;%etoh
changedPmodel.ub(2616)=0;%etoh


%combining models
%adding metabolites of rearranged/manipulated salmonella GMN model to ihsa
model_biomass_salmonella = addMultipleMetabolites(ihsa, changedPmodel.mets(1:length(STM.mets)),'metNames',changedPmodel.metNames(1:length(STM.mets)),...
    'metCharges',changedPmodel.metCharges(1:length(STM.mets)),...
   'metFormulas',changedPmodel.metFormulas(1:length(STM.mets)));

%adding reactions of rearranged/manipulated salmonella GMN model to ihsa
modelx = addMultipleReactions(model_biomass_salmonella, changedPmodel.rxns,changedPmodel.mets, changedPmodel.S, 'printLevel', 1, 'rules', changedPmodel.rules,...
    'genes', changedPmodel.genes,'lb',changedPmodel.lb,'ub',changedPmodel.ub);


%combined objective function creation
m=modelx;
%adding salmonella biomass to biomass reaaction of STM model
model_biomass_salmonella = addReaction(m, 'bioamass_salmonella_synthesis','reactionFormula', '53.3039 h2o[c][p]_S + 59.9643 atp[c][p]_S + 0.001 amp[c][p]_S + 0.00215 nad[c][p]_S + 5e-05 nadh[c][p]_S + 0.0004 nadph[c][p]_S + 0.00013 nadp[c][p]_S + 0.256058 glu_L[c][p]_S + 5e-05 accoa[c][p]_S + 6e-06 coa[c][p]_S + 0.186332 gtp[c][p]_S + 1e-05 fad[c][p]_S + 0.200228 gln_L[c][p]_S + 0.374015 asp_L[c][p]_S + 0.035 ptrc[c][p]_S + 3e-06 succoa[c][p]_S + 0.748399 ala_L[c][p]_S + 0.017197 cys_L[c][p]_S + 1.49896 gly[c][p]_S + 0.256971 pro_L[c][p]_S + 0.130805 arg_L[c][p]_S + 0.272689 asn_L[c][p]_S + 0.104726 met_L[c][p]_S + 0.311404 lys_L[c][p]_S + 0.154549 utp[c][p]_S + 0.166895 ctp[c][p]_S + 0.026137 datp[c][p]_S + 0.028567 dctp[c][p]_S + 0.317225 ser_L[c][p]_S + 0.13874 phe_L[c][p]_S + 0.349831 thr_L[c][p]_S + 0.206491 leu_L[c][p]_S + 0.067143 his_L[c][p]_S + 0.040246 tyr_L[c][p]_S + 0.026137 dttp[c][p]_S + 0.028567 dgtp[c][p]_S + 0.087361 ile_L[c][p]_S + 0.284577 val_L[c][p]_S + 0.087887 trp_L[c][p]_S + 0.003 udpg[c][p]_S + 0.027476 glycogen[c][p]_S + 0.007 spmd[c][p]_S + 0.05 5mthf[c][p]_S + 0.049404 peptido_ST[p][p]_S + 1.4e-05 clpn2_ST[p][p]_S + 0.00042 pg2_ST[p][p]_S + 0.000188 12dgr2_ST[p][p]_S + 0.001531 pe2_ST[p][p]_S + 4e-06 ps2_ST[p][p]_S + 0.000937 colipaOA[e][p]_S + 4e-06 pa2_ST[p][p]_S  -> 59.81 adp[c][p]_S + 59.81 pi[c][p]_S + 58.2669 h[c][p]_S + 0.771532 ppi[c][p]_S + biomass_salmonella ');
%allowing sink of salmonella biomass
model_biomass_salmonella=addSinkReactions(model_biomass_salmonella,{'biomass_salmonella'},0,1000)

%setting objective function to 0
model_biomass_salmonella.c(find(model_biomass_salmonella.c))=0;
%finding index of salmonella biomass
salmonella_bomas_index=find(ismember(model_biomass_salmonella.rxns,'bioamass_salmonella_synthesis'));
%find cofactors of salmonella biomass
model_biomass_salmonella.c(salmonella_bomas_index)=1;
cofactors=optimizeCbModel(model_biomass_salmonella);
cofactors.f


%finding cofactors of ihsa
model_biomass_salmonella.c(find(model_biomass_salmonella.c))=0;
bisynt=find(ismember(model_biomass_salmonella.rxnNames,'biomass demand'));
model_biomass_salmonella.c(bisynt)=1;
cofactorh=optimizeCbModel(model_biomass_salmonella);
cofactorh.f

%creating total biomass reaction
formula=strcat(num2str(cofactorh.f),' m99999[c] + ',num2str(cofactors.f), ' biomass_salmonella  -> total_biomass' );
model_combined=addReaction(model_biomass_salmonella,'biomas_H_S','reactionFormula',formula)
model_combined=addSinkReactions(model_combined,{'total_biomass'},0,1000);

model_combined.c(find(model_combined.c))=0;
model_combined.c(find(ismember(model_combined.rxns,'sink_total_biomass')))=1;
Pathogen_host_model=model_combined;
