# Supplementary material for: Dual transcriptome based reconstruction of Salmonella-human integrated metabolic network to screen potential drug targets
Source: PLoS One. 2022 May 24;17(5):e0268889. doi: 10.1371/journal.pone.0268889 (PMC9129043; doi:10.1371/journal.pone.0268889)
Supplement: S1 File — (ZIP) [file pone.0268889.s019.zip › model_manipulation.m]

%used by model_creation.m

function [modelnew,NEMets]=model_manipulation(modelp,CPMets,CHMets)
%manipulating pathogen model,
%this function finds common metabolites between exchange metabolites of
%pathogen and cytoplasmic metabolites of host,and it pairs common metabolites, 
%manipulates names of pathogen reactions and metabolites 


%modelp=patojen model
%CPMets=common patojen mets
%CHMets=common Host mets
%eMets=eklenen Mets. 
%eRxns eklenen reactions
modelnew=modelp;

%find exchange reactions and make them 0 ( we block exchange reactions because
%we will match them with human cytoplasmic metabolites)
exreact=findExcRxns(modelnew);
indx=find(findExcRxns(modelnew));
modelnew.lb(exreact)=0;
modelnew.ub(exreact)=0;


intutucu=[];
inttutucuNE=[];
reactions=modelnew.rxns(indx);
k=1;
j=0;
for i=1:length(indx)
    %find mets
    met=findMetsFromRxns(modelnew, modelnew.rxns(indx(i)));    
    %compare with salmonella metabolites
    compare=find(strcmp(met,CPMets));
    
    if length(compare)==1 
        %index holder 
        intutucu(i)=[indx(i)];
        %add "to Host Cytoplasm" to the reaction name
        rxname=strcat(modelnew.rxns(indx(i)),' to Host Cytoplasm');
        mt1=met;
        mt2=CHMets(compare)
        sign='<=>';
        %create reaction formula
        rxformula=char(mt1+" "+sign+" "+mt2);
        %add reaction to model
        modelnew=addReaction(modelnew,char(rxname),'reactionFormula',char(rxformula),'geneRule',char(""));
        
        j=j+1;
        rxformula="";
        rxname="";
    else
        NEMets(k)=met;
        k=k+1;
    end
    
end
indexses=ismember(intutucu,0);
intutucu(indexses)=[];

modelnew.lb(intutucu)=0;
modelnew.ub(intutucu)=0;
  
%rename reactions
%add "[p]_s" to mets and reactions of salmonella 
%ekleme
jj=1:length(modelp.mets);
modelnew.rxns=strcat(modelnew.rxns,'[p]_S');
modelnew.rxnNames=strcat(modelnew.rxnNames,'[p]_S');
modelnew.metNames(jj)=strcat(modelnew.metNames(jj),'[p]_S');
modelnew.mets(jj)=strcat(modelnew.mets(jj),'[p]_S');
modelnew.subSystems=strcat(modelnew.subSystems,'[p]_S');
modelnew.comps=strcat(modelnew.comps,'[p]_S');
modelnew.compNames=strcat(modelnew.compNames,'[p]_S')

%add "blocked" to reactions that are blocked,  
modelnew.rxns(intutucu)=strcat(modelnew.rxns(intutucu),'BLOCKED');
modelnew.rxnNames(intutucu)=strcat(modelnew.rxnNames(intutucu),'BLOCKED');
NEMets= NEMets';
end
