# Supplementary material for: Dual transcriptome based reconstruction of Salmonella-human integrated metabolic network to screen potential drug targets
Source: PLoS One. 2022 May 24;17(5):e0268889. doi: 10.1371/journal.pone.0268889 (PMC9129043; doi:10.1371/journal.pone.0268889)
Supplement: S1 File — (ZIP) [file pone.0268889.s019.zip › ReadMe.txt]

The short explanation of code files;

model_creation.m : it is used for the creation of pathogen host integrated GMN model. It contains codes that read pathogen and host metabolic models from the sbml files, and combine them
The output of this file is pathogen-host integrated GMN model.

data_integration.m : It is used for creating and analysing condition-specific pathogen-host GMN model by mapping dual transcriptome data.
			
analysis_model.m : It is used to apply FBA to the pathoge-host GMN model created by model_creation.m 
			
gene_del_analysis.m : It is used for gene deletion analysis. It takes a model created by model_creation.m and deletes one gene at a time and analyses the model. It returns gene deletion analysis results.

model_manipulation.m : It is used to manipulate the pathogen GMN model. It pairs exchange reactions of pathogen with cytoplasmic host metabolites. It adds [p]_s to the metabolite and reaction names of pathogen GMN model.
It prepares the pathogen GMN model for the process of combining pathogen and host GMN models by model_creation.m. 
