# Supplementary material for: Dual transcriptome based reconstruction of Salmonella-human integrated metabolic network to screen potential drug targets
Source: PLoS One. 2022 May 24;17(5):e0268889. doi: 10.1371/journal.pone.0268889 (PMC9129043; doi:10.1371/journal.pone.0268889)
Supplement: S1 File — (ZIP) [file pone.0268889.s019.zip › salmonella_all_gene_data117236.csv]

gene_id_v2	gene_id	transcript_id	gene_type	gene_status	gene_name	transcript_type	transcript_status	transcript_name	level	havana_gene	Orientation.of.counted.reads.relative.to.the.strand.location.of.the.annotation	Sequence.name	Source	Feature	Start	End	Score	Strand	Frame	Attributes	X00_h_WT_R1.fa.bz2	X00_h_WT_R2.fa.bz2	X00_h_dproQ_R1.fa.bz2	X00_h_dproQ_R2.fa.bz2	X08_h_WT_R1.fa.bz2	X08_h_WT_R2.fa.bz2	X08_h_dproQ_R1.fa.bz2	X08_h_dproQ_R2.fa.bz2	X16_h_WT_R1.fa.bz2	X16_h_WT_R2.fa.bz2	X16_h_dproQ_R1.fa.bz2	X16_h_dproQ_R2.fa.bz	Locus_tag	Gene_name	STMids
cds0	cds0	YP_005179941.1	gene0	UniProtKB%2FTrEMBL:E1W7M4,Genbank:YP_005179941.1	CDS	thr operon leader peptide	YP_005179941.1	11	NA	NA	sense	NC_016810.1	RefSeq	CDS	169	255	.	+	0	ID=cds0;Name=YP_005179941.1;Parent=gene0;Dbxref=UniProtKB%2FTrEMBL:E1W7M4,Genbank:YP_005179941.1;gbkey=CDS;product=thr operon leader peptide;protein_id=YP_005179941.1;transl_table=11	27	31	35	41	102	134	75	129	448	499	499	578	SL1344_0001	thrL	NA
cds1	cds1	YP_005179942.1	gene1	UniProtKB%2FTrEMBL:E1W7M5,Genbank:YP_005179942.1	CDS	aspartokinase I%2Fhomoserine dehydrogenase I	YP_005179942.1	11	NA	NA	sense	NC_016810.1	RefSeq	CDS	337	2799	.	+	0	ID=cds1;Name=YP_005179942.1;Parent=gene1;Dbxref=UniProtKB%2FTrEMBL:E1W7M5,Genbank:YP_005179942.1;gbkey=CDS;product=aspartokinase I%2Fhomoserine dehydrogenase I;protein_id=YP_005179942.1;transl_table=11	4	8	5	24	31	18	18	30	117	106	86	102	SL1344_0002	thrA	STM0002
cds2	cds2	YP_005179943.1	gene2	UniProtKB%2FTrEMBL:E1W7M6,Genbank:YP_005179943.1	CDS	Homoserine kinase	YP_005179943.1	11	NA	NA	sense	NC_016810.1	RefSeq	CDS	2801	3730	.	+	0	ID=cds2;Name=YP_005179943.1;Parent=gene2;Dbxref=UniProtKB%2FTrEMBL:E1W7M6,Genbank:YP_005179943.1;gbkey=CDS;product=Homoserine kinase;protein_id=YP_005179943.1;transl_table=11	5	7	2	8	112	93	55	92	92	84	161	91	SL1344_0003	thrB	STM0003
cds3	cds3	YP_005179944.1	gene3	UniProtKB%2FTrEMBL:E1W7M7,Genbank:YP_005179944.1	CDS	threonine synthase	YP_005179944.1	11	NA	NA	sense	NC_016810.1	RefSeq	CDS	3734	5020	.	+	0	ID=cds3;Name=YP_005179944.1;Parent=gene3;Dbxref=UniProtKB%2FTrEMBL:E1W7M7,Genbank:YP_005179944.1;gbkey=CDS;product=threonine synthase;protein_id=YP_005179944.1;transl_table=11	10	13	8	15	157	120	85	122	139	122	163	148	SL1344_0004	thrC	STM0004
cds4	cds4	YP_005179945.1	gene4	UniProtKB%2FTrEMBL:E1W7M8,Genbank:YP_005179945.1	CDS	hypothetical protein	YP_005179945.1	11	NA	NA	sense	NC_016810.1	RefSeq	CDS	5114	5887	.	-	0	ID=cds4;Name=YP_005179945.1;Parent=gene4;Dbxref=UniProtKB%2FTrEMBL:E1W7M8,Genbank:YP_005179945.1;gbkey=CDS;product=hypothetical protein;protein_id=YP_005179945.1;transl_table=11	4	1	2	2	9	7	5	8	15	11	16	19	SL1344_0005	SL1344_0005	NA
cds5	cds5	YP_005179946.1	gene5	UniProtKB%2FTrEMBL:E1W7M9,Genbank:YP_005179946.1	CDS	putative amino-acid transport protein	YP_005179946.1	11	NA	NA	sense	NC_016810.1	RefSeq	CDS	5966	7396	.	-	0	ID=cds5;Name=YP_005179946.1;Parent=gene5;Dbxref=UniProtKB%2FTrEMBL:E1W7M9,Genbank:YP_005179946.1;gbkey=CDS;product=putative amino-acid transport protein;protein_id=YP_005179946.1;transl_table=11	4	2	2	2	47	28	22	34	46	47	78	39	SL1344_0006	yaaJ	STM0006
cds6	cds6	YP_005179947.1	gene6	UniProtKB%2FTrEMBL:E1W7N0,Genbank:YP_005179947.1	CDS	transaldolase B	YP_005179947.1	11	NA	NA	sense	NC_016810.1	RefSeq	CDS	7665	8618	.	+	0	ID=cds6;Name=YP_005179947.1;Parent=gene6;Dbxref=UniProtKB%2FTrEMBL:E1W7N0,Genbank:YP_005179947.1;gbkey=CDS;product=transaldolase B;protein_id=YP_005179947.1;transl_table=11	33	52	21	47	45	26	18	15	34	66	55	51	SL1344_0007	talB	STM0007
cds7	cds7	YP_005179948.1	gene7	UniProtKB%2FTrEMBL:E1W7N1,Genbank:YP_005179948.1	CDS	molybdopterin biosynthesis Mog protein	YP_005179948.1	11	NA	NA	sense	NC_016810.1	RefSeq	CDS	8729	9319	.	+	0	ID=cds7;Name=YP_005179948.1;Parent=gene7;Dbxref=UniProtKB%2FTrEMBL:E1W7N1,Genbank:YP_005179948.1;gbkey=CDS;product=molybdopterin biosynthesis Mog protein;protein_id=YP_005179948.1;transl_table=11	5	10	5	9	2	4	3	4	15	17	18	11	SL1344_0008	mog	NA
cds8	cds8	YP_005179949.1	gene8	UniProtKB%2FTrEMBL:E1W7N2,Genbank:YP_005179949.1	CDS	hypothetical protein	YP_005179949.1	11	NA	NA	sense	NC_016810.1	RefSeq	CDS	9376	9942	.	-	0	ID=cds8;Name=YP_005179949.1;Parent=gene8;Dbxref=UniProtKB%2FTrEMBL:E1W7N2,Genbank:YP_005179949.1;gbkey=CDS;product=hypothetical protein;protein_id=YP_005179949.1;transl_table=11	7	2	1	2	2	0	1	1	3	13	12	8	SL1344_0009	SL1344_0009	NA
cds9	cds9	YP_005179950.1	gene9	UniProtKB%2FTrEMBL:E1W7N3,Genbank:YP_005179950.1	CDS	hypothetical protein	YP_005179950.1	11	NA	NA	sense	NC_016810.1	RefSeq	CDS	10092	10805	.	-	0	ID=cds9;Name=YP_005179950.1;Parent=gene9;Dbxref=UniProtKB%2FTrEMBL:E1W7N3,Genbank:YP_005179950.1;gbkey=CDS;product=hypothetical protein;protein_id=YP_005179950.1;transl_table=11	0	0	0	0	0	0	0	1	3	2	0	0	SL1344_0010	SL1344_0010	NA
cds10	cds10	YP_005179951.1	gene10	UniProtKB%2FTrEMBL:E1W7N4,Genbank:YP_005179951.1	CDS	hypothetical protein	YP_005179951.1	11	NA	NA	sense	NC_016810.1	RefSeq	CDS	10841	11245	.	-	0	ID=cds10;Name=YP_005179951.1;Parent=gene10;Dbxref=UniProtKB%2FTrEMBL:E1W7N4,Genbank:YP_005179951.1;gbkey=CDS;product=hypothetical protein;protein_id=YP_005179951.1;transl_table=11	0	0	0	0	2	0	0	0	1	3	1	2	SL1344_0011	SL1344_0011	NA
cds11	cds11	YP_005179952.1	gene11	UniProtKB%2FTrEMBL:E1W7N5,Genbank:YP_005179952.1	CDS	chaperone protein dnaK	YP_005179952.1	11	NA	NA	sense	NC_016810.1	RefSeq	CDS	11593	13509	.	+	0	ID=cds11;Name=YP_005179952.1;Parent=gene11;Dbxref=UniProtKB%2FTrEMBL:E1W7N5,Genbank:YP_005179952.1;gbkey=CDS;product=chaperone protein dnaK;protein_id=YP_005179952.1;transl_table=11	62	86	54	88	31	15	18	36	189	290	164	191	SL1344_0012	dnaK	NA
cds12	cds12	YP_005179953.1	gene12	UniProtKB%2FTrEMBL:E1W7N6,Genbank:YP_005179953.1	CDS	DnaJ protein	YP_005179953.1	11	NA	NA	sense	NC_016810.1	RefSeq	CDS	13595	14734	.	+	0	ID=cds12;Name=YP_005179953.1;Parent=gene12;Dbxref=UniProtKB%2FTrEMBL:E1W7N6,Genbank:YP_005179953.1;gbkey=CDS;product=DnaJ protein;protein_id=YP_005179953.1;transl_table=11	22	24	25	38	22	15	14	15	73	86	76	74	SL1344_0013	dnaJ	NA
cds13	cds13	YP_005179954.1	gene13	UniProtKB%2FTrEMBL:E1W7N7,Genbank:YP_005179954.1	CDS	putative regulatory protein	YP_005179954.1	11	NA	NA	sense	NC_016810.1	RefSeq	CDS	15014	15961	.	+	0	ID=cds13;Name=YP_005179954.1;Parent=gene13;Dbxref=UniProtKB%2FTrEMBL:E1W7N7,Genbank:YP_005179954.1;gbkey=CDS;product=putative regulatory protein;protein_id=YP_005179954.1;transl_table=11	2	2	0	0	4	0	0	2	9	2	15	9	SL1344_0014	SL1344_0014	NA
cds14	cds14	YP_005179955.1	gene14	UniProtKB%2FTrEMBL:E1W7N8,Genbank:YP_005179955.1	CDS	bacteriophage protein	YP_005179955.1	11	NA	NA	sense	NC_016810.1	RefSeq	CDS	16088	16432	.	+	0	ID=cds14;Name=YP_005179955.1;Parent=gene14;Dbxref=UniProtKB%2FTrEMBL:E1W7N8,Genbank:YP_005179955.1;gbkey=CDS;product=bacteriophage protein;protein_id=YP_005179955.1;transl_table=11	0	0	0	0	0	1	0	1	2	0	3	3	SL1344_0015	SL1344_0015	NA
cds15	cds15	YP_005179956.1	gene15	UniProtKB%2FTrEMBL:E1W7N9,Genbank:YP_005179956.1	CDS	hypothetical protein	YP_005179956.1	11	NA	NA	sense	NC_016810.1	RefSeq	CDS	16493	17026	.	-	0	ID=cds15;Name=YP_005179956.1;Parent=gene15;Dbxref=UniProtKB%2FTrEMBL:E1W7N9,Genbank:YP_005179956.1;gbkey=CDS;product=hypothetical protein;protein_id=YP_005179956.1;transl_table=11	0	0	0	0	0	1	0	0	2	0	2	2	SL1344_0016	SL1344_0016	NA
cds16	cds16	YP_005179957.1	gene16	UniProtKB%2FTrEMBL:E1W7P0,Genbank:YP_005179957.1	CDS	hypothetical protein	YP_005179957.1	11	NA	NA	sense	NC_016810.1	RefSeq	CDS	17043	17486	.	-	0	ID=cds16;Name=YP_005179957.1;Parent=gene16;Dbxref=UniProtKB%2FTrEMBL:E1W7P0,Genbank:YP_005179957.1;gbkey=CDS;product=hypothetical protein;protein_id=YP_005179957.1;transl_table=11	0	0	0	0	0	0	0	0	1	0	3	1	SL1344_0017	SL1344_0017	NA
cds17	cds17	YP_005179958.1	gene17	UniProtKB%2FTrEMBL:E1W7P1,Genbank:YP_005179958.1	CDS	putative chitinase	YP_005179958.1	11	NA	NA	sense	NC_016810.1	RefSeq	CDS	17867	19966	.	+	0	ID=cds17;Name=YP_005179958.1;Parent=gene17;Dbxref=UniProtKB%2FTrEMBL:E1W7P1,Genbank:YP_005179958.1;gbkey=CDS;product=putative chitinase;protein_id=YP_005179958.1;transl_table=11	4	2	2	0	2	6	0	4	45	59	43	30	SL1344_0018	SL1344_0018	NA
cds18	cds18	YP_005179959.1	gene18	UniProtKB%2FTrEMBL:E1W7P2,Genbank:YP_005179959.1	CDS	putative chitinase	YP_005179959.1	11	NA	NA	sense	NC_016810.1	RefSeq	CDS	20058	23054	.	+	0	ID=cds18;Name=YP_005179959.1;Parent=gene18;Dbxref=UniProtKB%2FTrEMBL:E1W7P2,Genbank:YP_005179959.1;gbkey=CDS;product=putative chitinase;protein_id=YP_005179959.1;transl_table=11	0	3	0	2	5	3	0	2	12	22	18	12	SL1344_0019	SL1344_0019	NA
cds19	cds19	YP_005179960.1	gene19	UniProtKB%2FTrEMBL:E1W7P3,Genbank:YP_005179960.1	CDS	hypothetical protein	YP_005179960.1	11	NA	NA	sense	NC_016810.1	RefSeq	CDS	23335	24039	.	+	0	ID=cds19;Name=YP_005179960.1;Parent=gene19;Dbxref=UniProtKB%2FTrEMBL:E1W7P3,Genbank:YP_005179960.1;gbkey=CDS;product=hypothetical protein;protein_id=YP_005179960.1;transl_table=11	0	0	0	1	0	0	0	1	4	2	3	0	SL1344_0020	SL1344_0020	NA
cds20	cds20	YP_005179961.1	gene20	UniProtKB%2FTrEMBL:E1W7P4,Genbank:YP_005179961.1	CDS	fimbrial subunit	YP_005179961.1	11	NA	NA	sense	NC_016810.1	RefSeq	CDS	24469	25011	.	+	0	ID=cds20;Name=YP_005179961.1;Parent=gene20;Dbxref=UniProtKB%2FTrEMBL:E1W7P4,Genbank:YP_005179961.1;gbkey=CDS;product=fimbrial subunit;protein_id=YP_005179961.1;transl_table=11	0	0	0	3	0	0	0	0	5	1	6	1	SL1344_0021	bcfA	NA
cds21	cds21	YP_005179962.1	gene21	UniProtKB%2FTrEMBL:E1W7P5,Genbank:YP_005179962.1	CDS	fimbrial chaperone	YP_005179962.1	11	NA	NA	sense	NC_016810.1	RefSeq	CDS	25112	25798	.	+	0	ID=cds21;Name=YP_005179962.1;Parent=gene21;Dbxref=UniProtKB%2FTrEMBL:E1W7P5,Genbank:YP_005179962.1;gbkey=CDS;product=fimbrial chaperone;protein_id=YP_005179962.1;transl_table=11	0	0	1	0	0	0	0	0	2	1	0	0	SL1344_0022	bcfB	NA
cds22	cds22	YP_005179963.1	gene22	UniProtKB%2FTrEMBL:E1W7P6,Genbank:YP_005179963.1	CDS	fimbrial usher protein	YP_005179963.1	11	NA	NA	sense	NC_016810.1	RefSeq	CDS	25803	28424	.	+	0	ID=cds22;Name=YP_005179963.1;Parent=gene22;Dbxref=UniProtKB%2FTrEMBL:E1W7P6,Genbank:YP_005179963.1;gbkey=CDS;product=fimbrial usher protein;protein_id=YP_005179963.1;transl_table=11	3	2	0	0	2	3	1	1	8	8	5	2	SL1344_0023	bcfC	NA
cds23	cds23	YP_005179964.1	gene23	UniProtKB%2FTrEMBL:E1W7P7,Genbank:YP_005179964.1	CDS	fimbrial subunit	YP_005179964.1	11	NA	NA	sense	NC_016810.1	RefSeq	CDS	28425	29432	.	+	0	ID=cds23;Name=YP_005179964.1;Parent=gene23;Dbxref=UniProtKB%2FTrEMBL:E1W7P7,Genbank:YP_005179964.1;gbkey=CDS;product=fimbrial subunit;protein_id=YP_005179964.1;transl_table=11	1	0	0	0	1	1	1	0	3	2	3	1	SL1344_0024	bcfD	NA
cds24	cds24	YP_005179965.1	gene24	UniProtKB%2FTrEMBL:E1W7P8,Genbank:YP_005179965.1	CDS	fimbrial subunit	YP_005179965.1	11	NA	NA	sense	NC_016810.1	RefSeq	CDS	29433	29978	.	+	0	ID=cds24;Name=YP_005179965.1;Parent=gene24;Dbxref=UniProtKB%2FTrEMBL:E1W7P8,Genbank:YP_005179965.1;gbkey=CDS;product=fimbrial subunit;protein_id=YP_005179965.1;transl_table=11	0	0	0	0	0	0	0	0	0	2	2	0	SL1344_0025	bcfE	NA
cds25	cds25	YP_005179966.1	gene25	UniProtKB%2FTrEMBL:E1W7P9,Genbank:YP_005179966.1	CDS	fimbrial subunit	YP_005179966.1	11	NA	NA	sense	NC_016810.1	RefSeq	CDS	29994	30512	.	+	0	ID=cds25;Name=YP_005179966.1;Parent=gene25;Dbxref=UniProtKB%2FTrEMBL:E1W7P9,Genbank:YP_005179966.1;gbkey=CDS;product=fimbrial subunit;protein_id=YP_005179966.1;transl_table=11	0	0	0	0	1	0	1	0	2	3	2	0	SL1344_0026	bcfF	NA
cds26	cds26	YP_005179967.1	gene26	UniProtKB%2FTrEMBL:E1W7Q0,Genbank:YP_005179967.1	CDS	fimbrial chaperone	YP_005179967.1	11	NA	NA	sense	NC_016810.1	RefSeq	CDS	30505	31209	.	+	0	ID=cds26;Name=YP_005179967.1;Parent=gene26;Dbxref=UniProtKB%2FTrEMBL:E1W7Q0,Genbank:YP_005179967.1;gbkey=CDS;product=fimbrial chaperone;protein_id=YP_005179967.1;transl_table=11	1	1	0	0	0	0	0	1	1	1	2	0	SL1344_0027	bcfG	NA
cds27	cds27	YP_005179968.1	gene27	UniProtKB%2FTrEMBL:E1W7Q1,Genbank:YP_005179968.1	CDS	hypothetical protein	YP_005179968.1	11	NA	NA	sense	NC_016810.1	RefSeq	CDS	31274	32119	.	+	0	ID=cds27;Name=YP_005179968.1;Parent=gene27;Dbxref=UniProtKB%2FTrEMBL:E1W7Q1,Genbank:YP_005179968.1;gbkey=CDS;product=hypothetical protein;protein_id=YP_005179968.1;transl_table=11	2	0	3	3	1	0	0	0	3	3	3	3	SL1344_0028	SL1344_0028	NA
cds28	cds28	YP_005179969.1	gene28	UniProtKB%2FTrEMBL:E1W7Q2,Genbank:YP_005179969.1	CDS	hypothetical protein	YP_005179969.1	11	NA	NA	sense	NC_016810.1	RefSeq	CDS	32116	32445	.	+	0	ID=cds28;Name=YP_005179969.1;Parent=gene28;Dbxref=UniProtKB%2FTrEMBL:E1W7Q2,Genbank:YP_005179969.1;gbkey=CDS;product=hypothetical protein;protein_id=YP_005179969.1;transl_table=11	0	0	1	3	2	0	0	2	1	1	0	2	SL1344_0029	SL1344_0029	NA
cds29	cds29	YP_005179970.1	gene29	UniProtKB%2FTrEMBL:E1W7Q3,Genbank:YP_005179970.1	CDS	hypothetical protein	YP_005179970.1	11	NA	NA	sense	NC_016810.1	RefSeq	CDS	32545	32994	.	-	0	ID=cds29;Name=YP_005179970.1;Parent=gene29;Dbxref=UniProtKB%2FTrEMBL:E1W7Q3,Genbank:YP_005179970.1;gbkey=CDS;product=hypothetical protein;protein_id=YP_005179970.1;transl_table=11	1	0	1	0	0	0	0	0	0	2	1	1	SL1344_0030	SL1344_0030	NA
cds30	cds30	YP_005179971.1	gene30	UniProtKB%2FTrEMBL:E1W7Q4,Genbank:YP_005179971.1	CDS	putative transcriptional regulator %28lysR family%29	YP_005179971.1	11	NA	NA	sense	NC_016810.1	RefSeq	CDS	33364	34368	.	+	0	ID=cds30;Name=YP_005179971.1;Parent=gene30;Dbxref=UniProtKB%2FTrEMBL:E1W7Q4,Genbank:YP_005179971.1;gbkey=CDS;product=putative transcriptional regulator %28lysR family%29;protein_id=YP_005179971.1;transl_table=11	0	0	0	0	2	0	0	0	4	3	7	6	SL1344_0031	SL1344_0031	NA
cds31	cds31	YP_005179972.1	gene31	UniProtKB%2FTrEMBL:E1W7Q5,Genbank:YP_005179972.1	CDS	hypothetical protein	YP_005179972.1	11	NA	NA	sense	NC_016810.1	RefSeq	CDS	34376	34816	.	-	0	ID=cds31;Name=YP_005179972.1;Parent=gene31;Dbxref=UniProtKB%2FTrEMBL:E1W7Q5,Genbank:YP_005179972.1;gbkey=CDS;product=hypothetical protein;protein_id=YP_005179972.1;transl_table=11	0	0	0	0	0	0	0	0	0	2	1	0	SL1344_0032	SL1344_0032	NA
cds32	cds32	YP_005179973.1	gene32	UniProtKB%2FTrEMBL:E1W7Q6,Genbank:YP_005179973.1	CDS	sulfatase	YP_005179973.1	11	NA	NA	sense	NC_016810.1	RefSeq	CDS	35339	37057	.	+	0	ID=cds32;Name=YP_005179973.1;Parent=gene32;Dbxref=UniProtKB%2FTrEMBL:E1W7Q6,Genbank:YP_005179973.1;gbkey=CDS;product=sulfatase;protein_id=YP_005179973.1;transl_table=11	1	1	1	0	2	0	2	0	10	3	6	8	SL1344_0033	SL1344_0033	NA
cds33	cds33	YP_005179974.1	gene33	UniProtKB%2FTrEMBL:E1W7Q7,Genbank:YP_005179974.1	CDS	putative secreted 5%27-nucleotidase	YP_005179974.1	11	NA	NA	sense	NC_016810.1	RefSeq	CDS	37103	38674	.	-	0	ID=cds33;Name=YP_005179974.1;Parent=gene33;Dbxref=UniProtKB%2FTrEMBL:E1W7Q7,Genbank:YP_005179974.1;gbkey=CDS;product=putative secreted 5%27-nucleotidase;protein_id=YP_005179974.1;transl_table=11	0	0	0	2	2	1	0	2	11	8	7	6	SL1344_0034	SL1344_0034	NA
cds34	cds34	YP_005179975.1	gene34	UniProtKB%2FTrEMBL:E1W7Q8,Genbank:YP_005179975.1	CDS	hypothetical protein	YP_005179975.1	11	NA	NA	sense	NC_016810.1	RefSeq	CDS	38773	39534	.	-	0	ID=cds34;Name=YP_005179975.1;Parent=gene34;Dbxref=UniProtKB%2FTrEMBL:E1W7Q8,Genbank:YP_005179975.1;gbkey=CDS;product=hypothetical protein;protein_id=YP_005179975.1;transl_table=11	0	0	0	0	0	0	0	0	2	2	5	0	SL1344_0035	SL1344_0035	NA
cds35	cds35	YP_005179976.1	gene35	UniProtKB%2FTrEMBL:E1W7Q9,Genbank:YP_005179976.1	CDS	putative secreted sulfatase	YP_005179976.1	11	NA	NA	sense	NC_016810.1	RefSeq	CDS	40131	41624	.	+	0	ID=cds35;Name=YP_005179976.1;Parent=gene35;Dbxref=UniProtKB%2FTrEMBL:E1W7Q9,Genbank:YP_005179976.1;gbkey=CDS;product=putative secreted sulfatase;protein_id=YP_005179976.1;transl_table=11	3	1	0	5	0	2	0	4	9	6	11	13	SL1344_0036	SL1344_0036	NA
cds36	cds36	YP_005179977.1	gene36	UniProtKB%2FTrEMBL:E1W7R0,Genbank:YP_005179977.1	CDS	sulfatase regulatory protein	YP_005179977.1	11	NA	NA	sense	NC_016810.1	RefSeq	CDS	41723	42913	.	+	0	ID=cds36;Name=YP_005179977.1;Parent=gene36;Dbxref=UniProtKB%2FTrEMBL:E1W7R0,Genbank:YP_005179977.1;gbkey=CDS;product=sulfatase regulatory protein;protein_id=YP_005179977.1;transl_table=11	0	1	1	2	1	1	4	2	9	5	2	2	SL1344_0037	SL1344_0037	NA
cds37	cds37	YP_005179978.1	gene37	UniProtKB%2FTrEMBL:E1W7R1,Genbank:YP_005179978.1	CDS	hypothetical protein	YP_005179978.1	11	NA	NA	sense	NC_016810.1	RefSeq	CDS	42932	44185	.	+	0	ID=cds37;Name=YP_005179978.1;Parent=gene37;Dbxref=UniProtKB%2FTrEMBL:E1W7R1,Genbank:YP_005179978.1;gbkey=CDS;product=hypothetical protein;protein_id=YP_005179978.1;transl_table=11	0	0	0	0	0	0	2	0	7	8	5	5	SL1344_0038	SL1344_0038	NA
cds38	cds38	YP_005179979.1	gene38	UniProtKB%2FTrEMBL:E1W7R2,Genbank:YP_005179979.1	CDS	sulfatase	YP_005179979.1	11	NA	NA	sense	NC_016810.1	RefSeq	CDS	44312	46027	.	+	0	ID=cds38;Name=YP_005179979.1;Parent=gene38;Dbxref=UniProtKB%2FTrEMBL:E1W7R2,Genbank:YP_005179979.1;gbkey=CDS;product=sulfatase;protein_id=YP_005179979.1;transl_table=11	2	4	0	1	4	3	3	6	18	15	11	19	SL1344_0039	SL1344_0039	NA
cds39	cds39	YP_005179980.1	gene39	UniProtKB%2FTrEMBL:E1W7R3,Genbank:YP_005179980.1	CDS	Na%28%2B%29%2FH%28%2B%29 antiporter 1	YP_005179980.1	11	NA	NA	sense	NC_016810.1	RefSeq	CDS	46190	47356	.	+	0	ID=cds39;Name=YP_005179980.1;Parent=gene39;Dbxref=UniProtKB%2FTrEMBL:E1W7R3,Genbank:YP_005179980.1;gbkey=CDS;product=Na%28%2B%29%2FH%28%2B%29 antiporter 1;protein_id=YP_005179980.1;transl_table=11	60	69	46	87	68	60	53	46	308	408	302	290	SL1344_0040	nhaA	STM0039
cds40	cds40	YP_005179981.1	gene40	UniProtKB%2FTrEMBL:E1W7R4,Genbank:YP_005179981.1	CDS	transcriptional activator protein NhaR	YP_005179981.1	11	NA	NA	sense	NC_016810.1	RefSeq	CDS	47418	48317	.	+	0	ID=cds40;Name=YP_005179981.1;Parent=gene40;Dbxref=UniProtKB%2FTrEMBL:E1W7R4,Genbank:YP_005179981.1;gbkey=CDS;product=transcriptional activator protein NhaR;protein_id=YP_005179981.1;transl_table=11	29	55	17	38	20	16	2	9	88	97	103	75	SL1344_0041	nhaR	NA
cds41	cds41	YP_005179982.1	gene41	UniProtKB%2FTrEMBL:E1W7R5,Genbank:YP_005179982.1	CDS	putative glycosyl hydrolase	YP_005179982.1	11	NA	NA	sense	NC_016810.1	RefSeq	CDS	48372	50411	.	-	0	ID=cds41;Name=YP_005179982.1;Parent=gene41;Dbxref=UniProtKB%2FTrEMBL:E1W7R5,Genbank:YP_005179982.1;gbkey=CDS;product=putative glycosyl hydrolase;protein_id=YP_005179982.1;transl_table=11	0	1	1	0	2	1	2	1	7	7	13	10	SL1344_0042	SL1344_0042	NA
cds42	cds42	YP_005179983.1	gene42	UniProtKB%2FTrEMBL:E1W7R6,Genbank:YP_005179983.1	CDS	putative transport protein	YP_005179983.1	11	NA	NA	sense	NC_016810.1	RefSeq	CDS	50451	51824	.	-	0	ID=cds42;Name=YP_005179983.1;Parent=gene42;Dbxref=UniProtKB%2FTrEMBL:E1W7R6,Genbank:YP_005179983.1;gbkey=CDS;product=putative transport protein;protein_id=YP_005179983.1;transl_table=11	0	1	0	0	0	0	0	0	2	2	0	0	SL1344_0043	SL1344_0043	STM0042
cds43	cds43	YP_005179984.1	gene43	UniProtKB%2FTrEMBL:E1W7R7,Genbank:YP_005179984.1	CDS	30S ribosomal protein S20	YP_005179984.1	11	NA	NA	sense	NC_016810.1	RefSeq	CDS	52280	52543	.	-	0	ID=cds43;Name=YP_005179984.1;Parent=gene43;Dbxref=UniProtKB%2FTrEMBL:E1W7R7,Genbank:YP_005179984.1;gbkey=CDS;product=30S ribosomal protein S20;protein_id=YP_005179984.1;transl_table=11	208	201	190	276	23	18	19	17	222	182	245	140	SL1344_0044	rpsT	NA
cds44	cds44	YP_005179985.1	gene44	UniProtKB%2FTrEMBL:E1W7R8,Genbank:YP_005179985.1	CDS	hypothetical protein	YP_005179985.1	11	NA	NA	sense	NC_016810.1	RefSeq	CDS	52649	52864	.	+	0	ID=cds44;Name=YP_005179985.1;Parent=gene44;Dbxref=UniProtKB%2FTrEMBL:E1W7R8,Genbank:YP_005179985.1;gbkey=CDS;product=hypothetical protein;protein_id=YP_005179985.1;transl_table=11	9	8	7	4	1	3	1	2	4	4	11	10	SL1344_0045	SL1344_0045	NA
cds45	cds45	YP_005179986.1	gene45	UniProtKB%2FTrEMBL:E1W7R9,Genbank:YP_005179986.1	CDS	riboflavin biosynthesis protein RibF	YP_005179986.1	11	NA	NA	sense	NC_016810.1	RefSeq	CDS	52872	53810	.	+	0	ID=cds45;Name=YP_005179986.1;Parent=gene45;Dbxref=UniProtKB%2FTrEMBL:E1W7R9,Genbank:YP_005179986.1;gbkey=CDS;product=riboflavin biosynthesis protein RibF;protein_id=YP_005179986.1;transl_table=11	27	35	22	30	16	12	13	20	50	34	56	44	SL1344_0046	ribF	STM0045
cds46	cds46	YP_005179987.1	gene46	UniProtKB%2FTrEMBL:E1W7S0,Genbank:YP_005179987.1	CDS	isoleucyl-tRNA synthetase	YP_005179987.1	11	NA	NA	sense	NC_016810.1	RefSeq	CDS	53855	56689	.	+	0	ID=cds46;Name=YP_005179987.1;Parent=gene46;Dbxref=UniProtKB%2FTrEMBL:E1W7S0,Genbank:YP_005179987.1;gbkey=CDS;product=isoleucyl-tRNA synthetase;protein_id=YP_005179987.1;transl_table=11	52	50	28	75	38	37	29	55	87	109	126	85	SL1344_0047	ileS	STM0046
cds47	cds47	YP_005179988.1	gene47	UniProtKB%2FTrEMBL:E1W7S1,Genbank:YP_005179988.1	CDS	lipoprotein signal peptidase	YP_005179988.1	11	NA	NA	sense	NC_016810.1	RefSeq	CDS	56689	57189	.	+	0	ID=cds47;Name=YP_005179988.1;Parent=gene47;Dbxref=UniProtKB%2FTrEMBL:E1W7S1,Genbank:YP_005179988.1;gbkey=CDS;product=lipoprotein signal peptidase;protein_id=YP_005179988.1;transl_table=11	28	29	15	21	35	24	14	27	41	53	67	64	SL1344_0048	lspA	STM0047
cds48	cds48	YP_005179989.1	gene48	UniProtKB%2FTrEMBL:E1W7S2,Genbank:YP_005179989.1	CDS	FkbB-type 16 kD peptidyl-prolyl cis-trans isomerase	YP_005179989.1	11	NA	NA	sense	NC_016810.1	RefSeq	CDS	57344	57793	.	+	0	ID=cds48;Name=YP_005179989.1;Parent=gene48;Dbxref=UniProtKB%2FTrEMBL:E1W7S2,Genbank:YP_005179989.1;gbkey=CDS;product=FkbB-type 16 kD peptidyl-prolyl cis-trans isomerase;protein_id=YP_005179989.1;transl_table=11	6	9	6	10	12	12	9	5	21	15	17	9	SL1344_0049	fkpB	NA
cds49	cds49	YP_005179990.1	gene49	UniProtKB%2FTrEMBL:E1W7S3,Genbank:YP_005179990.1	CDS	LytB protein	YP_005179990.1	11	NA	NA	sense	NC_016810.1	RefSeq	CDS	57796	58746	.	+	0	ID=cds49;Name=YP_005179990.1;Parent=gene49;Dbxref=UniProtKB%2FTrEMBL:E1W7S3,Genbank:YP_005179990.1;gbkey=CDS;product=LytB protein;protein_id=YP_005179990.1;transl_table=11	18	33	12	50	31	25	9	37	36	43	45	52	SL1344_0050	lytB	STM0049
cds50	cds50	YP_005179991.1	gene50	UniProtKB%2FTrEMBL:E1W7S4,Genbank:YP_005179991.1	CDS	hypothetical protein	YP_005179991.1	11	NA	NA	sense	NC_016810.1	RefSeq	CDS	58946	60148	.	+	0	ID=cds50;Name=YP_005179991.1;Parent=gene50;Dbxref=UniProtKB%2FTrEMBL:E1W7S4,Genbank:YP_005179991.1;gbkey=CDS;product=hypothetical protein;protein_id=YP_005179991.1;transl_table=11	4	3	4	9	4	2	1	6	22	13	16	8	SL1344_0051	SL1344_0051	NA
cds51	cds51	YP_005179992.1	gene51	UniProtKB%2FTrEMBL:E1W7S5,Genbank:YP_005179992.1	CDS	putative nucleoside hydrolase %28IUNH family%29	YP_005179992.1	11	NA	NA	sense	NC_016810.1	RefSeq	CDS	60164	61084	.	+	0	ID=cds51;Name=YP_005179992.1;Parent=gene51;Dbxref=UniProtKB%2FTrEMBL:E1W7S5,Genbank:YP_005179992.1;gbkey=CDS;product=putative nucleoside hydrolase %28IUNH family%29;protein_id=YP_005179992.1;transl_table=11	3	3	1	10	4	2	2	0	15	14	15	9	SL1344_0052	yaaF	STM0051
cds52	cds52	YP_005179993.1	gene52	UniProtKB%2FTrEMBL:E1W7S6,Genbank:YP_005179993.1	CDS	transcriptional regulatory protein citb	YP_005179993.1	11	NA	NA	sense	NC_016810.1	RefSeq	CDS	61106	61792	.	-	0	ID=cds52;Name=YP_005179993.1;Parent=gene52;Dbxref=UniProtKB%2FTrEMBL:E1W7S6,Genbank:YP_005179993.1;gbkey=CDS;product=transcriptional regulatory protein citb;protein_id=YP_005179993.1;transl_table=11	0	0	0	0	0	1	0	2	1	0	6	5	SL1344_0053	citB	NA
cds53	cds53	YP_005179994.1	gene53	UniProtKB%2FTrEMBL:E1W7S7,Genbank:YP_005179994.1	CDS	two-component sensor kinase	YP_005179994.1	11	NA	NA	sense	NC_016810.1	RefSeq	CDS	61794	63413	.	-	0	ID=cds53;Name=YP_005179994.1;Parent=gene53;Dbxref=UniProtKB%2FTrEMBL:E1W7S7,Genbank:YP_005179994.1;gbkey=CDS;product=two-component sensor kinase;protein_id=YP_005179994.1;transl_table=11	0	2	0	2	9	4	4	1	13	7	7	11	SL1344_0054	citA	NA
cds54	cds54	YP_005179995.1	gene54	UniProtKB%2FTrEMBL:E1W7S8,Genbank:YP_005179995.1	CDS	oxaloacetate decarboxylase subunit beta	YP_005179995.1	11	NA	NA	sense	NC_016810.1	RefSeq	CDS	63548	64849	.	-	0	ID=cds54;Name=YP_005179995.1;Parent=gene54;Dbxref=UniProtKB%2FTrEMBL:E1W7S8,Genbank:YP_005179995.1;gbkey=CDS;product=oxaloacetate decarboxylase subunit beta;protein_id=YP_005179995.1;transl_table=11	0	0	0	0	0	0	0	0	1	0	0	0	SL1344_0055	SL1344_0055	STM0054
cds55	cds55	YP_005179996.1	gene55	UniProtKB%2FTrEMBL:E1W7S9,Genbank:YP_005179996.1	CDS	oxaloacetate decarboxylase subunit alpha	YP_005179996.1	11	NA	NA	sense	NC_016810.1	RefSeq	CDS	64862	66637	.	-	0	ID=cds55;Name=YP_005179996.1;Parent=gene55;Dbxref=UniProtKB%2FTrEMBL:E1W7S9,Genbank:YP_005179996.1;gbkey=CDS;product=oxaloacetate decarboxylase subunit alpha;protein_id=YP_005179996.1;transl_table=11	0	0	0	0	0	0	0	0	0	0	0	0	SL1344_0056	oadA2	STM0055
cds56	cds56	YP_005179997.1	gene56	UniProtKB%2FTrEMBL:E1W7T0,Genbank:YP_005179997.1	CDS	oxaloacetate decarboxylase subunit gamma	YP_005179997.1	11	NA	NA	sense	NC_016810.1	RefSeq	CDS	66654	66893	.	-	0	ID=cds56;Name=YP_005179997.1;Parent=gene56;Dbxref=UniProtKB%2FTrEMBL:E1W7T0,Genbank:YP_005179997.1;gbkey=CDS;product=oxaloacetate decarboxylase subunit gamma;protein_id=YP_005179997.1;transl_table=11	0	0	0	0	0	0	0	0	0	0	0	0	SL1344_0057	oadG	STM0056
cds57	cds57	YP_005179998.1	gene57	UniProtKB%2FTrEMBL:E1W7T1,Genbank:YP_005179998.1	CDS	citrate-sodium symporter	YP_005179998.1	11	NA	NA	sense	NC_016810.1	RefSeq	CDS	67052	68392	.	-	0	ID=cds57;Name=YP_005179998.1;Parent=gene57;Dbxref=UniProtKB%2FTrEMBL:E1W7T1,Genbank:YP_005179998.1;gbkey=CDS;product=citrate-sodium symporter;protein_id=YP_005179998.1;transl_table=11	0	0	1	1	1	1	2	0	2	3	3	2	SL1344_0058	citC	STM0057
cds58	cds58	YP_005179999.1	gene58	UniProtKB%2FTrEMBL:E1W7T2,Genbank:YP_005179999.1	CDS	%5Bcitrate %28pro-3S%29-lyase%5D ligase	YP_005179999.1	11	NA	NA	sense	NC_016810.1	RefSeq	CDS	68637	69683	.	+	0	ID=cds58;Name=YP_005179999.1;Parent=gene58;Dbxref=UniProtKB%2FTrEMBL:E1W7T2,Genbank:YP_005179999.1;gbkey=CDS;product=%5Bcitrate %28pro-3S%29-lyase%5D ligase;protein_id=YP_005179999.1;transl_table=11	0	0	0	0	0	0	0	0	0	0	4	1	SL1344_0059	citC2	NA
cds59	cds59	YP_005180000.1	gene59	UniProtKB%2FTrEMBL:E1W7T3,Genbank:YP_005180000.1	CDS	citrate lyase acyl carrier protein	YP_005180000.1	11	NA	NA	sense	NC_016810.1	RefSeq	CDS	69713	70006	.	+	0	ID=cds59;Name=YP_005180000.1;Parent=gene59;Dbxref=UniProtKB%2FTrEMBL:E1W7T3,Genbank:YP_005180000.1;gbkey=CDS;product=citrate lyase acyl carrier protein;protein_id=YP_005180000.1;transl_table=11	0	0	0	0	0	0	0	0	0	2	2	0	SL1344_0060	citD2	STM0059
cds60	cds60	YP_005180001.1	gene60	UniProtKB%2FTrEMBL:E1W7T4,Genbank:YP_005180001.1	CDS	citrate lyase subunit beta	YP_005180001.1	11	NA	NA	sense	NC_016810.1	RefSeq	CDS	70003	70872	.	+	0	ID=cds60;Name=YP_005180001.1;Parent=gene60;Dbxref=UniProtKB%2FTrEMBL:E1W7T4,Genbank:YP_005180001.1;gbkey=CDS;product=citrate lyase subunit beta;protein_id=YP_005180001.1;transl_table=11	1	0	0	1	0	2	0	0	1	2	1	0	SL1344_0061	citE2	STM0060
cds61	cds61	YP_005180002.1	gene61	UniProtKB%2FTrEMBL:E1W7T5,Genbank:YP_005180002.1	CDS	citrate lyase subunit alpha	YP_005180002.1	11	NA	NA	sense	NC_016810.1	RefSeq	CDS	70883	72403	.	+	0	ID=cds61;Name=YP_005180002.1;Parent=gene61;Dbxref=UniProtKB%2FTrEMBL:E1W7T5,Genbank:YP_005180002.1;gbkey=CDS;product=citrate lyase subunit alpha;protein_id=YP_005180002.1;transl_table=11	0	0	0	2	0	0	0	0	3	6	1	4	SL1344_0062	citF2	STM0061
cds62	cds62	YP_005180003.1	gene62	UniProtKB%2FTrEMBL:E1W7T6,Genbank:YP_005180003.1	CDS	apo-citrate lyase phosphoribosyl-dephospho-CoA transferase	YP_005180003.1	11	NA	NA	sense	NC_016810.1	RefSeq	CDS	72403	72954	.	+	0	ID=cds62;Name=YP_005180003.1;Parent=gene62;Dbxref=UniProtKB%2FTrEMBL:E1W7T6,Genbank:YP_005180003.1;gbkey=CDS;product=apo-citrate lyase phosphoribosyl-dephospho-CoA transferase;protein_id=YP_005180003.1;transl_table=11	0	0	1	0	0	0	2	0	1	0	1	0	SL1344_0063	citX2	NA
cds63	cds63	YP_005180004.1	gene63	UniProtKB%2FTrEMBL:E1W7T7,Genbank:YP_005180004.1	CDS	triphosphoribosyl-dephospho-CoA synthase	YP_005180004.1	11	NA	NA	sense	NC_016810.1	RefSeq	CDS	72947	73840	.	+	0	ID=cds63;Name=YP_005180004.1;Parent=gene63;Dbxref=UniProtKB%2FTrEMBL:E1W7T7,Genbank:YP_005180004.1;gbkey=CDS;product=triphosphoribosyl-dephospho-CoA synthase;protein_id=YP_005180004.1;transl_table=11	0	0	0	0	0	2	1	0	4	0	4	0	SL1344_0064	citG2	NA
cds64	cds64	YP_005180005.1	gene64	UniProtKB%2FTrEMBL:E1W7T8,Genbank:YP_005180005.1	CDS	dihydrodipicolinate reductase	YP_005180005.1	11	NA	NA	sense	NC_016810.1	RefSeq	CDS	74020	74841	.	+	0	ID=cds64;Name=YP_005180005.1;Parent=gene64;Dbxref=UniProtKB%2FTrEMBL:E1W7T8,Genbank:YP_005180005.1;gbkey=CDS;product=dihydrodipicolinate reductase;protein_id=YP_005180005.1;transl_table=11	30	20	11	17	93	78	51	84	128	81	130	109	SL1344_0065	dapB	STM0064
cds65	cds65	YP_005180006.1	gene66	UniProtKB%2FTrEMBL:E1W7U0,Genbank:YP_005180006.1	CDS	carbamoyl-phosphate synthase small subunit	YP_005180006.1	11	NA	NA	sense	NC_016810.1	RefSeq	CDS	75883	77031	.	+	0	ID=cds65;Name=YP_005180006.1;Parent=gene66;Dbxref=UniProtKB%2FTrEMBL:E1W7U0,Genbank:YP_005180006.1;gbkey=CDS;product=carbamoyl-phosphate synthase small subunit;protein_id=YP_005180006.1;transl_table=11	74	74	58	67	7	6	1	7	15	14	8	16	SL1344_0067	carA	STM0066
cds66	cds66	YP_005180007.1	gene67	UniProtKB%2FTrEMBL:E1W7U1,Genbank:YP_005180007.1	CDS	carbamoyl-phosphate synthase large subunit	YP_005180007.1	11	NA	NA	sense	NC_016810.1	RefSeq	CDS	77050	80277	.	+	0	ID=cds66;Name=YP_005180007.1;Parent=gene67;Dbxref=UniProtKB%2FTrEMBL:E1W7U1,Genbank:YP_005180007.1;gbkey=CDS;product=carbamoyl-phosphate synthase large subunit;protein_id=YP_005180007.1;transl_table=11	188	193	102	218	29	60	23	60	57	60	61	88	SL1344_0068	carB	STM0067
cds67	cds67	YP_005180008.1	gene68	UniProtKB%2FTrEMBL:E1W7U2,Genbank:YP_005180008.1	CDS	transcriptional activator CaiF	YP_005180008.1	11	NA	NA	sense	NC_016810.1	RefSeq	CDS	80551	80946	.	+	0	ID=cds67;Name=YP_005180008.1;Parent=gene68;Dbxref=UniProtKB%2FTrEMBL:E1W7U2,Genbank:YP_005180008.1;gbkey=CDS;product=transcriptional activator CaiF;protein_id=YP_005180008.1;transl_table=11	1	5	3	10	5	2	1	2	7	6	6	7	SL1344_0069	caiF	NA
cds68	cds68	YP_005180009.1	gene69	UniProtKB%2FTrEMBL:E1W7U3,Genbank:YP_005180009.1	CDS	carnitine operon protein CaiE	YP_005180009.1	11	NA	NA	sense	NC_016810.1	RefSeq	CDS	81023	81619	.	-	0	ID=cds68;Name=YP_005180009.1;Parent=gene69;Dbxref=UniProtKB%2FTrEMBL:E1W7U3,Genbank:YP_005180009.1;gbkey=CDS;product=carnitine operon protein CaiE;protein_id=YP_005180009.1;transl_table=11	0	0	1	0	0	0	0	0	3	6	5	0	SL1344_0070	caiE	NA
cds69	cds69	YP_005180010.1	gene70	UniProtKB%2FTrEMBL:E1W7U4,Genbank:YP_005180010.1	CDS	carnitine racemase	YP_005180010.1	11	NA	NA	sense	NC_016810.1	RefSeq	CDS	81728	82513	.	-	0	ID=cds69;Name=YP_005180010.1;Parent=gene70;Dbxref=UniProtKB%2FTrEMBL:E1W7U4,Genbank:YP_005180010.1;gbkey=CDS;product=carnitine racemase;protein_id=YP_005180010.1;transl_table=11	0	1	2	0	0	0	0	0	2	2	2	1	SL1344_0071	caiD	STM0070
cds70	cds70	YP_005180011.1	gene71	UniProtKB%2FTrEMBL:E1W7U5,Genbank:YP_005180011.1	CDS	crotonobetaine%2Fcarnitine-CoA ligase	YP_005180011.1	11	NA	NA	sense	NC_016810.1	RefSeq	CDS	82567	84120	.	-	0	ID=cds70;Name=YP_005180011.1;Parent=gene71;Dbxref=UniProtKB%2FTrEMBL:E1W7U5,Genbank:YP_005180011.1;gbkey=CDS;product=crotonobetaine%2Fcarnitine-CoA ligase;protein_id=YP_005180011.1;transl_table=11	0	1	0	1	0	2	2	2	4	2	2	3	SL1344_0072	caiC	STM0071
cds71	cds71	YP_005180012.1	gene73	UniProtKB%2FTrEMBL:E1W7U7,Genbank:YP_005180012.1	CDS	carnitine operon oxidoreductase CaiA	YP_005180012.1	11	NA	NA	sense	NC_016810.1	RefSeq	CDS	85512	86654	.	-	0	ID=cds71;Name=YP_005180012.1;Parent=gene73;Dbxref=UniProtKB%2FTrEMBL:E1W7U7,Genbank:YP_005180012.1;gbkey=CDS;product=carnitine operon oxidoreductase CaiA;protein_id=YP_005180012.1;transl_table=11	0	1	2	0	1	1	1	4	14	7	16	10	SL1344_0074	caiA	NA
cds72	cds72	YP_005180013.1	gene74	UniProtKB%2FTrEMBL:E1W7U8,Genbank:YP_005180013.1	CDS	carnitine transporter	YP_005180013.1	11	NA	NA	sense	NC_016810.1	RefSeq	CDS	86689	88206	.	-	0	ID=cds72;Name=YP_005180013.1;Parent=gene74;Dbxref=UniProtKB%2FTrEMBL:E1W7U8,Genbank:YP_005180013.1;gbkey=CDS;product=carnitine transporter;protein_id=YP_005180013.1;transl_table=11	0	0	0	0	0	0	0	0	0	0	0	0	SL1344_0075	caiT	STM0074
cds73	cds73	YP_005180014.1	gene75	UniProtKB%2FTrEMBL:E1W7U9,Genbank:YP_005180014.1	CDS	flavoprotein subunit	YP_005180014.1	11	NA	NA	sense	NC_016810.1	RefSeq	CDS	88687	89457	.	+	0	ID=cds73;Name=YP_005180014.1;Parent=gene75;Dbxref=UniProtKB%2FTrEMBL:E1W7U9,Genbank:YP_005180014.1;gbkey=CDS;product=flavoprotein subunit;protein_id=YP_005180014.1;transl_table=11	2	2	2	4	0	3	1	0	8	10	11	7	SL1344_0076	fixA	NA
cds74	cds74	YP_005180015.1	gene76	UniProtKB%2FTrEMBL:E1W7V0,Genbank:YP_005180015.1	CDS	flavoprotein subunit	YP_005180015.1	11	NA	NA	sense	NC_016810.1	RefSeq	CDS	89473	90414	.	+	0	ID=cds74;Name=YP_005180015.1;Parent=gene76;Dbxref=UniProtKB%2FTrEMBL:E1W7V0,Genbank:YP_005180015.1;gbkey=CDS;product=flavoprotein subunit;protein_id=YP_005180015.1;transl_table=11	0	0	0	0	0	0	0	0	1	0	3	1	SL1344_0077	fixB	NA
cds75	cds75	YP_005180016.1	gene77	UniProtKB%2FTrEMBL:E1W7V1,Genbank:YP_005180016.1	CDS	flavoprotein subunit	YP_005180016.1	11	NA	NA	sense	NC_016810.1	RefSeq	CDS	90464	91750	.	+	0	ID=cds75;Name=YP_005180016.1;Parent=gene77;Dbxref=UniProtKB%2FTrEMBL:E1W7V1,Genbank:YP_005180016.1;gbkey=CDS;product=flavoprotein subunit;protein_id=YP_005180016.1;transl_table=11	0	0	0	0	0	0	0	1	0	4	4	0	SL1344_0078	fixC	NA
cds76	cds76	YP_005180017.1	gene78	UniProtKB%2FTrEMBL:E1W7V2,Genbank:YP_005180017.1	CDS	ferredoxin like protein FixX	YP_005180017.1	11	NA	NA	sense	NC_016810.1	RefSeq	CDS	91747	92034	.	+	0	ID=cds76;Name=YP_005180017.1;Parent=gene78;Dbxref=UniProtKB%2FTrEMBL:E1W7V2,Genbank:YP_005180017.1;gbkey=CDS;product=ferredoxin like protein FixX;protein_id=YP_005180017.1;transl_table=11	0	0	1	0	0	0	0	0	0	0	1	0	SL1344_0079	fixX	NA
cds77	cds77	YP_005180018.1	gene79	UniProtKB%2FTrEMBL:E1W7V3,Genbank:YP_005180018.1	CDS	putative metabolite transport protein	YP_005180018.1	11	NA	NA	sense	NC_016810.1	RefSeq	CDS	92181	93521	.	+	0	ID=cds77;Name=YP_005180018.1;Parent=gene79;Dbxref=UniProtKB%2FTrEMBL:E1W7V3,Genbank:YP_005180018.1;gbkey=CDS;product=putative metabolite transport protein;protein_id=YP_005180018.1;transl_table=11	0	1	1	0	2	1	0	2	7	7	11	8	SL1344_0080	yaaU	NA
cds78	cds78	YP_005180019.1	gene80	UniProtKB%2FTrEMBL:E1W7V4,Genbank:YP_005180019.1	CDS	putative lipoprotein	YP_005180019.1	11	NA	NA	sense	NC_016810.1	RefSeq	CDS	93610	93840	.	+	0	ID=cds78;Name=YP_005180019.1;Parent=gene80;Dbxref=UniProtKB%2FTrEMBL:E1W7V4,Genbank:YP_005180019.1;gbkey=CDS;product=putative lipoprotein;protein_id=YP_005180019.1;transl_table=11	0	1	1	2	1	1	0	0	2	1	2	2	SL1344_0081	SL1344_0081	NA
cds79	cds79	YP_005180020.1	gene81	UniProtKB%2FTrEMBL:E1W7V5,Genbank:YP_005180020.1	CDS	secreted protein	YP_005180020.1	11	NA	NA	sense	NC_016810.1	RefSeq	CDS	94134	94550	.	+	0	ID=cds79;Name=YP_005180020.1;Parent=gene81;Dbxref=UniProtKB%2FTrEMBL:E1W7V5,Genbank:YP_005180020.1;gbkey=CDS;product=secreted protein;protein_id=YP_005180020.1;transl_table=11	0	1	0	0	43	24	19	17	29	21	47	17	SL1344_0082	SL1344_0082	NA
cds80	cds80	YP_005180021.1	gene82	UniProtKB%2FTrEMBL:E1W7V6,Genbank:YP_005180021.1	CDS	secreted protein	YP_005180021.1	11	NA	NA	sense	NC_016810.1	RefSeq	CDS	94774	95064	.	-	0	ID=cds80;Name=YP_005180021.1;Parent=gene82;Dbxref=UniProtKB%2FTrEMBL:E1W7V6,Genbank:YP_005180021.1;gbkey=CDS;product=secreted protein;protein_id=YP_005180021.1;transl_table=11	0	0	0	0	78	65	26	34	78	66	125	91	SL1344_0083	SL1344_0083	NA
cds81	cds81	YP_005180022.1	gene84	UniProtKB%2FTrEMBL:E1W7V7,Genbank:YP_005180022.1	CDS	putative sulfatase	YP_005180022.1	11	NA	NA	sense	NC_016810.1	RefSeq	CDS	95962	97851	.	+	0	ID=cds81;Name=YP_005180022.1;Parent=gene84;Dbxref=UniProtKB%2FTrEMBL:E1W7V7,Genbank:YP_005180022.1;gbkey=CDS;product=putative sulfatase;protein_id=YP_005180022.1;transl_table=11	1	4	0	1	7	7	0	1	12	22	9	10	SL1344_0084	SL1344_0084	NA
cds82	cds82	YP_005180023.1	gene86	UniProtKB%2FTrEMBL:E1W7V8,Genbank:YP_005180023.1	CDS	putative NAD%28P%29H oxidoreductase	YP_005180023.1	11	NA	NA	sense	NC_016810.1	RefSeq	CDS	98258	98788	.	+	0	ID=cds82;Name=YP_005180023.1;Parent=gene86;Dbxref=UniProtKB%2FTrEMBL:E1W7V8,Genbank:YP_005180023.1;gbkey=CDS;product=putative NAD%28P%29H oxidoreductase;protein_id=YP_005180023.1;transl_table=11	1	1	0	0	2	1	2	3	2	7	13	4	SL1344_0086	yabF	NA
cds83	cds83	YP_005180024.1	gene87	UniProtKB%2FTrEMBL:E1W7V9,Genbank:YP_005180024.1	CDS	glutathione-regulated potassium-efflux system protein KefC	YP_005180024.1	11	NA	NA	sense	NC_016810.1	RefSeq	CDS	98781	100643	.	+	0	ID=cds83;Name=YP_005180024.1;Parent=gene87;Dbxref=UniProtKB%2FTrEMBL:E1W7V9,Genbank:YP_005180024.1;gbkey=CDS;product=glutathione-regulated potassium-efflux system protein KefC;protein_id=YP_005180024.1;transl_table=11	2	4	0	1	5	6	5	5	13	6	14	11	SL1344_0087	kefC	STM0086
cds84	cds84	YP_005180025.1	gene88	UniProtKB%2FTrEMBL:E1W7W0,Genbank:YP_005180025.1	CDS	dihydrofolate reductase type I	YP_005180025.1	11	NA	NA	sense	NC_016810.1	RefSeq	CDS	100842	101321	.	+	0	ID=cds84;Name=YP_005180025.1;Parent=gene88;Dbxref=UniProtKB%2FTrEMBL:E1W7W0,Genbank:YP_005180025.1;gbkey=CDS;product=dihydrofolate reductase type I;protein_id=YP_005180025.1;transl_table=11	20	16	25	10	7	1	4	5	46	45	78	75	SL1344_0088	folA	STM0087
cds85	cds85	YP_005180026.1	gene89	UniProtKB%2FTrEMBL:E1W7W1,Genbank:YP_005180026.1	CDS	bis%285%27-nucleosyl%29-tetraphosphatase	YP_005180026.1	11	NA	NA	sense	NC_016810.1	RefSeq	CDS	101427	102275	.	-	0	ID=cds85;Name=YP_005180026.1;Parent=gene89;Dbxref=UniProtKB%2FTrEMBL:E1W7W1,Genbank:YP_005180026.1;gbkey=CDS;product=bis%285%27-nucleosyl%29-tetraphosphatase;protein_id=YP_005180026.1;transl_table=11	15	17	11	30	41	17	17	23	33	32	46	45	SL1344_0089	apaH	STM0088
cds86	cds86	YP_005180027.1	gene90	UniProtKB%2FTrEMBL:E1W7W2,Genbank:YP_005180027.1	CDS	CorD protein	YP_005180027.1	11	NA	NA	sense	NC_016810.1	RefSeq	CDS	102286	102663	.	-	0	ID=cds86;Name=YP_005180027.1;Parent=gene90;Dbxref=UniProtKB%2FTrEMBL:E1W7W2,Genbank:YP_005180027.1;gbkey=CDS;product=CorD protein;protein_id=YP_005180027.1;transl_table=11	7	16	14	14	24	28	22	26	44	40	54	44	SL1344_0090	apaG	NA
cds87	cds87	YP_005180028.1	gene91	UniProtKB%2FTrEMBL:E1W7W3,Genbank:YP_005180028.1	CDS	dimethyladenosine transferase	YP_005180028.1	11	NA	NA	sense	NC_016810.1	RefSeq	CDS	102666	103487	.	-	0	ID=cds87;Name=YP_005180028.1;Parent=gene91;Dbxref=UniProtKB%2FTrEMBL:E1W7W3,Genbank:YP_005180028.1;gbkey=CDS;product=dimethyladenosine transferase;protein_id=YP_005180028.1;transl_table=11	12	21	10	26	28	23	21	19	48	45	52	32	SL1344_0091	ksgA	NA
cds88	cds88	YP_005180029.1	gene92	UniProtKB%2FTrEMBL:E1W7W4,Genbank:YP_005180029.1	CDS	pyridoxal phosphate biosynthetic protein PdxA	YP_005180029.1	11	NA	NA	sense	NC_016810.1	RefSeq	CDS	103484	104473	.	-	0	ID=cds88;Name=YP_005180029.1;Parent=gene92;Dbxref=UniProtKB%2FTrEMBL:E1W7W4,Genbank:YP_005180029.1;gbkey=CDS;product=pyridoxal phosphate biosynthetic protein PdxA;protein_id=YP_005180029.1;transl_table=11	31	50	24	36	55	44	28	33	89	93	132	133	SL1344_0092	pdxA	STM0091
cds89	cds89	YP_005180030.1	gene93	UniProtKB%2FTrEMBL:E1W7W5,Genbank:YP_005180030.1	CDS	survival protein SurA	YP_005180030.1	11	NA	NA	sense	NC_016810.1	RefSeq	CDS	104473	105759	.	-	0	ID=cds89;Name=YP_005180030.1;Parent=gene93;Dbxref=UniProtKB%2FTrEMBL:E1W7W5,Genbank:YP_005180030.1;gbkey=CDS;product=survival protein SurA;protein_id=YP_005180030.1;transl_table=11	29	37	21	35	59	40	38	49	79	68	99	82	SL1344_0093	surA	NA
cds90	cds90	YP_005180031.1	gene94	UniProtKB%2FTrEMBL:E1W7W6,Genbank:YP_005180031.1	CDS	organic solvent tolerance protein	YP_005180031.1	11	NA	NA	sense	NC_016810.1	RefSeq	CDS	105813	108173	.	-	0	ID=cds90;Name=YP_005180031.1;Parent=gene94;Dbxref=UniProtKB%2FTrEMBL:E1W7W6,Genbank:YP_005180031.1;gbkey=CDS;product=organic solvent tolerance protein;protein_id=YP_005180031.1;transl_table=11	52	60	22	60	84	51	33	58	85	135	138	111	SL1344_0094	imp	NA
cds91	cds91	YP_005180032.1	gene95	UniProtKB%2FTrEMBL:E1W7W7,Genbank:YP_005180032.1	CDS	DnaJ-like protein	YP_005180032.1	11	NA	NA	sense	NC_016810.1	RefSeq	CDS	108427	109239	.	+	0	ID=cds91;Name=YP_005180032.1;Parent=gene95;Dbxref=UniProtKB%2FTrEMBL:E1W7W7,Genbank:YP_005180032.1;gbkey=CDS;product=DnaJ-like protein;protein_id=YP_005180032.1;transl_table=11	8	7	1	16	11	10	14	22	25	28	32	31	SL1344_0095	djlA	NA
cds92	cds92	YP_005180033.1	gene96	UniProtKB%2FTrEMBL:E1W7W8,Genbank:YP_005180033.1	CDS	ribosomal large subunit pseudouridine synthase A	YP_005180033.1	11	NA	NA	sense	NC_016810.1	RefSeq	CDS	109334	109993	.	-	0	ID=cds92;Name=YP_005180033.1;Parent=gene96;Dbxref=UniProtKB%2FTrEMBL:E1W7W8,Genbank:YP_005180033.1;gbkey=CDS;product=ribosomal large subunit pseudouridine synthase A;protein_id=YP_005180033.1;transl_table=11	22	14	14	31	9	7	6	6	20	20	23	22	SL1344_0096	rluA	NA
cds93	cds93	YP_005180034.1	gene97	UniProtKB%2FTrEMBL:E1W7W9,Genbank:YP_005180034.1	CDS	ATP-dependent helicase HepA	YP_005180034.1	11	NA	NA	sense	NC_016810.1	RefSeq	CDS	110005	112911	.	-	0	ID=cds93;Name=YP_005180034.1;Parent=gene97;Dbxref=UniProtKB%2FTrEMBL:E1W7W9,Genbank:YP_005180034.1;gbkey=CDS;product=ATP-dependent helicase HepA;protein_id=YP_005180034.1;transl_table=11	15	27	15	32	7	2	6	4	40	33	38	35	SL1344_0097	hepA	NA
cds94	cds94	YP_005180035.1	gene98	UniProtKB%2FTrEMBL:E1W7X0,Genbank:YP_005180035.1	CDS	DNA polymerase II	YP_005180035.1	11	NA	NA	sense	NC_016810.1	RefSeq	CDS	113085	115436	.	-	0	ID=cds94;Name=YP_005180035.1;Parent=gene98;Dbxref=UniProtKB%2FTrEMBL:E1W7X0,Genbank:YP_005180035.1;gbkey=CDS;product=DNA polymerase II;protein_id=YP_005180035.1;transl_table=11	9	32	8	16	11	13	19	22	170	179	150	167	SL1344_0098	polB	NA
cds95	cds95	YP_005180036.1	gene99	UniProtKB%2FTrEMBL:E1W7X1,Genbank:YP_005180036.1	CDS	secreted protein	YP_005180036.1	11	NA	NA	sense	NC_016810.1	RefSeq	CDS	115480	116100	.	-	0	ID=cds95;Name=YP_005180036.1;Parent=gene99;Dbxref=UniProtKB%2FTrEMBL:E1W7X1,Genbank:YP_005180036.1;gbkey=CDS;product=secreted protein;protein_id=YP_005180036.1;transl_table=11	2	1	0	4	1	2	0	1	13	11	10	6	SL1344_0099	SL1344_0099	NA
cds96	cds96	YP_005180037.1	gene101	UniProtKB%2FTrEMBL:E1W7X2,Genbank:YP_005180037.1	CDS	hypothetical protein	YP_005180037.1	11	NA	NA	sense	NC_016810.1	RefSeq	CDS	116819	117238	.	+	0	ID=cds96;Name=YP_005180037.1;Parent=gene101;Dbxref=UniProtKB%2FTrEMBL:E1W7X2,Genbank:YP_005180037.1;gbkey=CDS;product=hypothetical protein;protein_id=YP_005180037.1;transl_table=11	0	0	0	0	0	0	0	0	3	1	7	7	SL1344_0100	SL1344_0100	NA
cds97	cds97	YP_005180038.1	gene102	UniProtKB%2FTrEMBL:E1W7X3,Genbank:YP_005180038.1	CDS	L-ribulose-5-phosphate 4-epimerase	YP_005180038.1	11	NA	NA	sense	NC_016810.1	RefSeq	CDS	117244	117939	.	-	0	ID=cds97;Name=YP_005180038.1;Parent=gene102;Dbxref=UniProtKB%2FTrEMBL:E1W7X3,Genbank:YP_005180038.1;gbkey=CDS;product=L-ribulose-5-phosphate 4-epimerase;protein_id=YP_005180038.1;transl_table=11	2	4	1	1	1	2	0	2	5	1	6	3	SL1344_0101	araD	STM0101
cds98	cds98	YP_005180039.1	gene103	UniProtKB%2FTrEMBL:E1W7X4,Genbank:YP_005180039.1	CDS	L-arabinose isomerase	YP_005180039.1	11	NA	NA	sense	NC_016810.1	RefSeq	CDS	118080	119582	.	-	0	ID=cds98;Name=YP_005180039.1;Parent=gene103;Dbxref=UniProtKB%2FTrEMBL:E1W7X4,Genbank:YP_005180039.1;gbkey=CDS;product=L-arabinose isomerase;protein_id=YP_005180039.1;transl_table=11	0	1	0	0	1	0	1	3	5	4	4	3	SL1344_0102	araA	STM0102
cds99	cds99	YP_005180040.1	gene104	UniProtKB%2FTrEMBL:E1W7X5,Genbank:YP_005180040.1	CDS	ribulokinase	YP_005180040.1	11	NA	NA	sense	NC_016810.1	RefSeq	CDS	119593	121302	.	-	0	ID=cds99;Name=YP_005180040.1;Parent=gene104;Dbxref=UniProtKB%2FTrEMBL:E1W7X5,Genbank:YP_005180040.1;gbkey=CDS;product=ribulokinase;protein_id=YP_005180040.1;transl_table=11	0	0	0	0	0	0	0	1	5	5	2	4	SL1344_0103	araB	STM0103
cds100	cds100	YP_005180041.1	gene105	UniProtKB%2FTrEMBL:E1W7X6,Genbank:YP_005180041.1	CDS	arabinose operon regulatory protein	YP_005180041.1	11	NA	NA	sense	NC_016810.1	RefSeq	CDS	121643	122488	.	+	0	ID=cds100;Name=YP_005180041.1;Parent=gene105;Dbxref=UniProtKB%2FTrEMBL:E1W7X6,Genbank:YP_005180041.1;gbkey=CDS;product=arabinose operon regulatory protein;protein_id=YP_005180041.1;transl_table=11	2	0	0	0	7	1	3	2	7	10	16	8	SL1344_0104	araC	NA
cds101	cds101	YP_005180042.1	gene106	UniProtKB%2FTrEMBL:E1W7X7,Genbank:YP_005180042.1	CDS	DedA family integral membrane protein	YP_005180042.1	11	NA	NA	sense	NC_016810.1	RefSeq	CDS	122607	123374	.	+	0	ID=cds101;Name=YP_005180042.1;Parent=gene106;Dbxref=UniProtKB%2FTrEMBL:E1W7X7,Genbank:YP_005180042.1;gbkey=CDS;product=DedA family integral membrane protein;protein_id=YP_005180042.1;transl_table=11	10	5	1	8	8	8	6	7	19	20	21	25	SL1344_0105	yabI	NA
cds102	cds102	YP_005180043.1	gene107	UniProtKB%2FTrEMBL:E1W7X8,Genbank:YP_005180043.1	CDS	ABC transporter	YP_005180043.1	11	NA	NA	sense	NC_016810.1	RefSeq	CDS	123413	124120	.	-	0	ID=cds102;Name=YP_005180043.1;Parent=gene107;Dbxref=UniProtKB%2FTrEMBL:E1W7X8,Genbank:YP_005180043.1;gbkey=CDS;product=ABC transporter;protein_id=YP_005180043.1;transl_table=11	0	1	1	1	2	0	0	2	1	5	6	6	SL1344_0106	yabJ	STM0106
cds103	cds103	YP_005180044.1	gene108	UniProtKB%2FTrEMBL:E1W7X9,Genbank:YP_005180044.1	CDS	putative ABC transporter integral membrane protein	YP_005180044.1	11	NA	NA	sense	NC_016810.1	RefSeq	CDS	124104	125714	.	-	0	ID=cds103;Name=YP_005180044.1;Parent=gene108;Dbxref=UniProtKB%2FTrEMBL:E1W7X9,Genbank:YP_005180044.1;gbkey=CDS;product=putative ABC transporter integral membrane protein;protein_id=YP_005180044.1;transl_table=11	8	7	2	3	2	0	0	3	10	5	10	14	SL1344_0107	yabK	STM0107
cds104	cds104	YP_005180045.1	gene109	UniProtKB%2FTrEMBL:E1W7Y0,Genbank:YP_005180045.1	CDS	thiamine-binding periplasmic protein	YP_005180045.1	11	NA	NA	sense	NC_016810.1	RefSeq	CDS	125690	126673	.	-	0	ID=cds104;Name=YP_005180045.1;Parent=gene109;Dbxref=UniProtKB%2FTrEMBL:E1W7Y0,Genbank:YP_005180045.1;gbkey=CDS;product=thiamine-binding periplasmic protein;protein_id=YP_005180045.1;transl_table=11	3	4	1	4	1	0	0	1	9	8	5	7	SL1344_0108	tbpA	STM0108
cds105	cds105	YP_005180046.1	gene110	UniProtKB%2FTrEMBL:E1W7Y1,Genbank:YP_005180046.1	CDS	putative ABC transporter periplasmic solute binding protein	YP_005180046.1	11	NA	NA	sense	NC_016810.1	RefSeq	CDS	126851	128509	.	-	0	ID=cds105;Name=YP_005180046.1;Parent=gene110;Dbxref=UniProtKB%2FTrEMBL:E1W7Y1,Genbank:YP_005180046.1;gbkey=CDS;product=putative ABC transporter periplasmic solute binding protein;protein_id=YP_005180046.1;transl_table=11	1	3	3	1	5	3	0	3	1	7	6	6	SL1344_0109	yabN	NA
cds106	cds106	YP_005180047.1	gene111	UniProtKB%2FTrEMBL:E1W7Y2,Genbank:YP_005180047.1	CDS	3-isopropylmalate dehydratase small subunit	YP_005180047.1	11	NA	NA	sense	NC_016810.1	RefSeq	CDS	129060	129665	.	-	0	ID=cds106;Name=YP_005180047.1;Parent=gene111;Dbxref=UniProtKB%2FTrEMBL:E1W7Y2,Genbank:YP_005180047.1;gbkey=CDS;product=3-isopropylmalate dehydratase small subunit;protein_id=YP_005180047.1;transl_table=11	1	1	2	1	5	4	0	0	7	3	3	9	SL1344_0110	leuD	STM0110
cds107	cds107	YP_005180048.1	gene112	UniProtKB%2FTrEMBL:E1W7Y3,Genbank:YP_005180048.1	CDS	3-isopropylmalate dehydratase large subunit	YP_005180048.1	11	NA	NA	sense	NC_016810.1	RefSeq	CDS	129676	131076	.	-	0	ID=cds107;Name=YP_005180048.1;Parent=gene112;Dbxref=UniProtKB%2FTrEMBL:E1W7Y3,Genbank:YP_005180048.1;gbkey=CDS;product=3-isopropylmalate dehydratase large subunit;protein_id=YP_005180048.1;transl_table=11	2	3	2	2	11	3	7	8	10	12	14	8	SL1344_0111	leuC	STM0111
cds108	cds108	YP_005180049.1	gene113	UniProtKB%2FTrEMBL:E1W7Y4,Genbank:YP_005180049.1	CDS	3-isopropylmalate dehydrogenase	YP_005180049.1	11	NA	NA	sense	NC_016810.1	RefSeq	CDS	131079	132170	.	-	0	ID=cds108;Name=YP_005180049.1;Parent=gene113;Dbxref=UniProtKB%2FTrEMBL:E1W7Y4,Genbank:YP_005180049.1;gbkey=CDS;product=3-isopropylmalate dehydrogenase;protein_id=YP_005180049.1;transl_table=11	4	1	4	3	8	6	10	6	4	14	24	17	SL1344_0112	leuB	STM0112
cds109	cds109	YP_005180050.1	gene114	UniProtKB%2FTrEMBL:E1W7Y5,Genbank:YP_005180050.1	CDS	2-isopropylmalate synthase	YP_005180050.1	11	NA	NA	sense	NC_016810.1	RefSeq	CDS	132170	133741	.	-	0	ID=cds109;Name=YP_005180050.1;Parent=gene114;Dbxref=UniProtKB%2FTrEMBL:E1W7Y5,Genbank:YP_005180050.1;gbkey=CDS;product=2-isopropylmalate synthase;protein_id=YP_005180050.1;transl_table=11	1	0	2	3	8	3	11	8	22	24	26	17	SL1344_0113	leuA	STM0113
cds110	cds110	YP_005180051.1	gene115	UniProtKB%2FTrEMBL:E1W7Y6,Genbank:YP_005180051.1	CDS	leu operon leader peptide	YP_005180051.1	11	NA	NA	sense	NC_016810.1	RefSeq	CDS	133829	133915	.	-	0	ID=cds110;Name=YP_005180051.1;Parent=gene115;Dbxref=UniProtKB%2FTrEMBL:E1W7Y6,Genbank:YP_005180051.1;gbkey=CDS;product=leu operon leader peptide;protein_id=YP_005180051.1;transl_table=11	13	12	15	8	78	48	45	80	157	129	226	247	SL1344_0114	leuL	NA
cds111	cds111	YP_005180052.1	gene116	UniProtKB%2FTrEMBL:E1W7Y7,Genbank:YP_005180052.1	CDS	activator protein in leuABCD operon	YP_005180052.1	11	NA	NA	sense	NC_016810.1	RefSeq	CDS	134572	135516	.	+	0	ID=cds111;Name=YP_005180052.1;Parent=gene116;Dbxref=UniProtKB%2FTrEMBL:E1W7Y7,Genbank:YP_005180052.1;gbkey=CDS;product=activator protein in leuABCD operon;protein_id=YP_005180052.1;transl_table=11	0	1	0	0	2	2	1	0	2	6	5	4	SL1344_0115	leuO	NA
cds112	cds112	YP_005180053.1	gene117	UniProtKB%2FTrEMBL:E1W7Y8,Genbank:YP_005180053.1	CDS	acetolactate synthase isozyme III large subunit	YP_005180053.1	11	NA	NA	sense	NC_016810.1	RefSeq	CDS	135901	137562	.	+	0	ID=cds112;Name=YP_005180053.1;Parent=gene117;Dbxref=UniProtKB%2FTrEMBL:E1W7Y8,Genbank:YP_005180053.1;gbkey=CDS;product=acetolactate synthase isozyme III large subunit;protein_id=YP_005180053.1;transl_table=11	2	3	0	6	11	10	8	6	12	13	20	22	SL1344_0116	ilvI	NA
cds113	cds113	YP_005180054.1	gene118	UniProtKB%2FTrEMBL:E1W7Y9,Genbank:YP_005180054.1	CDS	acetolactate synthase isozyme III small subunit	YP_005180054.1	11	NA	NA	sense	NC_016810.1	RefSeq	CDS	137565	138056	.	+	0	ID=cds113;Name=YP_005180054.1;Parent=gene118;Dbxref=UniProtKB%2FTrEMBL:E1W7Y9,Genbank:YP_005180054.1;gbkey=CDS;product=acetolactate synthase isozyme III small subunit;protein_id=YP_005180054.1;transl_table=11	5	2	7	7	12	7	6	5	21	17	36	21	SL1344_0117	ilvH	NA
cds114	cds114	YP_005180055.1	gene119	UniProtKB%2FTrEMBL:E1W7Z0,Genbank:YP_005180055.1	CDS	fructose repressor	YP_005180055.1	11	NA	NA	sense	NC_016810.1	RefSeq	CDS	138340	139344	.	+	0	ID=cds114;Name=YP_005180055.1;Parent=gene119;Dbxref=UniProtKB%2FTrEMBL:E1W7Z0,Genbank:YP_005180055.1;gbkey=CDS;product=fructose repressor;protein_id=YP_005180055.1;transl_table=11	9	7	5	11	10	11	11	12	43	28	57	37	SL1344_0118	fruR	NA
cds115	cds115	YP_005180056.1	gene120	UniProtKB%2FTrEMBL:E1W7Z1,Genbank:YP_005180056.1	CDS	hypothetical protein	YP_005180056.1	11	NA	NA	sense	NC_016810.1	RefSeq	CDS	139950	140408	.	+	0	ID=cds115;Name=YP_005180056.1;Parent=gene120;Dbxref=UniProtKB%2FTrEMBL:E1W7Z1,Genbank:YP_005180056.1;gbkey=CDS;product=hypothetical protein;protein_id=YP_005180056.1;transl_table=11	19	20	17	32	38	29	22	48	104	122	143	147	SL1344_0119	mraZ	NA
cds116	cds116	YP_005180057.1	gene121	UniProtKB%2FTrEMBL:E1W7Z2,Genbank:YP_005180057.1	CDS	S-adenosyl-methyltransferase	YP_005180057.1	11	NA	NA	sense	NC_016810.1	RefSeq	CDS	140410	141351	.	+	0	ID=cds116;Name=YP_005180057.1;Parent=gene121;Dbxref=UniProtKB%2FTrEMBL:E1W7Z2,Genbank:YP_005180057.1;gbkey=CDS;product=S-adenosyl-methyltransferase;protein_id=YP_005180057.1;transl_table=11	42	41	29	51	100	68	21	45	166	169	218	199	SL1344_0120	mraW	NA
cds117	cds117	YP_005180058.1	gene122	UniProtKB%2FTrEMBL:E1W7Z3,Genbank:YP_005180058.1	CDS	cell division protein FtsL	YP_005180058.1	11	NA	NA	sense	NC_016810.1	RefSeq	CDS	141348	141713	.	+	0	ID=cds117;Name=YP_005180058.1;Parent=gene122;Dbxref=UniProtKB%2FTrEMBL:E1W7Z3,Genbank:YP_005180058.1;gbkey=CDS;product=cell division protein FtsL;protein_id=YP_005180058.1;transl_table=11	5	12	8	16	32	16	10	17	57	54	87	83	SL1344_0121	ftsL	NA
cds118	cds118	YP_005180059.1	gene123	UniProtKB%2FTrEMBL:E1W7Z4,Genbank:YP_005180059.1	CDS	penicillin-binding protein 3	YP_005180059.1	11	NA	NA	sense	NC_016810.1	RefSeq	CDS	141729	143495	.	+	0	ID=cds118;Name=YP_005180059.1;Parent=gene123;Dbxref=UniProtKB%2FTrEMBL:E1W7Z4,Genbank:YP_005180059.1;gbkey=CDS;product=penicillin-binding protein 3;protein_id=YP_005180059.1;transl_table=11	102	168	45	118	172	234	105	187	354	419	551	503	SL1344_0122	ftsI	STM0122
cds119	cds119	YP_005180060.1	gene124	UniProtKB%2FTrEMBL:E1W7Z5,Genbank:YP_005180060.1	CDS	UDP-N-acetylmuramoylalanyl-D-glutamate--2%2C 6-diaminopimelate ligase	YP_005180060.1	11	NA	NA	sense	NC_016810.1	RefSeq	CDS	143482	144969	.	+	0	ID=cds119;Name=YP_005180060.1;Parent=gene124;Dbxref=UniProtKB%2FTrEMBL:E1W7Z5,Genbank:YP_005180060.1;gbkey=CDS;product=UDP-N-acetylmuramoylalanyl-D-glutamate--2%2C 6-diaminopimelate ligase;protein_id=YP_005180060.1;transl_table=11	45	34	22	45	69	55	36	65	99	116	122	146	SL1344_0123	murE	STM0123
cds120	cds120	YP_005180061.1	gene125	UniProtKB%2FTrEMBL:E1W7Z6,Genbank:YP_005180061.1	CDS	UDP-N-acetylmuramoylalanyl-D-glutamyl-2%2C6-diami nopimelate--D-alan alanyl ligase	YP_005180061.1	11	NA	NA	sense	NC_016810.1	RefSeq	CDS	144966	146324	.	+	0	ID=cds120;Name=YP_005180061.1;Parent=gene125;Dbxref=UniProtKB%2FTrEMBL:E1W7Z6,Genbank:YP_005180061.1;gbkey=CDS;product=UDP-N-acetylmuramoylalanyl-D-glutamyl-2%2C6-diami nopimelate--D-alan alanyl ligase;protein_id=YP_005180061.1;transl_table=11	29	26	10	28	41	25	22	40	54	58	90	82	SL1344_0124	murF	STM0124
cds121	cds121	YP_005180062.1	gene126	UniProtKB%2FTrEMBL:E1W7Z7,Genbank:YP_005180062.1	CDS	phospho-N-acetylmuramoyl-pentapeptide-transferase	YP_005180062.1	11	NA	NA	sense	NC_016810.1	RefSeq	CDS	146318	147400	.	+	0	ID=cds121;Name=YP_005180062.1;Parent=gene126;Dbxref=UniProtKB%2FTrEMBL:E1W7Z7,Genbank:YP_005180062.1;gbkey=CDS;product=phospho-N-acetylmuramoyl-pentapeptide-transferase;protein_id=YP_005180062.1;transl_table=11	17	14	14	25	46	22	21	22	41	45	65	54	SL1344_0125	mraY	STM0125
cds122	cds122	YP_005180063.1	gene127	UniProtKB%2FTrEMBL:E1W7Z8,Genbank:YP_005180063.1	CDS	UDP-N-acetylmuramoylalanine--D-glutamate ligase	YP_005180063.1	11	NA	NA	sense	NC_016810.1	RefSeq	CDS	147403	148719	.	+	0	ID=cds122;Name=YP_005180063.1;Parent=gene127;Dbxref=UniProtKB%2FTrEMBL:E1W7Z8,Genbank:YP_005180063.1;gbkey=CDS;product=UDP-N-acetylmuramoylalanine--D-glutamate ligase;protein_id=YP_005180063.1;transl_table=11	35	50	16	32	45	35	25	43	73	75	105	101	SL1344_0126	murD	STM0126
cds123	cds123	YP_005180064.1	gene128	UniProtKB%2FTrEMBL:E1W7Z9,Genbank:YP_005180064.1	CDS	cell division protein FtsW	YP_005180064.1	11	NA	NA	sense	NC_016810.1	RefSeq	CDS	148806	149963	.	+	0	ID=cds123;Name=YP_005180064.1;Parent=gene128;Dbxref=UniProtKB%2FTrEMBL:E1W7Z9,Genbank:YP_005180064.1;gbkey=CDS;product=cell division protein FtsW;protein_id=YP_005180064.1;transl_table=11	19	18	13	22	25	10	14	18	34	45	57	75	SL1344_0127	ftsW	NA
cds124	cds124	YP_005180065.1	gene129	UniProtKB%2FTrEMBL:E1W800,Genbank:YP_005180065.1	CDS	UDP-N-acetylglucosamine-N-acetylmuramyl- %28pentapeptide%29 pyrophosphoryl-undecaprenol N- acetylglucosamine transferase	YP_005180065.1	11	NA	NA	sense	NC_016810.1	RefSeq	CDS	149960	151027	.	+	0	ID=cds124;Name=YP_005180065.1;Parent=gene129;Dbxref=UniProtKB%2FTrEMBL:E1W800,Genbank:YP_005180065.1;gbkey=CDS;product=UDP-N-acetylglucosamine-N-acetylmuramyl- %28pentapeptide%29 pyrophosphoryl-undecaprenol N- acetylglucosamine transferase;protein_id=YP_005180065.1;transl_table=11	30	29	20	33	48	35	20	38	62	87	106	110	SL1344_0128	murG	STM0128
cds125	cds125	YP_005180066.1	gene130	UniProtKB%2FTrEMBL:E1W801,Genbank:YP_005180066.1	CDS	UDP-N-acetylmuramate--L-alanine ligase	YP_005180066.1	11	NA	NA	sense	NC_016810.1	RefSeq	CDS	151146	152621	.	+	0	ID=cds125;Name=YP_005180066.1;Parent=gene130;Dbxref=UniProtKB%2FTrEMBL:E1W801,Genbank:YP_005180066.1;gbkey=CDS;product=UDP-N-acetylmuramate--L-alanine ligase;protein_id=YP_005180066.1;transl_table=11	38	58	29	52	39	27	26	37	65	80	96	79	SL1344_0129	murC	STM0129
cds126	cds126	YP_005180067.1	gene131	UniProtKB%2FTrEMBL:E1W802,Genbank:YP_005180067.1	CDS	D-alanine--D-alanine ligase	YP_005180067.1	11	NA	NA	sense	NC_016810.1	RefSeq	CDS	152614	153534	.	+	0	ID=cds126;Name=YP_005180067.1;Parent=gene131;Dbxref=UniProtKB%2FTrEMBL:E1W802,Genbank:YP_005180067.1;gbkey=CDS;product=D-alanine--D-alanine ligase;protein_id=YP_005180067.1;transl_table=11	50	44	42	50	36	20	22	49	83	85	109	102	SL1344_0130	ddl	STM0130
cds127	cds127	YP_005180068.1	gene132	UniProtKB%2FTrEMBL:E1W803,Genbank:YP_005180068.1	CDS	cell division protein FtsQ	YP_005180068.1	11	NA	NA	sense	NC_016810.1	RefSeq	CDS	153536	154366	.	+	0	ID=cds127;Name=YP_005180068.1;Parent=gene132;Dbxref=UniProtKB%2FTrEMBL:E1W803,Genbank:YP_005180068.1;gbkey=CDS;product=cell division protein FtsQ;protein_id=YP_005180068.1;transl_table=11	21	30	17	30	25	20	13	34	50	58	80	72	SL1344_0131	ftsQ	NA
cds128	cds128	YP_005180069.1	gene133	UniProtKB%2FTrEMBL:E1W804,Genbank:YP_005180069.1	CDS	cell division protein FtsA	YP_005180069.1	11	NA	NA	sense	NC_016810.1	RefSeq	CDS	154363	155625	.	+	0	ID=cds128;Name=YP_005180069.1;Parent=gene133;Dbxref=UniProtKB%2FTrEMBL:E1W804,Genbank:YP_005180069.1;gbkey=CDS;product=cell division protein FtsA;protein_id=YP_005180069.1;transl_table=11	57	58	33	60	51	51	29	50	89	106	134	119	SL1344_0132	ftsA	NA
cds129	cds129	YP_005180070.1	gene134	UniProtKB%2FTrEMBL:E1W805,Genbank:YP_005180070.1	CDS	cell division protein FtsZ	YP_005180070.1	11	NA	NA	sense	NC_016810.1	RefSeq	CDS	155686	156837	.	+	0	ID=cds129;Name=YP_005180070.1;Parent=gene134;Dbxref=UniProtKB%2FTrEMBL:E1W805,Genbank:YP_005180070.1;gbkey=CDS;product=cell division protein FtsZ;protein_id=YP_005180070.1;transl_table=11	43	62	29	72	50	41	44	43	109	148	162	140	SL1344_0133	ftsZ	NA
cds130	cds130	YP_005180071.1	gene135	UniProtKB%2FTrEMBL:E1W806,Genbank:YP_005180071.1	CDS	UDP-3-O-%5B3-hydroxymyristoyl%5D N-acetylglucosamine deacetylase	YP_005180071.1	11	NA	NA	sense	NC_016810.1	RefSeq	CDS	156938	157855	.	+	0	ID=cds130;Name=YP_005180071.1;Parent=gene135;Dbxref=UniProtKB%2FTrEMBL:E1W806,Genbank:YP_005180071.1;gbkey=CDS;product=UDP-3-O-%5B3-hydroxymyristoyl%5D N-acetylglucosamine deacetylase;protein_id=YP_005180071.1;transl_table=11	171	228	138	242	93	78	43	73	472	475	451	331	SL1344_0134	lpxC	STM0134
cds131	cds131	YP_005180072.1	gene136	UniProtKB%2FTrEMBL:E1W807,Genbank:YP_005180072.1	CDS	hypothetical protein	YP_005180072.1	11	NA	NA	sense	NC_016810.1	RefSeq	CDS	158203	158631	.	+	0	ID=cds131;Name=YP_005180072.1;Parent=gene136;Dbxref=UniProtKB%2FTrEMBL:E1W807,Genbank:YP_005180072.1;gbkey=CDS;product=hypothetical protein;protein_id=YP_005180072.1;transl_table=11	3	7	3	14	6	2	2	2	21	17	19	16	SL1344_0135	SL1344_0135	NA
cds132	cds132	YP_005180073.1	gene137	UniProtKB%2FTrEMBL:E1W808,Genbank:YP_005180073.1	CDS	preprotein translocase subunit SecA	YP_005180073.1	11	NA	NA	sense	NC_016810.1	RefSeq	CDS	158693	161398	.	+	0	ID=cds132;Name=YP_005180073.1;Parent=gene137;Dbxref=UniProtKB%2FTrEMBL:E1W808,Genbank:YP_005180073.1;gbkey=CDS;product=preprotein translocase subunit SecA;protein_id=YP_005180073.1;transl_table=11	82	101	56	126	18	26	15	17	55	33	45	49	SL1344_0136	secA	NA
cds133	cds133	YP_005180074.1	gene138	UniProtKB%2FTrEMBL:E1W809,Genbank:YP_005180074.1	CDS	7%2C8-dihydro-8-oxoguanine-triphosphatase	YP_005180074.1	11	NA	NA	sense	NC_016810.1	RefSeq	CDS	161550	161945	.	+	0	ID=cds133;Name=YP_005180074.1;Parent=gene138;Dbxref=UniProtKB%2FTrEMBL:E1W809,Genbank:YP_005180074.1;gbkey=CDS;product=7%2C8-dihydro-8-oxoguanine-triphosphatase;protein_id=YP_005180074.1;transl_table=11	4	2	2	4	1	1	0	1	0	3	2	6	SL1344_0137	mutT	STM0137
cds134	cds134	YP_005180075.1	gene139	UniProtKB%2FTrEMBL:E1W810,Genbank:YP_005180075.1	CDS	hypothetical protein	YP_005180075.1	11	NA	NA	sense	NC_016810.1	RefSeq	CDS	162267	162458	.	-	0	ID=cds134;Name=YP_005180075.1;Parent=gene139;Dbxref=UniProtKB%2FTrEMBL:E1W810,Genbank:YP_005180075.1;gbkey=CDS;product=hypothetical protein;protein_id=YP_005180075.1;transl_table=11	0	1	1	4	5	0	2	0	3	7	6	2	SL1344_0138	SL1344_0138	NA
cds135	cds135	YP_005180076.1	gene140	UniProtKB%2FTrEMBL:E1W811,Genbank:YP_005180076.1	CDS	hypothetical protein	YP_005180076.1	11	NA	NA	sense	NC_016810.1	RefSeq	CDS	162468	163211	.	-	0	ID=cds135;Name=YP_005180076.1;Parent=gene140;Dbxref=UniProtKB%2FTrEMBL:E1W811,Genbank:YP_005180076.1;gbkey=CDS;product=hypothetical protein;protein_id=YP_005180076.1;transl_table=11	1	4	6	13	4	2	6	6	9	15	7	19	SL1344_0139	SL1344_0139	NA
cds136	cds136	YP_005180077.1	gene141	UniProtKB%2FTrEMBL:E1W812,Genbank:YP_005180077.1	CDS	dephospho-CoA kinase	YP_005180077.1	11	NA	NA	sense	NC_016810.1	RefSeq	CDS	163211	163831	.	-	0	ID=cds136;Name=YP_005180077.1;Parent=gene141;Dbxref=UniProtKB%2FTrEMBL:E1W812,Genbank:YP_005180077.1;gbkey=CDS;product=dephospho-CoA kinase;protein_id=YP_005180077.1;transl_table=11	4	4	6	5	5	0	0	4	9	8	15	8	SL1344_0140	coaE	STM0140
cds137	cds137	YP_005180078.1	gene142	UniProtKB%2FTrEMBL:E1W813,Genbank:YP_005180078.1	CDS	GMP reductase	YP_005180078.1	11	NA	NA	sense	NC_016810.1	RefSeq	CDS	164057	165100	.	+	0	ID=cds137;Name=YP_005180078.1;Parent=gene142;Dbxref=UniProtKB%2FTrEMBL:E1W813,Genbank:YP_005180078.1;gbkey=CDS;product=GMP reductase;protein_id=YP_005180078.1;transl_table=11	21	28	16	34	8	11	3	10	55	45	61	40	SL1344_0141	guaC	STM0141
cds138	cds138	YP_005180079.1	gene143	UniProtKB%2FTrEMBL:E1W814,Genbank:YP_005180079.1	CDS	protein transport protein HofC	YP_005180079.1	11	NA	NA	sense	NC_016810.1	RefSeq	CDS	165131	166333	.	-	0	ID=cds138;Name=YP_005180079.1;Parent=gene143;Dbxref=UniProtKB%2FTrEMBL:E1W814,Genbank:YP_005180079.1;gbkey=CDS;product=protein transport protein HofC;protein_id=YP_005180079.1;transl_table=11	0	1	0	0	2	0	0	2	0	5	2	1	SL1344_0142	hofC	NA
cds139	cds139	YP_005180080.1	gene144	UniProtKB%2FTrEMBL:E1W815,Genbank:YP_005180080.1	CDS	protein transport protein HofB	YP_005180080.1	11	NA	NA	sense	NC_016810.1	RefSeq	CDS	166323	167708	.	-	0	ID=cds139;Name=YP_005180080.1;Parent=gene144;Dbxref=UniProtKB%2FTrEMBL:E1W815,Genbank:YP_005180080.1;gbkey=CDS;product=protein transport protein HofB;protein_id=YP_005180080.1;transl_table=11	0	0	0	0	1	0	0	1	1	4	2	3	SL1344_0143	hofB	NA
cds140	cds140	YP_005180081.1	gene145	UniProtKB%2FTrEMBL:E1W816,Genbank:YP_005180081.1	CDS	prepilin peptidase dependent protein D	YP_005180081.1	11	NA	NA	sense	NC_016810.1	RefSeq	CDS	167718	168155	.	-	0	ID=cds140;Name=YP_005180081.1;Parent=gene145;Dbxref=UniProtKB%2FTrEMBL:E1W816,Genbank:YP_005180081.1;gbkey=CDS;product=prepilin peptidase dependent protein D;protein_id=YP_005180081.1;transl_table=11	0	0	0	0	1	0	0	0	1	0	1	1	SL1344_0144	ppdD	NA
cds141	cds141	YP_005180082.1	gene146	UniProtKB%2FTrEMBL:E1W817,Genbank:YP_005180082.1	CDS	nicotinate-nucleotide pyrophosphorylase	YP_005180082.1	11	NA	NA	sense	NC_016810.1	RefSeq	CDS	168377	169123	.	-	0	ID=cds141;Name=YP_005180082.1;Parent=gene146;Dbxref=UniProtKB%2FTrEMBL:E1W817,Genbank:YP_005180082.1;gbkey=CDS;product=nicotinate-nucleotide pyrophosphorylase;protein_id=YP_005180082.1;transl_table=11	4	1	1	2	3	1	0	1	7	4	5	12	SL1344_0145	nadC	STM0145
cds142	cds142	YP_005180083.1	gene147	UniProtKB%2FTrEMBL:E1W818,Genbank:YP_005180083.1	CDS	AmpD protein %28anhydro-N-acetylmuramyl-tripeptide amidase%29	YP_005180083.1	11	NA	NA	sense	NC_016810.1	RefSeq	CDS	169358	169921	.	+	0	ID=cds142;Name=YP_005180083.1;Parent=gene147;Dbxref=UniProtKB%2FTrEMBL:E1W818,Genbank:YP_005180083.1;gbkey=CDS;product=AmpD protein %28anhydro-N-acetylmuramyl-tripeptide amidase%29;protein_id=YP_005180083.1;transl_table=11	4	7	4	12	5	11	4	5	7	16	20	31	SL1344_0146	ampD	STM0146
cds143	cds143	YP_005180084.1	gene148	UniProtKB%2FTrEMBL:E1W819,Genbank:YP_005180084.1	CDS	AmpE protein	YP_005180084.1	11	NA	NA	sense	NC_016810.1	RefSeq	CDS	169918	170772	.	+	0	ID=cds143;Name=YP_005180084.1;Parent=gene148;Dbxref=UniProtKB%2FTrEMBL:E1W819,Genbank:YP_005180084.1;gbkey=CDS;product=AmpE protein;protein_id=YP_005180084.1;transl_table=11	11	9	4	17	10	19	8	6	20	17	24	26	SL1344_0147	ampE	NA
cds144	cds144	YP_005180085.1	gene149	UniProtKB%2FTrEMBL:E1W820,Genbank:YP_005180085.1	CDS	glycosyl hydrolase	YP_005180085.1	11	NA	NA	sense	NC_016810.1	RefSeq	CDS	170864	171814	.	-	0	ID=cds144;Name=YP_005180085.1;Parent=gene149;Dbxref=UniProtKB%2FTrEMBL:E1W820,Genbank:YP_005180085.1;gbkey=CDS;product=glycosyl hydrolase;protein_id=YP_005180085.1;transl_table=11	1	2	1	1	3	2	0	2	8	5	11	6	SL1344_0148	SL1344_0148	NA
cds145	cds145	YP_005180086.1	gene150	UniProtKB%2FTrEMBL:E1W821,Genbank:YP_005180086.1	CDS	putative symporter	YP_005180086.1	11	NA	NA	sense	NC_016810.1	RefSeq	CDS	171814	173220	.	-	0	ID=cds145;Name=YP_005180086.1;Parent=gene150;Dbxref=UniProtKB%2FTrEMBL:E1W821,Genbank:YP_005180086.1;gbkey=CDS;product=putative symporter;protein_id=YP_005180086.1;transl_table=11	1	0	1	2	3	0	0	0	1	1	5	4	SL1344_0149	SL1344_0149	NA
cds146	cds146	YP_005180087.1	gene151	UniProtKB%2FTrEMBL:E1W822,Genbank:YP_005180087.1	CDS	aromatic amino acid transport protein AroP	YP_005180087.1	11	NA	NA	sense	NC_016810.1	RefSeq	CDS	173384	174757	.	-	0	ID=cds146;Name=YP_005180087.1;Parent=gene151;Dbxref=UniProtKB%2FTrEMBL:E1W822,Genbank:YP_005180087.1;gbkey=CDS;product=aromatic amino acid transport protein AroP;protein_id=YP_005180087.1;transl_table=11	3	6	6	6	5	8	5	5	23	26	19	16	SL1344_0150	aroP	STM0150
cds147	cds147	YP_005180088.1	gene152	UniProtKB%2FTrEMBL:E1W823,Genbank:YP_005180088.1	CDS	pyruvate dehydrogenase complex repressor	YP_005180088.1	11	NA	NA	sense	NC_016810.1	RefSeq	CDS	175320	176084	.	+	0	ID=cds147;Name=YP_005180088.1;Parent=gene152;Dbxref=UniProtKB%2FTrEMBL:E1W823,Genbank:YP_005180088.1;gbkey=CDS;product=pyruvate dehydrogenase complex repressor;protein_id=YP_005180088.1;transl_table=11	223	339	194	450	53	31	33	25	370	355	426	329	SL1344_0151	pdhR	NA
cds148	cds148	YP_005180089.1	gene153	UniProtKB%2FTrEMBL:E1W824,Genbank:YP_005180089.1	CDS	pyruvate dehydrogenase E1 component	YP_005180089.1	11	NA	NA	sense	NC_016810.1	RefSeq	CDS	176244	178907	.	+	0	ID=cds148;Name=YP_005180089.1;Parent=gene153;Dbxref=UniProtKB%2FTrEMBL:E1W824,Genbank:YP_005180089.1;gbkey=CDS;product=pyruvate dehydrogenase E1 component;protein_id=YP_005180089.1;transl_table=11	263	440	209	574	40	29	22	18	193	200	154	132	SL1344_0152	aceE	STM0152
cds149	cds149	YP_005180090.1	gene154	UniProtKB%2FTrEMBL:E1W825,Genbank:YP_005180090.1	CDS	dihydrolipoamide acetyltransferase component %28E2%29 of pyruvate dehydrogenase	YP_005180090.1	11	NA	NA	sense	NC_016810.1	RefSeq	CDS	178922	180811	.	+	0	ID=cds149;Name=YP_005180090.1;Parent=gene154;Dbxref=UniProtKB%2FTrEMBL:E1W825,Genbank:YP_005180090.1;gbkey=CDS;product=dihydrolipoamide acetyltransferase component %28E2%29 of pyruvate dehydrogenase;protein_id=YP_005180090.1;transl_table=11	244	413	165	423	33	13	13	18	36	44	25	28	SL1344_0153	aceF	STM0153
cds150	cds150	YP_005180091.1	gene155	UniProtKB%2FTrEMBL:E1W826,Genbank:YP_005180091.1	CDS	dihydrolipoamide dehydrogenase	YP_005180091.1	11	NA	NA	sense	NC_016810.1	RefSeq	CDS	181011	182435	.	+	0	ID=cds150;Name=YP_005180091.1;Parent=gene155;Dbxref=UniProtKB%2FTrEMBL:E1W826,Genbank:YP_005180091.1;gbkey=CDS;product=dihydrolipoamide dehydrogenase;protein_id=YP_005180091.1;transl_table=11	114	181	124	262	24	20	12	9	82	103	96	73	SL1344_0154	lpdA	STM0154
cds151	cds151	YP_005180092.1	gene156	UniProtKB%2FTrEMBL:E1W827,Genbank:YP_005180092.1	CDS	secreted protein	YP_005180092.1	11	NA	NA	sense	NC_016810.1	RefSeq	CDS	182724	183008	.	+	0	ID=cds151;Name=YP_005180092.1;Parent=gene156;Dbxref=UniProtKB%2FTrEMBL:E1W827,Genbank:YP_005180092.1;gbkey=CDS;product=secreted protein;protein_id=YP_005180092.1;transl_table=11	1	4	2	9	0	0	0	0	2	2	0	0	SL1344_0155	SL1344_0155	NA
cds152	cds152	YP_005180093.1	gene157	UniProtKB%2FTrEMBL:E1W828,Genbank:YP_005180093.1	CDS	secreted protein	YP_005180093.1	11	NA	NA	sense	NC_016810.1	RefSeq	CDS	183046	183837	.	-	0	ID=cds152;Name=YP_005180093.1;Parent=gene157;Dbxref=UniProtKB%2FTrEMBL:E1W828,Genbank:YP_005180093.1;gbkey=CDS;product=secreted protein;protein_id=YP_005180093.1;transl_table=11	2	1	0	0	0	1	0	1	1	2	3	4	SL1344_0156	SL1344_0156	NA
cds153	cds153	YP_005180094.1	gene159	UniProtKB%2FTrEMBL:E1W830,Genbank:YP_005180094.1	CDS	aconitate hydratase 2	YP_005180094.1	11	NA	NA	sense	NC_016810.1	RefSeq	CDS	185853	188450	.	+	0	ID=cds153;Name=YP_005180094.1;Parent=gene159;Dbxref=UniProtKB%2FTrEMBL:E1W830,Genbank:YP_005180094.1;gbkey=CDS;product=aconitate hydratase 2;protein_id=YP_005180094.1;transl_table=11	27	48	15	44	32	21	16	20	61	63	90	73	SL1344_0159	acnB	STM0158
cds154	cds154	YP_005180095.1	gene160	UniProtKB%2FTrEMBL:E1W831,Genbank:YP_005180095.1	CDS	HNH endonuclease	YP_005180095.1	11	NA	NA	sense	NC_016810.1	RefSeq	CDS	188511	189353	.	-	0	ID=cds154;Name=YP_005180095.1;Parent=gene160;Dbxref=UniProtKB%2FTrEMBL:E1W831,Genbank:YP_005180095.1;gbkey=CDS;product=HNH endonuclease;protein_id=YP_005180095.1;transl_table=11	22	20	24	29	32	23	10	17	56	45	47	47	SL1344_0160	SL1344_0160	NA
cds155	cds155	YP_005180096.1	gene161	UniProtKB%2FTrEMBL:E1W832,Genbank:YP_005180096.1	CDS	hypothetical protein	YP_005180096.1	11	NA	NA	sense	NC_016810.1	RefSeq	CDS	189599	189961	.	+	0	ID=cds155;Name=YP_005180096.1;Parent=gene161;Dbxref=UniProtKB%2FTrEMBL:E1W832,Genbank:YP_005180096.1;gbkey=CDS;product=hypothetical protein;protein_id=YP_005180096.1;transl_table=11	7	12	2	8	10	7	5	8	23	14	21	23	SL1344_0161	SL1344_0161	NA
cds156	cds156	YP_005180097.1	gene162	UniProtKB%2FTrEMBL:E1W833,Genbank:YP_005180097.1	CDS	2-keto-3-deoxygluconate permease	YP_005180097.1	11	NA	NA	sense	NC_016810.1	RefSeq	CDS	190196	191149	.	+	0	ID=cds156;Name=YP_005180097.1;Parent=gene162;Dbxref=UniProtKB%2FTrEMBL:E1W833,Genbank:YP_005180097.1;gbkey=CDS;product=2-keto-3-deoxygluconate permease;protein_id=YP_005180097.1;transl_table=11	0	3	0	0	2	0	0	0	4	4	0	3	SL1344_0162	kdgT	STM0161
cds157	cds157	YP_005180098.1	gene163	UniProtKB%2FTrEMBL:E1W834,Genbank:YP_005180098.1	CDS	hypothetical protein	YP_005180098.1	11	NA	NA	sense	NC_016810.1	RefSeq	CDS	191146	192417	.	+	0	ID=cds157;Name=YP_005180098.1;Parent=gene163;Dbxref=UniProtKB%2FTrEMBL:E1W834,Genbank:YP_005180098.1;gbkey=CDS;product=hypothetical protein;protein_id=YP_005180098.1;transl_table=11	3	0	1	2	3	2	1	1	4	4	9	5	SL1344_0163	SL1344_0163	NA
cds158	cds158	YP_005180099.1	gene164	UniProtKB%2FTrEMBL:E1W835,Genbank:YP_005180099.1	CDS	4-hydroxythreonine-4-phosphate dehydrogenase	YP_005180099.1	11	NA	NA	sense	NC_016810.1	RefSeq	CDS	192407	193390	.	+	0	ID=cds158;Name=YP_005180099.1;Parent=gene164;Dbxref=UniProtKB%2FTrEMBL:E1W835,Genbank:YP_005180099.1;gbkey=CDS;product=4-hydroxythreonine-4-phosphate dehydrogenase;protein_id=YP_005180099.1;transl_table=11	9	8	2	4	9	0	9	7	16	17	19	18	SL1344_0164	pdxA	STM0163
cds159	cds159	YP_005180100.1	gene165	UniProtKB%2FTrEMBL:E1W836,Genbank:YP_005180100.1	CDS	putative transcriptional regulator	YP_005180100.1	11	NA	NA	sense	NC_016810.1	RefSeq	CDS	193400	194167	.	+	0	ID=cds159;Name=YP_005180100.1;Parent=gene165;Dbxref=UniProtKB%2FTrEMBL:E1W836,Genbank:YP_005180100.1;gbkey=CDS;product=putative transcriptional regulator;protein_id=YP_005180100.1;transl_table=11	20	12	6	11	16	6	9	17	49	40	48	29	SL1344_0165	SL1344_0165	NA
cds160	cds160	YP_005180101.1	gene166	UniProtKB%2FTrEMBL:E1W837,Genbank:YP_005180101.1	CDS	S-adenosylmethionine decarboxylase%2C proenzyme	YP_005180101.1	11	NA	NA	sense	NC_016810.1	RefSeq	CDS	194197	194991	.	-	0	ID=cds160;Name=YP_005180101.1;Parent=gene166;Dbxref=UniProtKB%2FTrEMBL:E1W837,Genbank:YP_005180101.1;gbkey=CDS;product=S-adenosylmethionine decarboxylase%2C proenzyme;protein_id=YP_005180101.1;transl_table=11	9	16	2	12	2	0	0	2	13	12	16	15	SL1344_0166	speD	STM0165
cds161	cds161	YP_005180102.1	gene167	UniProtKB%2FTrEMBL:E1W838,Genbank:YP_005180102.1	CDS	spermidine synthase	YP_005180102.1	11	NA	NA	sense	NC_016810.1	RefSeq	CDS	195012	195872	.	-	0	ID=cds161;Name=YP_005180102.1;Parent=gene167;Dbxref=UniProtKB%2FTrEMBL:E1W838,Genbank:YP_005180102.1;gbkey=CDS;product=spermidine synthase;protein_id=YP_005180102.1;transl_table=11	5	11	10	12	3	2	2	3	45	33	37	33	SL1344_0167	speE	STM0166
cds162	cds162	YP_005180103.1	gene168	UniProtKB%2FTrEMBL:E1W839,Genbank:YP_005180103.1	CDS	hypothetical protein	YP_005180103.1	11	NA	NA	sense	NC_016810.1	RefSeq	CDS	195979	196326	.	-	0	ID=cds162;Name=YP_005180103.1;Parent=gene168;Dbxref=UniProtKB%2FTrEMBL:E1W839,Genbank:YP_005180103.1;gbkey=CDS;product=hypothetical protein;protein_id=YP_005180103.1;transl_table=11	2	10	8	10	11	3	2	8	19	21	26	19	SL1344_0168	SL1344_0168	NA
cds163	cds163	YP_005180104.1	gene169	UniProtKB%2FTrEMBL:E1W840,Genbank:YP_005180104.1	CDS	multicopper oxidase	YP_005180104.1	11	NA	NA	sense	NC_016810.1	RefSeq	CDS	196528	198138	.	+	0	ID=cds163;Name=YP_005180104.1;Parent=gene169;Dbxref=UniProtKB%2FTrEMBL:E1W840,Genbank:YP_005180104.1;gbkey=CDS;product=multicopper oxidase;protein_id=YP_005180104.1;transl_table=11	5	5	2	4	5	5	4	10	11	11	13	13	SL1344_0169	yacK	STM0168
cds164	cds164	YP_005180105.1	gene170	UniProtKB%2FTrEMBL:E1W841,Genbank:YP_005180105.1	CDS	glucose dehydrogenase	YP_005180105.1	11	NA	NA	sense	NC_016810.1	RefSeq	CDS	198216	200606	.	-	0	ID=cds164;Name=YP_005180105.1;Parent=gene170;Dbxref=UniProtKB%2FTrEMBL:E1W841,Genbank:YP_005180105.1;gbkey=CDS;product=glucose dehydrogenase;protein_id=YP_005180105.1;transl_table=11	11	19	6	11	11	20	7	10	31	23	30	25	SL1344_0170	gcd	STM0169
cds165	cds165	YP_005180106.1	gene171	UniProtKB%2FTrEMBL:E1W842,Genbank:YP_005180106.1	CDS	hypoxanthine phosphoribosyltransferase	YP_005180106.1	11	NA	NA	sense	NC_016810.1	RefSeq	CDS	200812	201348	.	+	0	ID=cds165;Name=YP_005180106.1;Parent=gene171;Dbxref=UniProtKB%2FTrEMBL:E1W842,Genbank:YP_005180106.1;gbkey=CDS;product=hypoxanthine phosphoribosyltransferase;protein_id=YP_005180106.1;transl_table=11	29	23	14	27	7	12	9	9	37	34	43	25	SL1344_0171	hpt	STM0170
cds166	cds166	YP_005180107.1	gene172	UniProtKB%2FTrEMBL:E1W843,Genbank:YP_005180107.1	CDS	carbonic anhydrase	YP_005180107.1	11	NA	NA	sense	NC_016810.1	RefSeq	CDS	201406	202068	.	-	0	ID=cds166;Name=YP_005180107.1;Parent=gene172;Dbxref=UniProtKB%2FTrEMBL:E1W843,Genbank:YP_005180107.1;gbkey=CDS;product=carbonic anhydrase;protein_id=YP_005180107.1;transl_table=11	35	32	21	46	23	13	10	15	59	49	81	56	SL1344_0172	yadF	STM0171
cds167	cds167	YP_005180108.1	gene173	UniProtKB%2FTrEMBL:E1W844,Genbank:YP_005180108.1	CDS	ABC transporter ATP-binding protein	YP_005180108.1	11	NA	NA	sense	NC_016810.1	RefSeq	CDS	202177	203103	.	+	0	ID=cds167;Name=YP_005180108.1;Parent=gene173;Dbxref=UniProtKB%2FTrEMBL:E1W844,Genbank:YP_005180108.1;gbkey=CDS;product=ABC transporter ATP-binding protein;protein_id=YP_005180108.1;transl_table=11	3	4	3	6	1	1	3	0	11	10	9	11	SL1344_0173	yadG	NA
cds168	cds168	YP_005180109.1	gene174	UniProtKB%2FTrEMBL:E1W845,Genbank:YP_005180109.1	CDS	ABC transporter	YP_005180109.1	11	NA	NA	sense	NC_016810.1	RefSeq	CDS	203100	203870	.	+	0	ID=cds168;Name=YP_005180109.1;Parent=gene174;Dbxref=UniProtKB%2FTrEMBL:E1W845,Genbank:YP_005180109.1;gbkey=CDS;product=ABC transporter;protein_id=YP_005180109.1;transl_table=11	9	9	10	10	5	5	4	4	12	20	9	18	SL1344_0174	yadH	NA
cds169	cds169	YP_005180110.1	gene175	UniProtKB%2FTrEMBL:E1W846,Genbank:YP_005180110.1	CDS	fimbrial protein	YP_005180110.1	11	NA	NA	sense	NC_016810.1	RefSeq	CDS	203987	205066	.	-	0	ID=cds169;Name=YP_005180110.1;Parent=gene175;Dbxref=UniProtKB%2FTrEMBL:E1W846,Genbank:YP_005180110.1;gbkey=CDS;product=fimbrial protein;protein_id=YP_005180110.1;transl_table=11	1	1	0	0	0	0	0	1	6	4	5	7	SL1344_0175	stiH	NA
cds170	cds170	YP_005180111.1	gene176	UniProtKB%2FTrEMBL:E1W847,Genbank:YP_005180111.1	CDS	fimbrial usher protein	YP_005180111.1	11	NA	NA	sense	NC_016810.1	RefSeq	CDS	205075	207621	.	-	0	ID=cds170;Name=YP_005180111.1;Parent=gene176;Dbxref=UniProtKB%2FTrEMBL:E1W847,Genbank:YP_005180111.1;gbkey=CDS;product=fimbrial usher protein;protein_id=YP_005180111.1;transl_table=11	1	0	0	0	0	0	1	0	7	6	2	1	SL1344_0176	stiC	NA
cds171	cds171	YP_005180112.1	gene177	UniProtKB%2FTrEMBL:E1W848,Genbank:YP_005180112.1	CDS	fimbrial usher protein	YP_005180112.1	11	NA	NA	sense	NC_016810.1	RefSeq	CDS	207648	208331	.	-	0	ID=cds171;Name=YP_005180112.1;Parent=gene177;Dbxref=UniProtKB%2FTrEMBL:E1W848,Genbank:YP_005180112.1;gbkey=CDS;product=fimbrial usher protein;protein_id=YP_005180112.1;transl_table=11	0	0	0	0	0	0	0	0	0	1	2	0	SL1344_0177	stiB	NA
cds172	cds172	YP_005180113.1	gene178	UniProtKB%2FTrEMBL:E1W849,Genbank:YP_005180113.1	CDS	fimbrial subunit	YP_005180113.1	11	NA	NA	sense	NC_016810.1	RefSeq	CDS	208379	208918	.	-	0	ID=cds172;Name=YP_005180113.1;Parent=gene178;Dbxref=UniProtKB%2FTrEMBL:E1W849,Genbank:YP_005180113.1;gbkey=CDS;product=fimbrial subunit;protein_id=YP_005180113.1;transl_table=11	0	0	0	0	0	0	0	0	2	1	1	1	SL1344_0178	stiA	NA
cds173	cds173	YP_005180114.1	gene179	UniProtKB%2FTrEMBL:E1W850,Genbank:YP_005180114.1	CDS	putative PTS system IIA component	YP_005180114.1	11	NA	NA	sense	NC_016810.1	RefSeq	CDS	209289	209729	.	+	0	ID=cds173;Name=YP_005180114.1;Parent=gene179;Dbxref=UniProtKB%2FTrEMBL:E1W850,Genbank:YP_005180114.1;gbkey=CDS;product=putative PTS system IIA component;protein_id=YP_005180114.1;transl_table=11	0	0	0	1	2	3	7	0	12	8	5	5	SL1344_0179	yadI	NA
cds174	cds174	YP_005180115.1	gene180	UniProtKB%2FTrEMBL:E1W851,Genbank:YP_005180115.1	CDS	hypothetical protein	YP_005180115.1	11	NA	NA	sense	NC_016810.1	RefSeq	CDS	209791	211020	.	+	0	ID=cds174;Name=YP_005180115.1;Parent=gene180;Dbxref=UniProtKB%2FTrEMBL:E1W851,Genbank:YP_005180115.1;gbkey=CDS;product=hypothetical protein;protein_id=YP_005180115.1;transl_table=11	6	8	1	4	9	5	3	4	14	14	21	14	SL1344_0180	SL1344_0180	NA
cds175	cds175	YP_005180116.1	gene181	UniProtKB%2FTrEMBL:E1W852,Genbank:YP_005180116.1	CDS	aspartate 1-decarboxylase	YP_005180116.1	11	NA	NA	sense	NC_016810.1	RefSeq	CDS	211027	211407	.	-	0	ID=cds175;Name=YP_005180116.1;Parent=gene181;Dbxref=UniProtKB%2FTrEMBL:E1W852,Genbank:YP_005180116.1;gbkey=CDS;product=aspartate 1-decarboxylase;protein_id=YP_005180116.1;transl_table=11	6	8	5	11	12	4	1	11	30	17	19	15	SL1344_0181	panD	STM0180
cds176	cds176	YP_005180117.1	gene182	UniProtKB%2FTrEMBL:E1W853,Genbank:YP_005180117.1	CDS	Pantoate--beta-alanine ligase	YP_005180117.1	11	NA	NA	sense	NC_016810.1	RefSeq	CDS	211502	212356	.	-	0	ID=cds176;Name=YP_005180117.1;Parent=gene182;Dbxref=UniProtKB%2FTrEMBL:E1W853,Genbank:YP_005180117.1;gbkey=CDS;product=Pantoate--beta-alanine ligase;protein_id=YP_005180117.1;transl_table=11	3	9	4	6	0	0	4	1	12	11	10	4	SL1344_0182	panC	STM0181
cds177	cds177	YP_005180118.1	gene183	UniProtKB%2FTrEMBL:E1W854,Genbank:YP_005180118.1	CDS	3-methyl-2-oxobutanoate hydroxymethyltransferase	YP_005180118.1	11	NA	NA	sense	NC_016810.1	RefSeq	CDS	212482	213273	.	-	0	ID=cds177;Name=YP_005180118.1;Parent=gene183;Dbxref=UniProtKB%2FTrEMBL:E1W854,Genbank:YP_005180118.1;gbkey=CDS;product=3-methyl-2-oxobutanoate hydroxymethyltransferase;protein_id=YP_005180118.1;transl_table=11	6	5	3	12	2	1	1	2	10	14	13	5	SL1344_0183	panB	STM0182
cds178	cds178	YP_005180119.1	gene184	UniProtKB%2FTrEMBL:E1W855,Genbank:YP_005180119.1	CDS	2-amino-4-hydroxy-6-hydroxymethyldihydropteridine pyrophosphokinase	YP_005180119.1	11	NA	NA	sense	NC_016810.1	RefSeq	CDS	213394	213873	.	-	0	ID=cds178;Name=YP_005180119.1;Parent=gene184;Dbxref=UniProtKB%2FTrEMBL:E1W855,Genbank:YP_005180119.1;gbkey=CDS;product=2-amino-4-hydroxy-6-hydroxymethyldihydropteridine pyrophosphokinase;protein_id=YP_005180119.1;transl_table=11	4	1	3	6	3	0	0	0	4	10	4	13	SL1344_0184	folK	STM0183
cds179	cds179	YP_005180120.1	gene185	UniProtKB%2FTrEMBL:E1W856,Genbank:YP_005180120.1	CDS	poly%28A%29 polymerase	YP_005180120.1	11	NA	NA	sense	NC_016810.1	RefSeq	CDS	213870	215288	.	-	0	ID=cds179;Name=YP_005180120.1;Parent=gene185;Dbxref=UniProtKB%2FTrEMBL:E1W856,Genbank:YP_005180120.1;gbkey=CDS;product=poly%28A%29 polymerase;protein_id=YP_005180120.1;transl_table=11	40	49	33	54	17	7	8	9	33	45	42	70	SL1344_0185	pcnB	NA
cds180	cds180	YP_005180121.1	gene186	UniProtKB%2FTrEMBL:E1W857,Genbank:YP_005180121.1	CDS	glutamyl-tRNA synthetase	YP_005180121.1	11	NA	NA	sense	NC_016810.1	RefSeq	CDS	215429	216370	.	-	0	ID=cds180;Name=YP_005180121.1;Parent=gene186;Dbxref=UniProtKB%2FTrEMBL:E1W857,Genbank:YP_005180121.1;gbkey=CDS;product=glutamyl-tRNA synthetase;protein_id=YP_005180121.1;transl_table=11	5	11	10	8	3	0	1	1	8	13	16	9	SL1344_0186	yadB	NA
cds181	cds181	YP_005180122.1	gene187	UniProtKB%2FTrEMBL:E1W858,Genbank:YP_005180122.1	CDS	dosage-dependent dnaK suppressor protein	YP_005180122.1	11	NA	NA	sense	NC_016810.1	RefSeq	CDS	216394	216849	.	-	0	ID=cds181;Name=YP_005180122.1;Parent=gene187;Dbxref=UniProtKB%2FTrEMBL:E1W858,Genbank:YP_005180122.1;gbkey=CDS;product=dosage-dependent dnaK suppressor protein;protein_id=YP_005180122.1;transl_table=11	42	53	31	41	41	25	12	24	99	107	70	79	SL1344_0187	dksA	NA
cds182	cds182	YP_005180123.1	gene188	UniProtKB%2FTrEMBL:E1W859,Genbank:YP_005180123.1	CDS	sugar fermentation stimulation protein	YP_005180123.1	11	NA	NA	sense	NC_016810.1	RefSeq	CDS	217026	217730	.	-	0	ID=cds182;Name=YP_005180123.1;Parent=gene188;Dbxref=UniProtKB%2FTrEMBL:E1W859,Genbank:YP_005180123.1;gbkey=CDS;product=sugar fermentation stimulation protein;protein_id=YP_005180123.1;transl_table=11	2	5	3	6	4	15	3	8	10	16	16	19	SL1344_0188	sfsA	NA
cds183	cds183	YP_005180124.1	gene189	UniProtKB%2FTrEMBL:E1W860,Genbank:YP_005180124.1	CDS	2%27-5%27 RNA ligase	YP_005180124.1	11	NA	NA	sense	NC_016810.1	RefSeq	CDS	217747	218277	.	-	0	ID=cds183;Name=YP_005180124.1;Parent=gene189;Dbxref=UniProtKB%2FTrEMBL:E1W860,Genbank:YP_005180124.1;gbkey=CDS;product=2%27-5%27 RNA ligase;protein_id=YP_005180124.1;transl_table=11	6	4	1	2	3	8	3	5	9	8	12	21	SL1344_0189	ligT	NA
cds184	cds184	YP_005180125.1	gene190	UniProtKB%2FTrEMBL:E1W861,Genbank:YP_005180125.1	CDS	ATP-dependent helicase HrpB	YP_005180125.1	11	NA	NA	sense	NC_016810.1	RefSeq	CDS	218305	220779	.	+	0	ID=cds184;Name=YP_005180125.1;Parent=gene190;Dbxref=UniProtKB%2FTrEMBL:E1W861,Genbank:YP_005180125.1;gbkey=CDS;product=ATP-dependent helicase HrpB;protein_id=YP_005180125.1;transl_table=11	19	22	12	14	23	17	7	18	47	57	78	69	SL1344_0190	hrpB	NA
cds185	cds185	YP_005180126.1	gene191	UniProtKB%2FTrEMBL:E1W862,Genbank:YP_005180126.1	CDS	penicillin-binding protein 1b%3B peptidoglycan synthetase	YP_005180126.1	11	NA	NA	sense	NC_016810.1	RefSeq	CDS	220920	223442	.	+	0	ID=cds185;Name=YP_005180126.1;Parent=gene191;Dbxref=UniProtKB%2FTrEMBL:E1W862,Genbank:YP_005180126.1;gbkey=CDS;product=penicillin-binding protein 1b%3B peptidoglycan synthetase;protein_id=YP_005180126.1;transl_table=11	35	32	16	38	35	22	21	24	122	127	164	176	SL1344_0191	mrcB	STM0190
cds186	cds186	YP_005180127.1	gene192	UniProtKB%2FTrEMBL:E1W863,Genbank:YP_005180127.1	CDS	ferrichrome-iron receptor	YP_005180127.1	11	NA	NA	sense	NC_016810.1	RefSeq	CDS	223735	225924	.	+	0	ID=cds186;Name=YP_005180127.1;Parent=gene192;Dbxref=UniProtKB%2FTrEMBL:E1W863,Genbank:YP_005180127.1;gbkey=CDS;product=ferrichrome-iron receptor;protein_id=YP_005180127.1;transl_table=11	97	130	85	122	37	20	22	42	197	217	203	199	SL1344_0192	fhuA	STM0191
cds187	cds187	YP_005180128.1	gene193	UniProtKB%2FTrEMBL:E1W864,Genbank:YP_005180128.1	CDS	ferrichrome transport ATP-binding protein FhuC	YP_005180128.1	11	NA	NA	sense	NC_016810.1	RefSeq	CDS	225973	226770	.	+	0	ID=cds187;Name=YP_005180128.1;Parent=gene193;Dbxref=UniProtKB%2FTrEMBL:E1W864,Genbank:YP_005180128.1;gbkey=CDS;product=ferrichrome transport ATP-binding protein FhuC;protein_id=YP_005180128.1;transl_table=11	23	18	16	23	6	5	5	4	19	19	23	20	SL1344_0193	fhuC	STM0192
cds188	cds188	YP_005180129.1	gene194	UniProtKB%2FTrEMBL:E1W865,Genbank:YP_005180129.1	CDS	ferrichrome-binding periplasmic protein	YP_005180129.1	11	NA	NA	sense	NC_016810.1	RefSeq	CDS	226770	227660	.	+	0	ID=cds188;Name=YP_005180129.1;Parent=gene194;Dbxref=UniProtKB%2FTrEMBL:E1W865,Genbank:YP_005180129.1;gbkey=CDS;product=ferrichrome-binding periplasmic protein;protein_id=YP_005180129.1;transl_table=11	28	30	27	25	27	14	15	21	47	52	45	49	SL1344_0194	fhuD	STM0193
cds189	cds189	YP_005180130.1	gene195	UniProtKB%2FTrEMBL:E1W866,Genbank:YP_005180130.1	CDS	ferrichrome transport protein FhuB	YP_005180130.1	11	NA	NA	sense	NC_016810.1	RefSeq	CDS	227657	229714	.	+	0	ID=cds189;Name=YP_005180130.1;Parent=gene195;Dbxref=UniProtKB%2FTrEMBL:E1W866,Genbank:YP_005180130.1;gbkey=CDS;product=ferrichrome transport protein FhuB;protein_id=YP_005180130.1;transl_table=11	78	58	50	71	26	11	19	16	60	80	102	103	SL1344_0195	fhuB	STM0194
cds190	cds190	YP_005180131.1	gene196	UniProtKB%2FTrEMBL:E1W867,Genbank:YP_005180131.1	CDS	major fimbrial subunit stfa %28putative fimbrial subunit%29	YP_005180131.1	11	NA	NA	sense	NC_016810.1	RefSeq	CDS	230653	231213	.	+	0	ID=cds190;Name=YP_005180131.1;Parent=gene196;Dbxref=UniProtKB%2FTrEMBL:E1W867,Genbank:YP_005180131.1;gbkey=CDS;product=major fimbrial subunit stfa %28putative fimbrial subunit%29;protein_id=YP_005180131.1;transl_table=11	0	0	0	0	0	0	1	0	2	2	2	1	SL1344_0196	stfA	NA
cds191	cds191	YP_005180132.1	gene197	UniProtKB%2FTrEMBL:E1W868,Genbank:YP_005180132.1	CDS	outer membrane usher protein stfc %28putative fimbrial outer membrane usher%29	YP_005180132.1	11	NA	NA	sense	NC_016810.1	RefSeq	CDS	231299	233956	.	+	0	ID=cds191;Name=YP_005180132.1;Parent=gene197;Dbxref=UniProtKB%2FTrEMBL:E1W868,Genbank:YP_005180132.1;gbkey=CDS;product=outer membrane usher protein stfc %28putative fimbrial outer membrane usher%29;protein_id=YP_005180132.1;transl_table=11	1	1	0	4	12	2	0	3	6	7	6	8	SL1344_0197	stfC	NA
cds192	cds192	YP_005180133.1	gene198	UniProtKB%2FTrEMBL:E1W869,Genbank:YP_005180133.1	CDS	periplasmic fimbrial chaperone stfd	YP_005180133.1	11	NA	NA	sense	NC_016810.1	RefSeq	CDS	233974	234726	.	+	0	ID=cds192;Name=YP_005180133.1;Parent=gene198;Dbxref=UniProtKB%2FTrEMBL:E1W869,Genbank:YP_005180133.1;gbkey=CDS;product=periplasmic fimbrial chaperone stfd;protein_id=YP_005180133.1;transl_table=11	0	0	0	0	0	0	0	1	3	3	2	1	SL1344_0198	stfD	NA
cds193	cds193	YP_005180134.1	gene199	UniProtKB%2FTrEMBL:E1W870,Genbank:YP_005180134.1	CDS	minor fimbrial subunit StfE	YP_005180134.1	11	NA	NA	sense	NC_016810.1	RefSeq	CDS	234790	235257	.	+	0	ID=cds193;Name=YP_005180134.1;Parent=gene199;Dbxref=UniProtKB%2FTrEMBL:E1W870,Genbank:YP_005180134.1;gbkey=CDS;product=minor fimbrial subunit StfE;protein_id=YP_005180134.1;transl_table=11	0	0	0	0	0	0	0	0	1	0	0	1	SL1344_0199	stfE	NA
cds194	cds194	YP_005180135.1	gene200	UniProtKB%2FTrEMBL:E1W871,Genbank:YP_005180135.1	CDS	minor fimbrial subunit stff	YP_005180135.1	11	NA	NA	sense	NC_016810.1	RefSeq	CDS	235254	235730	.	+	0	ID=cds194;Name=YP_005180135.1;Parent=gene200;Dbxref=UniProtKB%2FTrEMBL:E1W871,Genbank:YP_005180135.1;gbkey=CDS;product=minor fimbrial subunit stff;protein_id=YP_005180135.1;transl_table=11	0	0	1	0	1	0	0	2	3	0	2	0	SL1344_0200	stfF	NA
cds195	cds195	YP_005180136.1	gene201	UniProtKB%2FTrEMBL:E1W872,Genbank:YP_005180136.1	CDS	putative minor fimbrial subunit	YP_005180136.1	11	NA	NA	sense	NC_016810.1	RefSeq	CDS	235730	236260	.	+	0	ID=cds195;Name=YP_005180136.1;Parent=gene201;Dbxref=UniProtKB%2FTrEMBL:E1W872,Genbank:YP_005180136.1;gbkey=CDS;product=putative minor fimbrial subunit;protein_id=YP_005180136.1;transl_table=11	0	0	0	0	0	1	1	0	0	2	0	1	SL1344_0201	stfG	NA
cds196	cds196	YP_005180137.1	gene202	UniProtKB%2FTrEMBL:E1W873,Genbank:YP_005180137.1	CDS	hypothetical protein	YP_005180137.1	11	NA	NA	sense	NC_016810.1	RefSeq	CDS	236260	237099	.	+	0	ID=cds196;Name=YP_005180137.1;Parent=gene202;Dbxref=UniProtKB%2FTrEMBL:E1W873,Genbank:YP_005180137.1;gbkey=CDS;product=hypothetical protein;protein_id=YP_005180137.1;transl_table=11	0	1	0	4	3	2	7	1	10	7	15	14	SL1344_0202	SL1344_0202	NA
cds197	cds197	YP_005180138.1	gene203	UniProtKB%2FTrEMBL:E1W874,Genbank:YP_005180138.1	CDS	glutamate-1-semialdehyde 2%2C1-aminomutase	YP_005180138.1	11	NA	NA	sense	NC_016810.1	RefSeq	CDS	237207	238487	.	-	0	ID=cds197;Name=YP_005180138.1;Parent=gene203;Dbxref=UniProtKB%2FTrEMBL:E1W874,Genbank:YP_005180138.1;gbkey=CDS;product=glutamate-1-semialdehyde 2%2C1-aminomutase;protein_id=YP_005180138.1;transl_table=11	19	28	12	31	23	17	7	15	45	79	70	78	SL1344_0203	hemL	STM0202
cds198	cds198	YP_005180139.1	gene204	UniProtKB%2FTrEMBL:E1W875,Genbank:YP_005180139.1	CDS	hypothetical protein	YP_005180139.1	11	NA	NA	sense	NC_016810.1	RefSeq	CDS	238657	240078	.	+	0	ID=cds198;Name=YP_005180139.1;Parent=gene204;Dbxref=UniProtKB%2FTrEMBL:E1W875,Genbank:YP_005180139.1;gbkey=CDS;product=hypothetical protein;protein_id=YP_005180139.1;transl_table=11	12	12	11	17	13	17	6	11	24	35	40	43	SL1344_0204	clcA	STM0203
cds199	cds199	YP_005180140.1	gene205	UniProtKB%2FTrEMBL:E1W876,Genbank:YP_005180140.1	CDS	hypothetical protein	YP_005180140.1	11	NA	NA	sense	NC_016810.1	RefSeq	CDS	240160	240504	.	+	0	ID=cds199;Name=YP_005180140.1;Parent=gene205;Dbxref=UniProtKB%2FTrEMBL:E1W876,Genbank:YP_005180140.1;gbkey=CDS;product=hypothetical protein;protein_id=YP_005180140.1;transl_table=11	54	79	50	93	45	24	26	47	302	240	331	305	SL1344_0205	SL1344_0205	NA
cds200	cds200	YP_005180141.1	gene206	UniProtKB%2FTrEMBL:E1W877,Genbank:YP_005180141.1	CDS	hypothetical protein	YP_005180141.1	11	NA	NA	sense	NC_016810.1	RefSeq	CDS	240605	241228	.	-	0	ID=cds200;Name=YP_005180141.1;Parent=gene206;Dbxref=UniProtKB%2FTrEMBL:E1W877,Genbank:YP_005180141.1;gbkey=CDS;product=hypothetical protein;protein_id=YP_005180141.1;transl_table=11	0	7	1	6	2	1	0	1	31	26	27	45	SL1344_0206	yadS	NA
cds201	cds201	YP_005180142.1	gene207	UniProtKB%2FTrEMBL:E1W878,Genbank:YP_005180142.1	CDS	Vitamin B12 transport protein btuF	YP_005180142.1	11	NA	NA	sense	NC_016810.1	RefSeq	CDS	241265	242065	.	-	0	ID=cds201;Name=YP_005180142.1;Parent=gene207;Dbxref=UniProtKB%2FTrEMBL:E1W878,Genbank:YP_005180142.1;gbkey=CDS;product=Vitamin B12 transport protein btuF;protein_id=YP_005180142.1;transl_table=11	4	5	1	7	0	1	0	1	11	9	5	8	SL1344_0207	btuF	STM0206
cds202	cds202	YP_005180143.1	gene208	UniProtKB%2FTrEMBL:E1W879,Genbank:YP_005180143.1	CDS	MTA%2FSAH nucleosidase	YP_005180143.1	11	NA	NA	sense	NC_016810.1	RefSeq	CDS	242058	242756	.	-	0	ID=cds202;Name=YP_005180143.1;Parent=gene208;Dbxref=UniProtKB%2FTrEMBL:E1W879,Genbank:YP_005180143.1;gbkey=CDS;product=MTA%2FSAH nucleosidase;protein_id=YP_005180143.1;transl_table=11	6	8	8	9	4	5	1	3	32	23	32	20	SL1344_0208	mtn	STM0207
cds203	cds203	YP_005180144.1	gene209	UniProtKB%2FTrEMBL:E1W880,Genbank:YP_005180144.1	CDS	deoxyguanosinetriphosphate triphosphohydrolase	YP_005180144.1	11	NA	NA	sense	NC_016810.1	RefSeq	CDS	242841	244358	.	+	0	ID=cds203;Name=YP_005180144.1;Parent=gene209;Dbxref=UniProtKB%2FTrEMBL:E1W880,Genbank:YP_005180144.1;gbkey=CDS;product=deoxyguanosinetriphosphate triphosphohydrolase;protein_id=YP_005180144.1;transl_table=11	1	2	0	4	6	3	3	7	14	20	9	18	SL1344_0209	dgt	STM0208
cds204	cds204	YP_005180145.1	gene210	UniProtKB%2FTrEMBL:E1W881,Genbank:YP_005180145.1	CDS	protease DO precursor%3B heat shock protein HtrA	YP_005180145.1	11	NA	NA	sense	NC_016810.1	RefSeq	CDS	244488	245915	.	+	0	ID=cds204;Name=YP_005180145.1;Parent=gene210;Dbxref=UniProtKB%2FTrEMBL:E1W881,Genbank:YP_005180145.1;gbkey=CDS;product=protease DO precursor%3B heat shock protein HtrA;protein_id=YP_005180145.1;transl_table=11	59	104	12	25	49	47	35	50	346	415	328	349	SL1344_0210	htrA	NA
cds205	cds205	YP_005180146.1	gene211	UniProtKB%2FTrEMBL:E1W882,Genbank:YP_005180146.1	CDS	hypothetical protein	YP_005180146.1	11	NA	NA	sense	NC_016810.1	RefSeq	CDS	246068	247225	.	+	0	ID=cds205;Name=YP_005180146.1;Parent=gene211;Dbxref=UniProtKB%2FTrEMBL:E1W882,Genbank:YP_005180146.1;gbkey=CDS;product=hypothetical protein;protein_id=YP_005180146.1;transl_table=11	7	12	1	4	10	10	12	15	30	39	37	43	SL1344_0211	SL1344_0211	NA
cds206	cds206	YP_005180147.1	gene212	UniProtKB%2FTrEMBL:E1W883,Genbank:YP_005180147.1	CDS	hypothetical protein	YP_005180147.1	11	NA	NA	sense	NC_016810.1	RefSeq	CDS	247314	247700	.	-	0	ID=cds206;Name=YP_005180147.1;Parent=gene212;Dbxref=UniProtKB%2FTrEMBL:E1W883,Genbank:YP_005180147.1;gbkey=CDS;product=hypothetical protein;protein_id=YP_005180147.1;transl_table=11	8	5	6	11	35	15	12	17	26	34	47	37	SL1344_0212	SL1344_0212	NA
cds207	cds207	YP_005180148.1	gene213	UniProtKB%2FTrEMBL:E1W884,Genbank:YP_005180148.1	CDS	putative inner membrane protein	YP_005180148.1	11	NA	NA	sense	NC_016810.1	RefSeq	CDS	247947	249248	.	+	0	ID=cds207;Name=YP_005180148.1;Parent=gene213;Dbxref=UniProtKB%2FTrEMBL:E1W884,Genbank:YP_005180148.1;gbkey=CDS;product=putative inner membrane protein;protein_id=YP_005180148.1;transl_table=11	6	9	6	8	115	92	59	88	102	111	145	111	SL1344_0213	SL1344_0213	NA
cds208	cds208	YP_005180149.1	gene214	UniProtKB%2FTrEMBL:E1W885,Genbank:YP_005180149.1	CDS	2%2C3%2C4%2C5-tetrahydropyridine-2%2C6-carboxylate N-succinyltransferase	YP_005180149.1	11	NA	NA	sense	NC_016810.1	RefSeq	CDS	249285	250109	.	-	0	ID=cds208;Name=YP_005180149.1;Parent=gene214;Dbxref=UniProtKB%2FTrEMBL:E1W885,Genbank:YP_005180149.1;gbkey=CDS;product=2%2C3%2C4%2C5-tetrahydropyridine-2%2C6-carboxylate N-succinyltransferase;protein_id=YP_005180149.1;transl_table=11	13	33	17	27	37	30	25	26	54	54	74	68	SL1344_0214	dapD	STM0213
cds209	cds209	YP_005180150.1	gene215	UniProtKB%2FTrEMBL:E1W886,Genbank:YP_005180150.1	CDS	%5Bprotein-PII%5D uridylyltransferase	YP_005180150.1	11	NA	NA	sense	NC_016810.1	RefSeq	CDS	250139	252811	.	-	0	ID=cds209;Name=YP_005180150.1;Parent=gene215;Dbxref=UniProtKB%2FTrEMBL:E1W886,Genbank:YP_005180150.1;gbkey=CDS;product=%5Bprotein-PII%5D uridylyltransferase;protein_id=YP_005180150.1;transl_table=11	4	10	5	11	13	6	2	9	14	20	19	28	SL1344_0215	glnD	NA
cds210	cds210	YP_005180151.1	gene216	UniProtKB%2FTrEMBL:E1W887,Genbank:YP_005180151.1	CDS	methionine aminopeptidase	YP_005180151.1	11	NA	NA	sense	NC_016810.1	RefSeq	CDS	253048	253842	.	-	0	ID=cds210;Name=YP_005180151.1;Parent=gene216;Dbxref=UniProtKB%2FTrEMBL:E1W887,Genbank:YP_005180151.1;gbkey=CDS;product=methionine aminopeptidase;protein_id=YP_005180151.1;transl_table=11	14	14	13	20	8	7	11	7	27	28	31	29	SL1344_0216	map	NA
cds211	cds211	YP_005180152.1	gene217	UniProtKB%2FTrEMBL:E1W888,Genbank:YP_005180152.1	CDS	30S ribosomal protein S2	YP_005180152.1	11	NA	NA	sense	NC_016810.1	RefSeq	CDS	254293	255018	.	+	0	ID=cds211;Name=YP_005180152.1;Parent=gene217;Dbxref=UniProtKB%2FTrEMBL:E1W888,Genbank:YP_005180152.1;gbkey=CDS;product=30S ribosomal protein S2;protein_id=YP_005180152.1;transl_table=11	337	474	275	470	115	73	48	41	568	565	505	421	SL1344_0217	rpsB	NA
cds212	cds212	YP_005180153.1	gene218	UniProtKB%2FTrEMBL:E1W889,Genbank:YP_005180153.1	CDS	elongation factor Ts	YP_005180153.1	11	NA	NA	sense	NC_016810.1	RefSeq	CDS	255276	256127	.	+	0	ID=cds212;Name=YP_005180153.1;Parent=gene218;Dbxref=UniProtKB%2FTrEMBL:E1W889,Genbank:YP_005180153.1;gbkey=CDS;product=elongation factor Ts;protein_id=YP_005180153.1;transl_table=11	176	244	128	283	49	31	25	36	305	266	279	218	SL1344_0218	tsf	NA
cds213	cds213	YP_005180154.1	gene219	UniProtKB%2FTrEMBL:E1W890,Genbank:YP_005180154.1	CDS	uridylate kinase	YP_005180154.1	11	NA	NA	sense	NC_016810.1	RefSeq	CDS	256272	256997	.	+	0	ID=cds213;Name=YP_005180154.1;Parent=gene219;Dbxref=UniProtKB%2FTrEMBL:E1W890,Genbank:YP_005180154.1;gbkey=CDS;product=uridylate kinase;protein_id=YP_005180154.1;transl_table=11	31	48	27	53	17	12	9	16	115	105	143	174	SL1344_0219	pyrH	STM0218
cds214	cds214	YP_005180155.1	gene220	UniProtKB%2FTrEMBL:E1W891,Genbank:YP_005180155.1	CDS	Ribosome recycling factor	YP_005180155.1	11	NA	NA	sense	NC_016810.1	RefSeq	CDS	257144	257701	.	+	0	ID=cds214;Name=YP_005180155.1;Parent=gene220;Dbxref=UniProtKB%2FTrEMBL:E1W891,Genbank:YP_005180155.1;gbkey=CDS;product=Ribosome recycling factor;protein_id=YP_005180155.1;transl_table=11	71	81	50	94	63	55	18	42	154	145	184	149	SL1344_0220	frr	NA
cds215	cds215	YP_005180156.1	gene221	UniProtKB%2FTrEMBL:E1W892,Genbank:YP_005180156.1	CDS	1-deoxy-D-xylulose 5-phosphate reductoisomerase	YP_005180156.1	11	NA	NA	sense	NC_016810.1	RefSeq	CDS	257842	259038	.	+	0	ID=cds215;Name=YP_005180156.1;Parent=gene221;Dbxref=UniProtKB%2FTrEMBL:E1W892,Genbank:YP_005180156.1;gbkey=CDS;product=1-deoxy-D-xylulose 5-phosphate reductoisomerase;protein_id=YP_005180156.1;transl_table=11	13	20	10	22	17	11	11	11	33	45	55	55	SL1344_0221	dxr	STM0220
cds216	cds216	YP_005180157.1	gene222	UniProtKB%2FTrEMBL:E1W893,Genbank:YP_005180157.1	CDS	undecaprenyl pyrophosphate synthetase	YP_005180157.1	11	NA	NA	sense	NC_016810.1	RefSeq	CDS	259351	260109	.	+	0	ID=cds216;Name=YP_005180157.1;Parent=gene222;Dbxref=UniProtKB%2FTrEMBL:E1W893,Genbank:YP_005180157.1;gbkey=CDS;product=undecaprenyl pyrophosphate synthetase;protein_id=YP_005180157.1;transl_table=11	25	52	27	61	32	23	10	22	38	57	63	43	SL1344_0222	SL1344_0222	STM0221
cds217	cds217	YP_005180158.1	gene223	UniProtKB%2FTrEMBL:E1W894,Genbank:YP_005180158.1	CDS	phosphatidate cytidylyltransferase	YP_005180158.1	11	NA	NA	sense	NC_016810.1	RefSeq	CDS	260122	260979	.	+	0	ID=cds217;Name=YP_005180158.1;Parent=gene223;Dbxref=UniProtKB%2FTrEMBL:E1W894,Genbank:YP_005180158.1;gbkey=CDS;product=phosphatidate cytidylyltransferase;protein_id=YP_005180158.1;transl_table=11	39	48	31	72	23	31	15	31	66	68	66	61	SL1344_0223	cdsA	STM0222
cds218	cds218	YP_005180159.1	gene224	UniProtKB%2FTrEMBL:E1W895,Genbank:YP_005180159.1	CDS	hypothetical protein	YP_005180159.1	11	NA	NA	sense	NC_016810.1	RefSeq	CDS	260991	262343	.	+	0	ID=cds218;Name=YP_005180159.1;Parent=gene224;Dbxref=UniProtKB%2FTrEMBL:E1W895,Genbank:YP_005180159.1;gbkey=CDS;product=hypothetical protein;protein_id=YP_005180159.1;transl_table=11	83	113	62	109	77	65	57	84	169	193	197	210	SL1344_0224	yaeL	NA
cds219	cds219	YP_005180160.1	gene225	UniProtKB%2FTrEMBL:E1W896,Genbank:YP_005180160.1	CDS	outer membrane protein	YP_005180160.1	11	NA	NA	sense	NC_016810.1	RefSeq	CDS	262375	264789	.	+	0	ID=cds219;Name=YP_005180160.1;Parent=gene225;Dbxref=UniProtKB%2FTrEMBL:E1W896,Genbank:YP_005180160.1;gbkey=CDS;product=outer membrane protein;protein_id=YP_005180160.1;transl_table=11	154	239	72	212	169	98	67	113	261	256	266	282	SL1344_0225	yaeT	NA
cds220	cds220	YP_005180161.1	gene226	UniProtKB%2FTrEMBL:E1W897,Genbank:YP_005180161.1	CDS	outer membrane protein OmpH	YP_005180161.1	11	NA	NA	sense	NC_016810.1	RefSeq	CDS	264912	265397	.	+	0	ID=cds220;Name=YP_005180161.1;Parent=gene226;Dbxref=UniProtKB%2FTrEMBL:E1W897,Genbank:YP_005180161.1;gbkey=CDS;product=outer membrane protein OmpH;protein_id=YP_005180161.1;transl_table=11	40	69	36	66	64	35	13	34	32	26	47	31	SL1344_0226	ompH	NA
cds221	cds221	YP_005180162.1	gene227	UniProtKB%2FTrEMBL:E1W898,Genbank:YP_005180162.1	CDS	UDP-3-O-%5B3-hydroxymyristoyl%5D glucosamine N-acyltransferase	YP_005180162.1	11	NA	NA	sense	NC_016810.1	RefSeq	CDS	265401	266426	.	+	0	ID=cds221;Name=YP_005180162.1;Parent=gene227;Dbxref=UniProtKB%2FTrEMBL:E1W898,Genbank:YP_005180162.1;gbkey=CDS;product=UDP-3-O-%5B3-hydroxymyristoyl%5D glucosamine N-acyltransferase;protein_id=YP_005180162.1;transl_table=11	93	123	45	107	58	45	27	36	131	115	126	132	SL1344_0227	lpxD	STM0226
cds222	cds222	YP_005180163.1	gene228	UniProtKB%2FTrEMBL:E1W899,Genbank:YP_005180163.1	CDS	%283R%29-hydroxymyristoyl-ACP dehydratase	YP_005180163.1	11	NA	NA	sense	NC_016810.1	RefSeq	CDS	266532	266987	.	+	0	ID=cds222;Name=YP_005180163.1;Parent=gene228;Dbxref=UniProtKB%2FTrEMBL:E1W899,Genbank:YP_005180163.1;gbkey=CDS;product=%283R%29-hydroxymyristoyl-ACP dehydratase;protein_id=YP_005180163.1;transl_table=11	29	36	10	33	25	8	13	12	31	37	31	34	SL1344_0228	fabZ	STM0227
cds223	cds223	YP_005180164.1	gene229	UniProtKB%2FTrEMBL:E1W8A0,Genbank:YP_005180164.1	CDS	Acyl-%5Bacyl-carrier-protein%5D--UDP-N-acetylglucosamine O-acyltransferase	YP_005180164.1	11	NA	NA	sense	NC_016810.1	RefSeq	CDS	266991	267779	.	+	0	ID=cds223;Name=YP_005180164.1;Parent=gene229;Dbxref=UniProtKB%2FTrEMBL:E1W8A0,Genbank:YP_005180164.1;gbkey=CDS;product=Acyl-%5Bacyl-carrier-protein%5D--UDP-N-acetylglucosamine O-acyltransferase;protein_id=YP_005180164.1;transl_table=11	71	94	45	91	80	50	41	49	129	118	150	135	SL1344_0229	lpxA	STM0228
cds224	cds224	YP_005180165.1	gene230	UniProtKB%2FTrEMBL:E1W8A1,Genbank:YP_005180165.1	CDS	Lipid-A-disaccharide synthase	YP_005180165.1	11	NA	NA	sense	NC_016810.1	RefSeq	CDS	267779	268927	.	+	0	ID=cds224;Name=YP_005180165.1;Parent=gene230;Dbxref=UniProtKB%2FTrEMBL:E1W8A1,Genbank:YP_005180165.1;gbkey=CDS;product=Lipid-A-disaccharide synthase;protein_id=YP_005180165.1;transl_table=11	47	55	23	67	49	21	32	35	91	93	108	110	SL1344_0230	lpxB	STM0229
cds225	cds225	YP_005180166.1	gene231	UniProtKB%2FTrEMBL:E1W8A2,Genbank:YP_005180166.1	CDS	ribonuclease HII	YP_005180166.1	11	NA	NA	sense	NC_016810.1	RefSeq	CDS	268924	269520	.	+	0	ID=cds225;Name=YP_005180166.1;Parent=gene231;Dbxref=UniProtKB%2FTrEMBL:E1W8A2,Genbank:YP_005180166.1;gbkey=CDS;product=ribonuclease HII;protein_id=YP_005180166.1;transl_table=11	19	17	10	24	21	8	12	14	20	22	32	26	SL1344_0231	rnhB	NA
cds226	cds226	YP_005180167.1	gene232	UniProtKB%2FTrEMBL:E1W8A3,Genbank:YP_005180167.1	CDS	DNA polymerase III subunit alpha	YP_005180167.1	11	NA	NA	sense	NC_016810.1	RefSeq	CDS	269544	273026	.	+	0	ID=cds226;Name=YP_005180167.1;Parent=gene232;Dbxref=UniProtKB%2FTrEMBL:E1W8A3,Genbank:YP_005180167.1;gbkey=CDS;product=DNA polymerase III subunit alpha;protein_id=YP_005180167.1;transl_table=11	100	80	64	128	56	22	33	38	87	71	96	100	SL1344_0232	dnaE	NA
cds227	cds227	YP_005180168.1	gene233	UniProtKB%2FTrEMBL:E1W8A4,Genbank:YP_005180168.1	CDS	acetyl-coenzyme A carboxylase carboxyl transferase subunit alpha	YP_005180168.1	11	NA	NA	sense	NC_016810.1	RefSeq	CDS	273039	273998	.	+	0	ID=cds227;Name=YP_005180168.1;Parent=gene233;Dbxref=UniProtKB%2FTrEMBL:E1W8A4,Genbank:YP_005180168.1;gbkey=CDS;product=acetyl-coenzyme A carboxylase carboxyl transferase subunit alpha;protein_id=YP_005180168.1;transl_table=11	36	36	21	40	24	16	13	17	41	37	42	44	SL1344_0233	accA	STM0232
cds228	cds228	YP_005180169.1	gene234	UniProtKB%2FTrEMBL:E1W8A5,Genbank:YP_005180169.1	CDS	putative secreted chitinase	YP_005180169.1	11	NA	NA	sense	NC_016810.1	RefSeq	CDS	274178	275941	.	+	0	ID=cds228;Name=YP_005180169.1;Parent=gene234;Dbxref=UniProtKB%2FTrEMBL:E1W8A5,Genbank:YP_005180169.1;gbkey=CDS;product=putative secreted chitinase;protein_id=YP_005180169.1;transl_table=11	3	8	5	14	25	4	6	3	27	31	27	17	SL1344_0234	SL1344_0234	NA
cds229	cds229	YP_005180170.1	gene235	UniProtKB%2FTrEMBL:E1W8A6,Genbank:YP_005180170.1	CDS	lysine decarboxylase	YP_005180170.1	11	NA	NA	sense	NC_016810.1	RefSeq	CDS	276017	278158	.	+	0	ID=cds229;Name=YP_005180170.1;Parent=gene235;Dbxref=UniProtKB%2FTrEMBL:E1W8A6,Genbank:YP_005180170.1;gbkey=CDS;product=lysine decarboxylase;protein_id=YP_005180170.1;transl_table=11	4	5	12	12	6	2	3	8	14	18	13	14	SL1344_0235	ldcC	STM0234
cds230	cds230	YP_005180171.1	gene236	UniProtKB%2FTrEMBL:E1W8A7,Genbank:YP_005180171.1	CDS	hypothetical protein	YP_005180171.1	11	NA	NA	sense	NC_016810.1	RefSeq	CDS	278214	278603	.	+	0	ID=cds230;Name=YP_005180171.1;Parent=gene236;Dbxref=UniProtKB%2FTrEMBL:E1W8A7,Genbank:YP_005180171.1;gbkey=CDS;product=hypothetical protein;protein_id=YP_005180171.1;transl_table=11	2	6	1	3	2	3	1	2	4	5	3	5	SL1344_0236	SL1344_0236	STM0235
cds231	cds231	YP_005180172.1	gene237	UniProtKB%2FTrEMBL:E1W8A8,Genbank:YP_005180172.1	CDS	cell cycle protein MesJ	YP_005180172.1	11	NA	NA	sense	NC_016810.1	RefSeq	CDS	278747	279958	.	+	0	ID=cds231;Name=YP_005180172.1;Parent=gene237;Dbxref=UniProtKB%2FTrEMBL:E1W8A8,Genbank:YP_005180172.1;gbkey=CDS;product=cell cycle protein MesJ;protein_id=YP_005180172.1;transl_table=11	6	10	1	8	2	4	4	6	13	13	13	19	SL1344_0237	mesJ	NA
cds232	cds232	YP_005180173.1	gene238	UniProtKB%2FTrEMBL:E1W8A9,Genbank:YP_005180173.1	CDS	ROF protein	YP_005180173.1	11	NA	NA	sense	NC_016810.1	RefSeq	CDS	280042	280296	.	-	0	ID=cds232;Name=YP_005180173.1;Parent=gene238;Dbxref=UniProtKB%2FTrEMBL:E1W8A9,Genbank:YP_005180173.1;gbkey=CDS;product=ROF protein;protein_id=YP_005180173.1;transl_table=11	10	3	6	5	14	14	7	7	17	27	35	20	SL1344_0238	rof	NA
cds233	cds233	YP_005180174.1	gene239	UniProtKB%2FTrEMBL:E1W8B0,Genbank:YP_005180174.1	CDS	hypothetical protein	YP_005180174.1	11	NA	NA	sense	NC_016810.1	RefSeq	CDS	280289	280507	.	-	0	ID=cds233;Name=YP_005180174.1;Parent=gene239;Dbxref=UniProtKB%2FTrEMBL:E1W8B0,Genbank:YP_005180174.1;gbkey=CDS;product=hypothetical protein;protein_id=YP_005180174.1;transl_table=11	13	9	12	13	36	17	19	14	58	69	56	47	SL1344_0239	SL1344_0239	NA
cds234	cds234	YP_005180175.1	gene240	UniProtKB%2FTrEMBL:E1W8B1,Genbank:YP_005180175.1	CDS	hypothetical protein	YP_005180175.1	11	NA	NA	sense	NC_016810.1	RefSeq	CDS	280687	281232	.	+	0	ID=cds234;Name=YP_005180175.1;Parent=gene240;Dbxref=UniProtKB%2FTrEMBL:E1W8B1,Genbank:YP_005180175.1;gbkey=CDS;product=hypothetical protein;protein_id=YP_005180175.1;transl_table=11	5	11	2	16	15	7	4	11	22	19	22	19	SL1344_0240	SL1344_0240	NA
cds235	cds235	YP_005180176.1	gene241	UniProtKB%2FTrEMBL:E1W8B2,Genbank:YP_005180176.1	CDS	putative release factor	YP_005180176.1	11	NA	NA	sense	NC_016810.1	RefSeq	CDS	281229	281651	.	+	0	ID=cds235;Name=YP_005180176.1;Parent=gene241;Dbxref=UniProtKB%2FTrEMBL:E1W8B2,Genbank:YP_005180176.1;gbkey=CDS;product=putative release factor;protein_id=YP_005180176.1;transl_table=11	6	3	3	9	11	11	5	10	25	16	17	20	SL1344_0241	yaeJ	NA
cds236	cds236	YP_005180177.1	gene242	UniProtKB%2FTrEMBL:E1W8B3,Genbank:YP_005180177.1	CDS	copper homeostasis protein CutF precursor %28lipoprotein nlpE%29	YP_005180177.1	11	NA	NA	sense	NC_016810.1	RefSeq	CDS	281683	282384	.	+	0	ID=cds236;Name=YP_005180177.1;Parent=gene242;Dbxref=UniProtKB%2FTrEMBL:E1W8B3,Genbank:YP_005180177.1;gbkey=CDS;product=copper homeostasis protein CutF precursor %28lipoprotein nlpE%29;protein_id=YP_005180177.1;transl_table=11	14	10	5	13	14	19	13	11	38	34	37	33	SL1344_0242	cutF	NA
cds237	cds237	YP_005180178.1	gene243	UniProtKB%2FTrEMBL:E1W8B4,Genbank:YP_005180178.1	CDS	prolyl-tRNA synthetase	YP_005180178.1	11	NA	NA	sense	NC_016810.1	RefSeq	CDS	282458	284176	.	-	0	ID=cds237;Name=YP_005180178.1;Parent=gene243;Dbxref=UniProtKB%2FTrEMBL:E1W8B4,Genbank:YP_005180178.1;gbkey=CDS;product=prolyl-tRNA synthetase;protein_id=YP_005180178.1;transl_table=11	21	26	17	47	14	9	13	7	37	27	37	28	SL1344_0243	proS	STM0242
cds238	cds238	YP_005180179.1	gene244	UniProtKB%2FTrEMBL:E1W8B5,Genbank:YP_005180179.1	CDS	hypothetical protein	YP_005180179.1	11	NA	NA	sense	NC_016810.1	RefSeq	CDS	284287	284994	.	-	0	ID=cds238;Name=YP_005180179.1;Parent=gene244;Dbxref=UniProtKB%2FTrEMBL:E1W8B5,Genbank:YP_005180179.1;gbkey=CDS;product=hypothetical protein;protein_id=YP_005180179.1;transl_table=11	8	8	5	7	3	4	0	10	9	10	7	9	SL1344_0244	SL1344_0244	NA
cds239	cds239	YP_005180180.1	gene245	UniProtKB%2FTrEMBL:E1W8B6,Genbank:YP_005180180.1	CDS	RcsF protein	YP_005180180.1	11	NA	NA	sense	NC_016810.1	RefSeq	CDS	284991	285395	.	-	0	ID=cds239;Name=YP_005180180.1;Parent=gene245;Dbxref=UniProtKB%2FTrEMBL:E1W8B6,Genbank:YP_005180180.1;gbkey=CDS;product=RcsF protein;protein_id=YP_005180180.1;transl_table=11	2	3	5	8	6	1	2	1	14	12	11	14	SL1344_0245	rcsF	NA
cds240	cds240	YP_005180181.1	gene246	UniProtKB%2FTrEMBL:E1W8B7,Genbank:YP_005180181.1	CDS	putative lipoprotein	YP_005180181.1	11	NA	NA	sense	NC_016810.1	RefSeq	CDS	285514	286329	.	-	0	ID=cds240;Name=YP_005180181.1;Parent=gene246;Dbxref=UniProtKB%2FTrEMBL:E1W8B7,Genbank:YP_005180181.1;gbkey=CDS;product=putative lipoprotein;protein_id=YP_005180181.1;transl_table=11	20	45	25	36	14	13	4	4	34	23	40	27	SL1344_0246	yaeC	STM0245
cds241	cds241	YP_005180182.1	gene247	UniProtKB%2FTrEMBL:E1W8B8,Genbank:YP_005180182.1	CDS	ABC transporter permease	YP_005180182.1	11	NA	NA	sense	NC_016810.1	RefSeq	CDS	286368	287021	.	-	0	ID=cds241;Name=YP_005180182.1;Parent=gene247;Dbxref=UniProtKB%2FTrEMBL:E1W8B8,Genbank:YP_005180182.1;gbkey=CDS;product=ABC transporter permease;protein_id=YP_005180182.1;transl_table=11	12	16	11	27	3	3	3	2	22	17	6	8	SL1344_0247	yaeE	STM0246
cds242	cds242	YP_005180183.1	gene248	UniProtKB%2FTrEMBL:E1W8B9,Genbank:YP_005180183.1	CDS	putative ABC transporter ATP-binding protein	YP_005180183.1	11	NA	NA	sense	NC_016810.1	RefSeq	CDS	287014	288045	.	-	0	ID=cds242;Name=YP_005180183.1;Parent=gene248;Dbxref=UniProtKB%2FTrEMBL:E1W8B9,Genbank:YP_005180183.1;gbkey=CDS;product=putative ABC transporter ATP-binding protein;protein_id=YP_005180183.1;transl_table=11	34	43	23	37	10	8	5	4	116	103	109	104	SL1344_0248	abc	STM0247
cds243	cds243	YP_005180184.1	gene249	UniProtKB%2FTrEMBL:E1W8C0,Genbank:YP_005180184.1	CDS	hypothetical protein	YP_005180184.1	11	NA	NA	sense	NC_016810.1	RefSeq	CDS	288235	288801	.	+	0	ID=cds243;Name=YP_005180184.1;Parent=gene249;Dbxref=UniProtKB%2FTrEMBL:E1W8C0,Genbank:YP_005180184.1;gbkey=CDS;product=hypothetical protein;protein_id=YP_005180184.1;transl_table=11	8	9	1	14	8	3	3	5	31	22	25	17	SL1344_0249	SL1344_0249	STM0248
cds244	cds244	YP_005180185.1	gene256	UniProtKB%2FTrEMBL:E1W8C1,Genbank:YP_005180185.1	CDS	oxidoreductase	YP_005180185.1	11	NA	NA	sense	NC_016810.1	RefSeq	CDS	295060	295863	.	+	0	ID=cds244;Name=YP_005180185.1;Parent=gene256;Dbxref=UniProtKB%2FTrEMBL:E1W8C1,Genbank:YP_005180185.1;gbkey=CDS;product=oxidoreductase;protein_id=YP_005180185.1;transl_table=11	8	10	4	23	3	0	0	1	25	26	21	23	SL1344_0250	yafB	STM0255
cds245	cds245	YP_005180186.1	gene257	UniProtKB%2FTrEMBL:E1W8C2,Genbank:YP_005180186.1	CDS	transcriptional regulator	YP_005180186.1	11	NA	NA	sense	NC_016810.1	RefSeq	CDS	295884	296798	.	-	0	ID=cds245;Name=YP_005180186.1;Parent=gene257;Dbxref=UniProtKB%2FTrEMBL:E1W8C2,Genbank:YP_005180186.1;gbkey=CDS;product=transcriptional regulator;protein_id=YP_005180186.1;transl_table=11	0	0	2	1	4	2	2	2	4	7	3	2	SL1344_0251	yafC	NA
cds246	cds246	YP_005180187.1	gene258	UniProtKB%2FTrEMBL:E1W8C3,Genbank:YP_005180187.1	CDS	putative drug efflux protein	YP_005180187.1	11	NA	NA	sense	NC_016810.1	RefSeq	CDS	296903	298078	.	+	0	ID=cds246;Name=YP_005180187.1;Parent=gene258;Dbxref=UniProtKB%2FTrEMBL:E1W8C3,Genbank:YP_005180187.1;gbkey=CDS;product=putative drug efflux protein;protein_id=YP_005180187.1;transl_table=11	1	1	1	1	2	2	0	0	7	6	5	4	SL1344_0252	SL1344_0252	NA
cds247	cds247	YP_005180188.1	gene259	UniProtKB%2FTrEMBL:E1W8C4,Genbank:YP_005180188.1	CDS	hypothetical protein	YP_005180188.1	11	NA	NA	sense	NC_016810.1	RefSeq	CDS	298231	299010	.	+	0	ID=cds247;Name=YP_005180188.1;Parent=gene259;Dbxref=UniProtKB%2FTrEMBL:E1W8C4,Genbank:YP_005180188.1;gbkey=CDS;product=hypothetical protein;protein_id=YP_005180188.1;transl_table=11	3	3	0	1	4	5	0	6	16	18	24	22	SL1344_0253	SL1344_0253	NA
cds248	cds248	YP_005180189.1	gene260	UniProtKB%2FTrEMBL:E1W8C5,Genbank:YP_005180189.1	CDS	putative methyltransferase	YP_005180189.1	11	NA	NA	sense	NC_016810.1	RefSeq	CDS	299088	299858	.	+	0	ID=cds248;Name=YP_005180189.1;Parent=gene260;Dbxref=UniProtKB%2FTrEMBL:E1W8C5,Genbank:YP_005180189.1;gbkey=CDS;product=putative methyltransferase;protein_id=YP_005180189.1;transl_table=11	1	0	5	10	8	4	7	7	16	16	14	20	SL1344_0254	yafE	NA
cds249	cds249	YP_005180190.1	gene261	UniProtKB%2FTrEMBL:E1W8C6,Genbank:YP_005180190.1	CDS	membrane-bound lytic murein transglycosylase d	YP_005180190.1	11	NA	NA	sense	NC_016810.1	RefSeq	CDS	299914	301281	.	-	0	ID=cds249;Name=YP_005180190.1;Parent=gene261;Dbxref=UniProtKB%2FTrEMBL:E1W8C6,Genbank:YP_005180190.1;gbkey=CDS;product=membrane-bound lytic murein transglycosylase d;protein_id=YP_005180190.1;transl_table=11	441	549	316	719	219	162	137	130	643	660	803	770	SL1344_0255	mltD	NA
cds250	cds250	YP_005180191.1	gene262	UniProtKB%2FTrEMBL:E1W8C7,Genbank:YP_005180191.1	CDS	hydroxyacylglutathione hydrolase	YP_005180191.1	11	NA	NA	sense	NC_016810.1	RefSeq	CDS	301353	302108	.	-	0	ID=cds250;Name=YP_005180191.1;Parent=gene262;Dbxref=UniProtKB%2FTrEMBL:E1W8C7,Genbank:YP_005180191.1;gbkey=CDS;product=hydroxyacylglutathione hydrolase;protein_id=YP_005180191.1;transl_table=11	1	1	3	3	3	1	0	1	4	6	2	2	SL1344_0256	gloB	STM0261
cds251	cds251	YP_005180192.1	gene263	UniProtKB%2FTrEMBL:E1W8C8,Genbank:YP_005180192.1	CDS	hypothetical protein	YP_005180192.1	11	NA	NA	sense	NC_016810.1	RefSeq	CDS	302143	302865	.	+	0	ID=cds251;Name=YP_005180192.1;Parent=gene263;Dbxref=UniProtKB%2FTrEMBL:E1W8C8,Genbank:YP_005180192.1;gbkey=CDS;product=hypothetical protein;protein_id=YP_005180192.1;transl_table=11	7	3	0	5	0	0	1	3	5	6	7	8	SL1344_0257	SL1344_0257	NA
cds252	cds252	YP_005180193.1	gene264	UniProtKB%2FTrEMBL:E1W8C9,Genbank:YP_005180193.1	CDS	ribonuclease H	YP_005180193.1	11	NA	NA	sense	NC_016810.1	RefSeq	CDS	302862	303329	.	-	0	ID=cds252;Name=YP_005180193.1;Parent=gene264;Dbxref=UniProtKB%2FTrEMBL:E1W8C9,Genbank:YP_005180193.1;gbkey=CDS;product=ribonuclease H;protein_id=YP_005180193.1;transl_table=11	4	5	7	12	7	6	3	7	6	8	12	11	SL1344_0258	rnhA	NA
cds253	cds253	YP_005180194.1	gene265	UniProtKB%2FTrEMBL:E1W8D0,Genbank:YP_005180194.1	CDS	DNA polymerase III subunit epsilon	YP_005180194.1	11	NA	NA	sense	NC_016810.1	RefSeq	CDS	303393	304124	.	+	0	ID=cds253;Name=YP_005180194.1;Parent=gene265;Dbxref=UniProtKB%2FTrEMBL:E1W8D0,Genbank:YP_005180194.1;gbkey=CDS;product=DNA polymerase III subunit epsilon;protein_id=YP_005180194.1;transl_table=11	5	8	2	12	6	9	5	6	15	9	11	14	SL1344_0259	dnaQ	NA
cds254	cds254	YP_005180195.1	gene267	UniProtKB%2FTrEMBL:E1W8D1,Genbank:YP_005180195.1	CDS	hypothetical protein	YP_005180195.1	11	NA	NA	sense	NC_016810.1	RefSeq	CDS	304656	305711	.	-	0	ID=cds254;Name=YP_005180195.1;Parent=gene267;Dbxref=UniProtKB%2FTrEMBL:E1W8D1,Genbank:YP_005180195.1;gbkey=CDS;product=hypothetical protein;protein_id=YP_005180195.1;transl_table=11	0	0	0	1	2	1	0	1	5	4	7	6	SL1344_0260	sciA	NA
cds255	cds255	YP_005180196.1	gene268	UniProtKB%2FTrEMBL:E1W8D2,Genbank:YP_005180196.1	CDS	hypothetical protein	YP_005180196.1	11	NA	NA	sense	NC_016810.1	RefSeq	CDS	305722	306717	.	-	0	ID=cds255;Name=YP_005180196.1;Parent=gene268;Dbxref=UniProtKB%2FTrEMBL:E1W8D2,Genbank:YP_005180196.1;gbkey=CDS;product=hypothetical protein;protein_id=YP_005180196.1;transl_table=11	0	0	0	0	0	0	0	0	1	0	1	1	SL1344_0261	sciB	NA
cds256	cds256	YP_005180197.1	gene269	UniProtKB%2FTrEMBL:E1W8D3,Genbank:YP_005180197.1	CDS	hypothetical protein	YP_005180197.1	11	NA	NA	sense	NC_016810.1	RefSeq	CDS	306714	308597	.	-	0	ID=cds256;Name=YP_005180197.1;Parent=gene269;Dbxref=UniProtKB%2FTrEMBL:E1W8D3,Genbank:YP_005180197.1;gbkey=CDS;product=hypothetical protein;protein_id=YP_005180197.1;transl_table=11	0	0	0	3	1	0	0	1	5	3	4	3	SL1344_0262	sciC	NA
cds257	cds257	YP_005180198.1	gene270	UniProtKB%2FTrEMBL:E1W8D4,Genbank:YP_005180198.1	CDS	hypothetical protein	YP_005180198.1	11	NA	NA	sense	NC_016810.1	RefSeq	CDS	308613	309107	.	-	0	ID=cds257;Name=YP_005180198.1;Parent=gene270;Dbxref=UniProtKB%2FTrEMBL:E1W8D4,Genbank:YP_005180198.1;gbkey=CDS;product=hypothetical protein;protein_id=YP_005180198.1;transl_table=11	0	1	0	0	0	0	0	0	3	1	4	0	SL1344_0263	sciD	NA
cds258	cds258	YP_005180199.1	gene271	UniProtKB%2FTrEMBL:E1W8D5,Genbank:YP_005180199.1	CDS	hypothetical protein	YP_005180199.1	11	NA	NA	sense	NC_016810.1	RefSeq	CDS	309104	309928	.	-	0	ID=cds258;Name=YP_005180199.1;Parent=gene271;Dbxref=UniProtKB%2FTrEMBL:E1W8D5,Genbank:YP_005180199.1;gbkey=CDS;product=hypothetical protein;protein_id=YP_005180199.1;transl_table=11	0	0	0	1	1	2	1	0	3	0	2	1	SL1344_0264	sciE	NA
cds259	cds259	YP_005180200.1	gene272	UniProtKB%2FTrEMBL:E1W8D6,Genbank:YP_005180200.1	CDS	hypothetical protein	YP_005180200.1	11	NA	NA	sense	NC_016810.1	RefSeq	CDS	309915	310817	.	-	0	ID=cds259;Name=YP_005180200.1;Parent=gene272;Dbxref=UniProtKB%2FTrEMBL:E1W8D6,Genbank:YP_005180200.1;gbkey=CDS;product=hypothetical protein;protein_id=YP_005180200.1;transl_table=11	0	0	0	0	1	3	0	0	2	3	3	1	SL1344_0265	sciF	NA
cds260	cds260	YP_005180201.1	gene273	UniProtKB%2FTrEMBL:E1W8D7,Genbank:YP_005180201.1	CDS	hypothetical protein	YP_005180201.1	11	NA	NA	sense	NC_016810.1	RefSeq	CDS	311185	313824	.	+	0	ID=cds260;Name=YP_005180201.1;Parent=gene273;Dbxref=UniProtKB%2FTrEMBL:E1W8D7,Genbank:YP_005180201.1;gbkey=CDS;product=hypothetical protein;protein_id=YP_005180201.1;transl_table=11	0	1	0	4	0	1	0	2	3	4	4	9	SL1344_0266	sciG	NA
cds261	cds261	YP_005180202.1	gene274	UniProtKB%2FTrEMBL:E1W8D8,Genbank:YP_005180202.1	CDS	hypothetical protein	YP_005180202.1	11	NA	NA	sense	NC_016810.1	RefSeq	CDS	313924	314466	.	+	0	ID=cds261;Name=YP_005180202.1;Parent=gene274;Dbxref=UniProtKB%2FTrEMBL:E1W8D8,Genbank:YP_005180202.1;gbkey=CDS;product=hypothetical protein;protein_id=YP_005180202.1;transl_table=11	0	0	0	1	0	0	0	0	1	0	0	0	SL1344_0267	sciH	NA
cds262	cds262	YP_005180203.1	gene275	UniProtKB%2FTrEMBL:E1W8D9,Genbank:YP_005180203.1	CDS	hypothetical protein	YP_005180203.1	11	NA	NA	sense	NC_016810.1	RefSeq	CDS	314490	315983	.	+	0	ID=cds262;Name=YP_005180203.1;Parent=gene275;Dbxref=UniProtKB%2FTrEMBL:E1W8D9,Genbank:YP_005180203.1;gbkey=CDS;product=hypothetical protein;protein_id=YP_005180203.1;transl_table=11	2	3	0	0	2	0	0	1	2	1	6	3	SL1344_0268	sciI	NA
cds263	cds263	YP_005180204.1	gene276	UniProtKB%2FTrEMBL:E1W8E0,Genbank:YP_005180204.1	CDS	hypothetical protein	YP_005180204.1	11	NA	NA	sense	NC_016810.1	RefSeq	CDS	316169	316615	.	+	0	ID=cds263;Name=YP_005180204.1;Parent=gene276;Dbxref=UniProtKB%2FTrEMBL:E1W8E0,Genbank:YP_005180204.1;gbkey=CDS;product=hypothetical protein;protein_id=YP_005180204.1;transl_table=11	0	0	0	1	2	0	0	1	1	3	5	1	SL1344_0270	sciJ	NA
cds264	cds264	YP_005180205.1	gene277	UniProtKB%2FTrEMBL:E1W8E1,Genbank:YP_005180205.1	CDS	hypothetical protein	YP_005180205.1	11	NA	NA	sense	NC_016810.1	RefSeq	CDS	316869	317354	.	+	0	ID=cds264;Name=YP_005180205.1;Parent=gene277;Dbxref=UniProtKB%2FTrEMBL:E1W8E1,Genbank:YP_005180205.1;gbkey=CDS;product=hypothetical protein;protein_id=YP_005180205.1;transl_table=11	0	0	0	0	0	1	0	0	1	1	0	1	SL1344_0271	sciK	NA
cds265	cds265	YP_005180206.1	gene278	UniProtKB%2FTrEMBL:E1W8E2,Genbank:YP_005180206.1	CDS	hypothetical protein	YP_005180206.1	11	NA	NA	sense	NC_016810.1	RefSeq	CDS	317659	318144	.	+	0	ID=cds265;Name=YP_005180206.1;Parent=gene278;Dbxref=UniProtKB%2FTrEMBL:E1W8E2,Genbank:YP_005180206.1;gbkey=CDS;product=hypothetical protein;protein_id=YP_005180206.1;transl_table=11	5	0	1	2	1	1	3	3	19	17	27	10	SL1344_0272	SL1344_0272	NA
cds266	cds266	YP_005180207.1	gene279	UniProtKB%2FTrEMBL:E1W8E3,Genbank:YP_005180207.1	CDS	hypothetical protein	YP_005180207.1	11	NA	NA	sense	NC_016810.1	RefSeq	CDS	318129	318512	.	+	0	ID=cds266;Name=YP_005180207.1;Parent=gene279;Dbxref=UniProtKB%2FTrEMBL:E1W8E3,Genbank:YP_005180207.1;gbkey=CDS;product=hypothetical protein;protein_id=YP_005180207.1;transl_table=11	0	0	0	0	0	0	0	0	4	4	5	5	SL1344_0273	SL1344_0273	NA
cds267	cds267	YP_005180208.1	gene280	UniProtKB%2FTrEMBL:E1W8E4,Genbank:YP_005180208.1	CDS	hypothetical protein	YP_005180208.1	11	NA	NA	sense	NC_016810.1	RefSeq	CDS	318655	319140	.	+	0	ID=cds267;Name=YP_005180208.1;Parent=gene280;Dbxref=UniProtKB%2FTrEMBL:E1W8E4,Genbank:YP_005180208.1;gbkey=CDS;product=hypothetical protein;protein_id=YP_005180208.1;transl_table=11	0	0	1	0	0	0	0	1	4	4	0	5	SL1344_0274	sciK1	NA
cds268	cds268	YP_005180209.1	gene281	UniProtKB%2FTrEMBL:E1W8E5,Genbank:YP_005180209.1	CDS	lipoprotein	YP_005180209.1	11	NA	NA	sense	NC_016810.1	RefSeq	CDS	319207	319743	.	+	0	ID=cds268;Name=YP_005180209.1;Parent=gene281;Dbxref=UniProtKB%2FTrEMBL:E1W8E5,Genbank:YP_005180209.1;gbkey=CDS;product=lipoprotein;protein_id=YP_005180209.1;transl_table=11	0	0	0	0	0	0	0	0	1	0	1	0	SL1344_0275	sciN	NA
cds269	cds269	YP_005180210.1	gene282	UniProtKB%2FTrEMBL:E1W8E6,Genbank:YP_005180210.1	CDS	hypothetical protein	YP_005180210.1	11	NA	NA	sense	NC_016810.1	RefSeq	CDS	319747	321090	.	+	0	ID=cds269;Name=YP_005180210.1;Parent=gene282;Dbxref=UniProtKB%2FTrEMBL:E1W8E6,Genbank:YP_005180210.1;gbkey=CDS;product=hypothetical protein;protein_id=YP_005180210.1;transl_table=11	0	1	0	1	0	0	0	0	3	5	2	0	SL1344_0276	sciO	NA
cds270	cds270	YP_005180211.1	gene283	UniProtKB%2FTrEMBL:E1W8E7,Genbank:YP_005180211.1	CDS	hypothetical protein	YP_005180211.1	11	NA	NA	sense	NC_016810.1	RefSeq	CDS	321087	322391	.	+	0	ID=cds270;Name=YP_005180211.1;Parent=gene283;Dbxref=UniProtKB%2FTrEMBL:E1W8E7,Genbank:YP_005180211.1;gbkey=CDS;product=hypothetical protein;protein_id=YP_005180211.1;transl_table=11	0	0	0	0	0	1	0	1	0	5	6	1	SL1344_0277	sciP	NA
cds271	cds271	YP_005180212.1	gene284	UniProtKB%2FTrEMBL:E1W8E8,Genbank:YP_005180212.1	CDS	putative membrane protein%2C virulence associated protein	YP_005180212.1	11	NA	NA	sense	NC_016810.1	RefSeq	CDS	322396	323169	.	+	0	ID=cds271;Name=YP_005180212.1;Parent=gene284;Dbxref=UniProtKB%2FTrEMBL:E1W8E8,Genbank:YP_005180212.1;gbkey=CDS;product=putative membrane protein%2C virulence associated protein;protein_id=YP_005180212.1;transl_table=11	0	0	0	0	0	0	0	0	1	3	4	1	SL1344_0278	sciQ	NA
cds272	cds272	YP_005180213.1	gene285	UniProtKB%2FTrEMBL:E1W8E9,Genbank:YP_005180213.1	CDS	hypothetical protein	YP_005180213.1	11	NA	NA	sense	NC_016810.1	RefSeq	CDS	323372	323803	.	+	0	ID=cds272;Name=YP_005180213.1;Parent=gene285;Dbxref=UniProtKB%2FTrEMBL:E1W8E9,Genbank:YP_005180213.1;gbkey=CDS;product=hypothetical protein;protein_id=YP_005180213.1;transl_table=11	0	0	0	0	0	0	0	1	0	0	1	0	SL1344_0279	sciR	NA
cds273	cds273	YP_005180214.1	gene286	UniProtKB%2FTrEMBL:E1W8F0,Genbank:YP_005180214.1	CDS	IcmF-related integral membrane ATP-binding protein%2C virulence associated protein	YP_005180214.1	11	NA	NA	sense	NC_016810.1	RefSeq	CDS	323837	327706	.	+	0	ID=cds273;Name=YP_005180214.1;Parent=gene286;Dbxref=UniProtKB%2FTrEMBL:E1W8F0,Genbank:YP_005180214.1;gbkey=CDS;product=IcmF-related integral membrane ATP-binding protein%2C virulence associated protein;protein_id=YP_005180214.1;transl_table=11	2	3	3	3	4	4	1	4	16	15	12	14	SL1344_0280	sciS	NA
cds274	cds274	YP_005180215.1	gene287	UniProtKB%2FTrEMBL:E1W8F1,Genbank:YP_005180215.1	CDS	hypothetical protein	YP_005180215.1	11	NA	NA	sense	NC_016810.1	RefSeq	CDS	327706	328494	.	+	0	ID=cds274;Name=YP_005180215.1;Parent=gene287;Dbxref=UniProtKB%2FTrEMBL:E1W8F1,Genbank:YP_005180215.1;gbkey=CDS;product=hypothetical protein;protein_id=YP_005180215.1;transl_table=11	0	0	0	1	1	0	1	1	3	3	1	2	SL1344_0281	sciT	NA
cds275	cds275	YP_005180216.1	gene288	Contains N-terminal signal sequence %28SPI-6 associated%29	UniProtKB%2FTrEMBL:E1W8F2,Genbank:YP_005180216.1	CDS	secreted protein	YP_005180216.1	11	NA	sense	NC_016810.1	RefSeq	CDS	328491	328907	.	+	0	ID=cds275;Name=YP_005180216.1;Parent=gene288;Note=Contains N-terminal signal sequence %28SPI-6 associated%29;Dbxref=UniProtKB%2FTrEMBL:E1W8F2,Genbank:YP_005180216.1;gbkey=CDS;product=secreted protein;protein_id=YP_005180216.1;transl_table=11	0	0	0	0	0	0	1	2	3	2	5	1	SL1344_0282	sciU	NA
cds276	cds276	YP_005180217.1	gene289	UniProtKB%2FTrEMBL:E1W8F3,Genbank:YP_005180217.1	CDS	hypothetical protein	YP_005180217.1	11	NA	NA	sense	NC_016810.1	RefSeq	CDS	328931	329452	.	+	0	ID=cds276;Name=YP_005180217.1;Parent=gene289;Dbxref=UniProtKB%2FTrEMBL:E1W8F3,Genbank:YP_005180217.1;gbkey=CDS;product=hypothetical protein;protein_id=YP_005180217.1;transl_table=11	1	0	1	1	1	0	0	3	10	2	7	5	SL1344_0283	sciV	NA
cds277	cds277	YP_005180218.1	gene290	Similar to several Rhs proteins e.g. Escherichia coli RhsG accessory genetic element VgrG protein TR:O52672 %28EMBL:AF044503%29 %28713 aa%29 fasta scores: E%28%29: 0%2C 32.6%25 id in 580 aa	UniProtKB%2FTrEMBL:E1W8F4,Genbank:YP_005180218.1	CDS	Type VI secretion protein	YP_005180218.1	11	NA	sense	NC_016810.1	RefSeq	CDS	329849	332038	.	+	0	ID=cds277;Name=YP_005180218.1;Parent=gene290;Note=Similar to several Rhs proteins e.g. Escherichia coli RhsG accessory genetic element VgrG protein TR:O52672 %28EMBL:AF044503%29 %28713 aa%29 fasta scores: E%28%29: 0%2C 32.6%25 id in 580 aa;Dbxref=UniProtKB%2FTrEMBL:E1W8F4,Genbank:YP_005180218.1;gbkey=CDS;product=Type VI secretion protein;protein_id=YP_005180218.1;transl_table=11	7	1	0	4	37	2	0	5	11	6	8	9	SL1344_0284	vrgS	NA
cds278	cds278	YP_005180219.1	gene291	UniProtKB%2FTrEMBL:E1W8F5,Genbank:YP_005180219.1	CDS	hypothetical protein	YP_005180219.1	11	NA	NA	sense	NC_016810.1	RefSeq	CDS	332062	332508	.	+	0	ID=cds278;Name=YP_005180219.1;Parent=gene291;Dbxref=UniProtKB%2FTrEMBL:E1W8F5,Genbank:YP_005180219.1;gbkey=CDS;product=hypothetical protein;protein_id=YP_005180219.1;transl_table=11	0	0	0	0	0	1	0	1	0	0	1	2	SL1344_0285	sciW	NA
cds279	cds279	YP_005180220.1	gene292	UniProtKB%2FTrEMBL:E1W8F6,Genbank:YP_005180220.1	CDS	Rhs family protein	YP_005180220.1	11	NA	NA	sense	NC_016810.1	RefSeq	CDS	332521	336123	.	+	0	ID=cds279;Name=YP_005180220.1;Parent=gene292;Dbxref=UniProtKB%2FTrEMBL:E1W8F6,Genbank:YP_005180220.1;gbkey=CDS;product=Rhs family protein;protein_id=YP_005180220.1;transl_table=11	4	1	1	8	5	3	2	5	18	27	20	22	SL1344_0286	SL1344_0286	NA
cds280	cds280	YP_005180221.1	gene293	UniProtKB%2FTrEMBL:E1W8F7,Genbank:YP_005180221.1	CDS	hypothetical protein	YP_005180221.1	11	NA	NA	sense	NC_016810.1	RefSeq	CDS	336117	336380	.	+	0	ID=cds280;Name=YP_005180221.1;Parent=gene293;Dbxref=UniProtKB%2FTrEMBL:E1W8F7,Genbank:YP_005180221.1;gbkey=CDS;product=hypothetical protein;protein_id=YP_005180221.1;transl_table=11	2	4	0	2	3	6	1	2	29	30	28	30	SL1344_0286A	SL1344_0286A	NA
cds281	cds281	YP_005180222.1	gene295	UniProtKB%2FTrEMBL:E1W8F8,Genbank:YP_005180222.1	CDS	hypothetical protein	YP_005180222.1	11	NA	NA	sense	NC_016810.1	RefSeq	CDS	337307	337753	.	+	0	ID=cds281;Name=YP_005180222.1;Parent=gene295;Dbxref=UniProtKB%2FTrEMBL:E1W8F8,Genbank:YP_005180222.1;gbkey=CDS;product=hypothetical protein;protein_id=YP_005180222.1;transl_table=11	0	1	2	2	0	2	1	2	10	8	2	6	SL1344_0288	sciX	NA
cds282	cds282	YP_005180223.1	gene297	UniProtKB%2FTrEMBL:E1W8G0,Genbank:YP_005180223.1	CDS	hypothetical protein	YP_005180223.1	11	NA	NA	sense	NC_016810.1	RefSeq	CDS	339522	339830	.	+	0	ID=cds282;Name=YP_005180223.1;Parent=gene297;Dbxref=UniProtKB%2FTrEMBL:E1W8G0,Genbank:YP_005180223.1;gbkey=CDS;product=hypothetical protein;protein_id=YP_005180223.1;transl_table=11	0	0	0	0	6	1	0	2	19	12	24	12	SL1344_0291	SL1344_0291	NA
cds283	cds283	YP_005180224.1	gene301	UniProtKB%2FTrEMBL:E1W8G3,Genbank:YP_005180224.1	CDS	atypical fimbria lipoprotein	YP_005180224.1	11	NA	NA	sense	NC_016810.1	RefSeq	CDS	341687	342199	.	+	0	ID=cds283;Name=YP_005180224.1;Parent=gene301;Dbxref=UniProtKB%2FTrEMBL:E1W8G3,Genbank:YP_005180224.1;gbkey=CDS;product=atypical fimbria lipoprotein;protein_id=YP_005180224.1;transl_table=11	1	3	3	1	28	29	11	22	32	23	32	28	SL1344_0295	safA	NA
cds284	cds284	YP_005180225.1	gene302	UniProtKB%2FTrEMBL:E1W8G4,Genbank:YP_005180225.1	CDS	atypical fimbria chaperone	YP_005180225.1	11	NA	NA	sense	NC_016810.1	RefSeq	CDS	342307	343020	.	+	0	ID=cds284;Name=YP_005180225.1;Parent=gene302;Dbxref=UniProtKB%2FTrEMBL:E1W8G4,Genbank:YP_005180225.1;gbkey=CDS;product=atypical fimbria chaperone;protein_id=YP_005180225.1;transl_table=11	0	0	1	0	8	6	0	1	12	8	6	7	SL1344_0296	safB	NA
cds285	cds285	YP_005180226.1	gene303	UniProtKB%2FTrEMBL:E1W8G5,Genbank:YP_005180226.1	CDS	atypical fimbria outer membrane usher	YP_005180226.1	11	NA	NA	sense	NC_016810.1	RefSeq	CDS	343044	345554	.	+	0	ID=cds285;Name=YP_005180226.1;Parent=gene303;Dbxref=UniProtKB%2FTrEMBL:E1W8G5,Genbank:YP_005180226.1;gbkey=CDS;product=atypical fimbria outer membrane usher;protein_id=YP_005180226.1;transl_table=11	5	2	5	4	37	30	10	22	34	43	30	39	SL1344_0297	safC	NA
cds286	cds286	YP_005180227.1	gene304	UniProtKB%2FTrEMBL:E1W8G6,Genbank:YP_005180227.1	CDS	fimbrial structural subunit	YP_005180227.1	11	NA	NA	sense	NC_016810.1	RefSeq	CDS	345576	346046	.	+	0	ID=cds286;Name=YP_005180227.1;Parent=gene304;Dbxref=UniProtKB%2FTrEMBL:E1W8G6,Genbank:YP_005180227.1;gbkey=CDS;product=fimbrial structural subunit;protein_id=YP_005180227.1;transl_table=11	2	0	1	0	11	7	4	3	8	3	12	5	SL1344_0298	safD	NA
cds287	cds287	YP_005180228.1	gene305	UniProtKB%2FTrEMBL:E1W8G7,Genbank:YP_005180228.1	CDS	hypothetical protein	YP_005180228.1	11	NA	NA	sense	NC_016810.1	RefSeq	CDS	346452	347273	.	+	0	ID=cds287;Name=YP_005180228.1;Parent=gene305;Dbxref=UniProtKB%2FTrEMBL:E1W8G7,Genbank:YP_005180228.1;gbkey=CDS;product=hypothetical protein;protein_id=YP_005180228.1;transl_table=11	0	0	0	1	16	11	2	7	14	12	26	7	SL1344_0299	SL1344_0299	NA
cds288	cds288	YP_005180229.1	gene306	UniProtKB%2FTrEMBL:E1W8G8,Genbank:YP_005180229.1	CDS	LysR family transcriptional regulator	YP_005180229.1	11	NA	NA	sense	NC_016810.1	RefSeq	CDS	348088	349035	.	+	0	ID=cds288;Name=YP_005180229.1;Parent=gene306;Dbxref=UniProtKB%2FTrEMBL:E1W8G8,Genbank:YP_005180229.1;gbkey=CDS;product=LysR family transcriptional regulator;protein_id=YP_005180229.1;transl_table=11	3	1	4	3	13	9	5	4	18	13	12	14	SL1344_0300	sinR	NA
cds289	cds289	YP_005180230.1	gene307	UniProtKB%2FTrEMBL:E1W8G9,Genbank:YP_005180230.1	CDS	hypothetical protein	YP_005180230.1	11	NA	NA	sense	NC_016810.1	RefSeq	CDS	349152	349367	.	+	0	ID=cds289;Name=YP_005180230.1;Parent=gene307;Dbxref=UniProtKB%2FTrEMBL:E1W8G9,Genbank:YP_005180230.1;gbkey=CDS;product=hypothetical protein;protein_id=YP_005180230.1;transl_table=11	2	0	0	0	0	2	0	1	4	1	2	4	SL1344_0301	SL1344_0301	NA
cds290	cds290	YP_005180231.1	gene308	UniProtKB%2FTrEMBL:E1W8H0,Genbank:YP_005180231.1	CDS	outer membrane adhesin	YP_005180231.1	11	NA	NA	sense	NC_016810.1	RefSeq	CDS	349371	350090	.	-	0	ID=cds290;Name=YP_005180231.1;Parent=gene308;Dbxref=UniProtKB%2FTrEMBL:E1W8H0,Genbank:YP_005180231.1;gbkey=CDS;product=outer membrane adhesin;protein_id=YP_005180231.1;transl_table=11	2	0	1	2	137	83	32	41	71	49	76	38	SL1344_0302	pagN	NA
cds291	cds291	YP_005180232.1	gene309	UniProtKB%2FTrEMBL:E1W8H1,Genbank:YP_005180232.1	CDS	secreted protein	YP_005180232.1	11	NA	NA	sense	NC_016810.1	RefSeq	CDS	350421	350828	.	-	0	ID=cds291;Name=YP_005180232.1;Parent=gene309;Dbxref=UniProtKB%2FTrEMBL:E1W8H1,Genbank:YP_005180232.1;gbkey=CDS;product=secreted protein;protein_id=YP_005180232.1;transl_table=11	1	2	0	2	29	14	9	3	14	9	9	6	SL1344_0303	sciZ	NA
cds292	cds292	YP_005180233.1	gene310	UniProtKB%2FTrEMBL:E1W8H2,Genbank:YP_005180233.1	CDS	hydrolase	YP_005180233.1	11	NA	NA	sense	NC_016810.1	RefSeq	CDS	351199	351966	.	-	0	ID=cds292;Name=YP_005180233.1;Parent=gene310;Dbxref=UniProtKB%2FTrEMBL:E1W8H2,Genbank:YP_005180233.1;gbkey=CDS;product=hydrolase;protein_id=YP_005180233.1;transl_table=11	3	1	2	6	6	3	4	3	12	12	21	7	SL1344_0304	SL1344_0304	NA
cds293	cds293	YP_005180234.1	gene311	UniProtKB%2FTrEMBL:E1W8H3,Genbank:YP_005180234.1	CDS	acyl-CoA dehydrogenase	YP_005180234.1	11	NA	NA	sense	NC_016810.1	RefSeq	CDS	352075	354519	.	-	0	ID=cds293;Name=YP_005180234.1;Parent=gene311;Dbxref=UniProtKB%2FTrEMBL:E1W8H3,Genbank:YP_005180234.1;gbkey=CDS;product=acyl-CoA dehydrogenase;protein_id=YP_005180234.1;transl_table=11	3	7	3	4	45	49	21	55	87	88	111	92	SL1344_0305	SL1344_0305	STM0309
cds294	cds294	YP_005180235.1	gene312	UniProtKB%2FTrEMBL:E1W8H4,Genbank:YP_005180235.1	CDS	phosphoheptose isomerase	YP_005180235.1	11	NA	NA	sense	NC_016810.1	RefSeq	CDS	354759	355337	.	+	0	ID=cds294;Name=YP_005180235.1;Parent=gene312;Dbxref=UniProtKB%2FTrEMBL:E1W8H4,Genbank:YP_005180235.1;gbkey=CDS;product=phosphoheptose isomerase;protein_id=YP_005180235.1;transl_table=11	8	12	8	14	15	14	10	16	15	37	25	26	SL1344_0306	gmhA	STM0310
cds295	cds295	YP_005180236.1	gene313	UniProtKB%2FTrEMBL:E1W8H5,Genbank:YP_005180236.1	CDS	hypothetical protein	YP_005180236.1	11	NA	NA	sense	NC_016810.1	RefSeq	CDS	355550	356317	.	+	0	ID=cds295;Name=YP_005180236.1;Parent=gene313;Dbxref=UniProtKB%2FTrEMBL:E1W8H5,Genbank:YP_005180236.1;gbkey=CDS;product=hypothetical protein;protein_id=YP_005180236.1;transl_table=11	5	6	4	8	11	8	3	3	20	25	25	19	SL1344_0307	SL1344_0307	NA
cds296	cds296	YP_005180237.1	gene314	UniProtKB%2FTrEMBL:E1W8H6,Genbank:YP_005180237.1	CDS	hypothetical protein	YP_005180237.1	11	NA	NA	sense	NC_016810.1	RefSeq	CDS	356288	357028	.	-	0	ID=cds296;Name=YP_005180237.1;Parent=gene314;Dbxref=UniProtKB%2FTrEMBL:E1W8H6,Genbank:YP_005180237.1;gbkey=CDS;product=hypothetical protein;protein_id=YP_005180237.1;transl_table=11	4	3	3	5	3	1	1	3	21	21	11	16	SL1344_0308	yafK	NA
cds297	cds297	YP_005180238.1	gene315	UniProtKB%2FTrEMBL:E1W8H7,Genbank:YP_005180238.1	CDS	DNA polymerase IV	YP_005180238.1	11	NA	NA	sense	NC_016810.1	RefSeq	CDS	357278	358333	.	+	0	ID=cds297;Name=YP_005180238.1;Parent=gene315;Dbxref=UniProtKB%2FTrEMBL:E1W8H7,Genbank:YP_005180238.1;gbkey=CDS;product=DNA polymerase IV;protein_id=YP_005180238.1;transl_table=11	4	9	4	10	14	11	7	10	99	114	158	111	SL1344_0309	dbh	NA
cds298	cds298	YP_005180239.1	gene317	UniProtKB%2FTrEMBL:E1W8H9,Genbank:YP_005180239.1	CDS	putative peptide chain release factor	YP_005180239.1	11	NA	NA	sense	NC_016810.1	RefSeq	CDS	359681	360295	.	+	0	ID=cds298;Name=YP_005180239.1;Parent=gene317;Dbxref=UniProtKB%2FTrEMBL:E1W8H9,Genbank:YP_005180239.1;gbkey=CDS;product=putative peptide chain release factor;protein_id=YP_005180239.1;transl_table=11	2	0	1	4	5	9	6	5	68	74	53	73	SL1344_0311	prfH	NA
cds299	cds299	YP_005180240.1	gene318	UniProtKB%2FTrEMBL:E1W8I0,Genbank:YP_005180240.1	CDS	aminoacyl-histidine dipeptidase	YP_005180240.1	11	NA	NA	sense	NC_016810.1	RefSeq	CDS	360451	361908	.	-	0	ID=cds299;Name=YP_005180240.1;Parent=gene318;Dbxref=UniProtKB%2FTrEMBL:E1W8I0,Genbank:YP_005180240.1;gbkey=CDS;product=aminoacyl-histidine dipeptidase;protein_id=YP_005180240.1;transl_table=11	14	23	14	34	28	26	11	18	31	33	59	27	SL1344_0312	pepD	STM0316
cds300	cds300	YP_005180241.1	gene319	UniProtKB%2FTrEMBL:E1W8I1,Genbank:YP_005180241.1	CDS	xanthine-guanine phosphoribosyltransferase	YP_005180241.1	11	NA	NA	sense	NC_016810.1	RefSeq	CDS	362157	362615	.	+	0	ID=cds300;Name=YP_005180241.1;Parent=gene319;Dbxref=UniProtKB%2FTrEMBL:E1W8I1,Genbank:YP_005180241.1;gbkey=CDS;product=xanthine-guanine phosphoribosyltransferase;protein_id=YP_005180241.1;transl_table=11	11	20	28	17	3	6	3	4	32	31	41	61	SL1344_0313	gpt	STM0317
cds301	cds301	YP_005180242.1	gene320	UniProtKB%2FTrEMBL:E1W8I2,Genbank:YP_005180242.1	CDS	hypothetical protein	YP_005180242.1	11	NA	NA	sense	NC_016810.1	RefSeq	CDS	362704	363948	.	+	0	ID=cds301;Name=YP_005180242.1;Parent=gene320;Dbxref=UniProtKB%2FTrEMBL:E1W8I2,Genbank:YP_005180242.1;gbkey=CDS;product=hypothetical protein;protein_id=YP_005180242.1;transl_table=11	11	6	11	10	10	3	11	9	27	34	42	39	SL1344_0314	SL1344_0314	NA
cds302	cds302	YP_005180243.1	gene321	UniProtKB%2FTrEMBL:E1W8I3,Genbank:YP_005180243.1	CDS	curlin genes transcriptional activator	YP_005180243.1	11	NA	NA	sense	NC_016810.1	RefSeq	CDS	364006	364407	.	+	0	ID=cds302;Name=YP_005180243.1;Parent=gene321;Dbxref=UniProtKB%2FTrEMBL:E1W8I3,Genbank:YP_005180243.1;gbkey=CDS;product=curlin genes transcriptional activator;protein_id=YP_005180243.1;transl_table=11	5	10	7	10	7	6	4	8	18	23	28	23	SL1344_0315	crl	NA
cds303	cds303	YP_005180244.1	gene322	UniProtKB%2FTrEMBL:E1W8I4,Genbank:YP_005180244.1	CDS	outer membrane pore protein E	YP_005180244.1	11	NA	NA	sense	NC_016810.1	RefSeq	CDS	364458	365510	.	-	0	ID=cds303;Name=YP_005180244.1;Parent=gene322;Dbxref=UniProtKB%2FTrEMBL:E1W8I4,Genbank:YP_005180244.1;gbkey=CDS;product=outer membrane pore protein E;protein_id=YP_005180244.1;transl_table=11	1	0	1	1	5	6	3	10	25	19	31	32	SL1344_0316	phoE	STM0320
cds304	cds304	YP_005180245.1	gene323	UniProtKB%2FTrEMBL:E1W8I5,Genbank:YP_005180245.1	CDS	glutamate 5-kinase	YP_005180245.1	11	NA	NA	sense	NC_016810.1	RefSeq	CDS	365793	366896	.	+	0	ID=cds304;Name=YP_005180245.1;Parent=gene323;Dbxref=UniProtKB%2FTrEMBL:E1W8I5,Genbank:YP_005180245.1;gbkey=CDS;product=glutamate 5-kinase;protein_id=YP_005180245.1;transl_table=11	6	11	6	12	18	9	9	9	37	37	35	40	SL1344_0317	proB	STM0321
cds305	cds305	YP_005180246.1	gene324	UniProtKB%2FTrEMBL:E1W8I6,Genbank:YP_005180246.1	CDS	gamma-glutamyl phosphate reductase	YP_005180246.1	11	NA	NA	sense	NC_016810.1	RefSeq	CDS	366908	368158	.	+	0	ID=cds305;Name=YP_005180246.1;Parent=gene324;Dbxref=UniProtKB%2FTrEMBL:E1W8I6,Genbank:YP_005180246.1;gbkey=CDS;product=gamma-glutamyl phosphate reductase;protein_id=YP_005180246.1;transl_table=11	5	6	2	13	17	20	9	19	32	35	34	26	SL1344_0318	proA	STM0322
cds306	cds306	YP_005180247.1	gene326	UniProtKB%2FTrEMBL:E1W8I7,Genbank:YP_005180247.1	CDS	putative IS3 transposase	YP_005180247.1	11	NA	NA	sense	NC_016810.1	RefSeq	CDS	368675	369475	.	-	0	ID=cds306;Name=YP_005180247.1;Parent=gene326;Dbxref=UniProtKB%2FTrEMBL:E1W8I7,Genbank:YP_005180247.1;gbkey=CDS;product=putative IS3 transposase;protein_id=YP_005180247.1;transl_table=11	1	0	0	0	0	0	0	0	3	1	0	1	SL1344_0319	SL1344_0319	NA
cds307	cds307	YP_005180248.1	gene328	UniProtKB%2FTrEMBL:E1W8I8,Genbank:YP_005180248.1	CDS	hypothetical protein	YP_005180248.1	11	NA	NA	sense	NC_016810.1	RefSeq	CDS	370217	370540	.	+	0	ID=cds307;Name=YP_005180248.1;Parent=gene328;Dbxref=UniProtKB%2FTrEMBL:E1W8I8,Genbank:YP_005180248.1;gbkey=CDS;product=hypothetical protein;protein_id=YP_005180248.1;transl_table=11	4	7	7	5	15	21	11	24	16	10	39	29	SL1344_0322	SL1344_0322	NA
cds308	cds308	YP_005180249.1	gene329	UniProtKB%2FTrEMBL:E1W8I9,Genbank:YP_005180249.1	CDS	putative permease%2FMSF transporter	YP_005180249.1	11	NA	NA	sense	NC_016810.1	RefSeq	CDS	370836	372119	.	+	0	ID=cds308;Name=YP_005180249.1;Parent=gene329;Dbxref=UniProtKB%2FTrEMBL:E1W8I9,Genbank:YP_005180249.1;gbkey=CDS;product=putative permease%2FMSF transporter;protein_id=YP_005180249.1;transl_table=11	0	0	0	0	4	1	1	0	2	5	5	5	SL1344_0323	SL1344_0323	NA
cds309	cds309	YP_005180250.1	gene330	UniProtKB%2FTrEMBL:E1W8J0,Genbank:YP_005180250.1	CDS	3-isopropylmalate dehydratase large subunit	YP_005180250.1	11	NA	NA	sense	NC_016810.1	RefSeq	CDS	372251	373465	.	+	0	ID=cds309;Name=YP_005180250.1;Parent=gene330;Dbxref=UniProtKB%2FTrEMBL:E1W8J0,Genbank:YP_005180250.1;gbkey=CDS;product=3-isopropylmalate dehydratase large subunit;protein_id=YP_005180250.1;transl_table=11	0	0	0	0	1	0	2	0	2	1	4	4	SL1344_0324	leuC2	STM0329
cds310	cds310	YP_005180251.1	gene331	UniProtKB%2FTrEMBL:E1W8J1,Genbank:YP_005180251.1	CDS	3-isopropylmalate dehydratase small subunit	YP_005180251.1	11	NA	NA	sense	NC_016810.1	RefSeq	CDS	373674	374300	.	+	0	ID=cds310;Name=YP_005180251.1;Parent=gene331;Dbxref=UniProtKB%2FTrEMBL:E1W8J1,Genbank:YP_005180251.1;gbkey=CDS;product=3-isopropylmalate dehydratase small subunit;protein_id=YP_005180251.1;transl_table=11	0	0	1	0	0	0	1	0	3	4	1	5	SL1344_0325	leuD2	STM0330
cds311	cds311	YP_005180252.1	gene332	UniProtKB%2FTrEMBL:E1W8J2,Genbank:YP_005180252.1	CDS	putative fumarylacetoacetate %28faa%29 hydrolase	YP_005180252.1	11	NA	NA	sense	NC_016810.1	RefSeq	CDS	374315	375193	.	+	0	ID=cds311;Name=YP_005180252.1;Parent=gene332;Dbxref=UniProtKB%2FTrEMBL:E1W8J2,Genbank:YP_005180252.1;gbkey=CDS;product=putative fumarylacetoacetate %28faa%29 hydrolase;protein_id=YP_005180252.1;transl_table=11	0	0	0	0	0	1	1	2	1	4	2	5	SL1344_0326	SL1344_0326	NA
cds312	cds312	YP_005180253.1	gene333	UniProtKB%2FTrEMBL:E1W8J3,Genbank:YP_005180253.1	CDS	putative hydrolase or acyltransferase	YP_005180253.1	11	NA	NA	sense	NC_016810.1	RefSeq	CDS	375193	376107	.	+	0	ID=cds312;Name=YP_005180253.1;Parent=gene333;Dbxref=UniProtKB%2FTrEMBL:E1W8J3,Genbank:YP_005180253.1;gbkey=CDS;product=putative hydrolase or acyltransferase;protein_id=YP_005180253.1;transl_table=11	1	0	0	1	2	0	2	1	7	5	6	5	SL1344_0327	SL1344_0327	NA
cds313	cds313	YP_005180254.1	gene334	UniProtKB%2FTrEMBL:E1W8J4,Genbank:YP_005180254.1	CDS	putative lysR family transcriptional regulator	YP_005180254.1	11	NA	NA	sense	NC_016810.1	RefSeq	CDS	376141	377106	.	+	0	ID=cds313;Name=YP_005180254.1;Parent=gene334;Dbxref=UniProtKB%2FTrEMBL:E1W8J4,Genbank:YP_005180254.1;gbkey=CDS;product=putative lysR family transcriptional regulator;protein_id=YP_005180254.1;transl_table=11	1	0	2	1	5	1	0	3	7	14	13	18	SL1344_0328	SL1344_0328	NA
cds314	cds314	YP_005180255.1	gene335	UniProtKB%2FTrEMBL:E1W8J5,Genbank:YP_005180255.1	CDS	hypothetical protein	YP_005180255.1	11	NA	NA	sense	NC_016810.1	RefSeq	CDS	377051	377323	.	-	0	ID=cds314;Name=YP_005180255.1;Parent=gene335;Dbxref=UniProtKB%2FTrEMBL:E1W8J5,Genbank:YP_005180255.1;gbkey=CDS;product=hypothetical protein;protein_id=YP_005180255.1;transl_table=11	0	0	0	0	0	1	1	0	3	5	2	2	SL1344_0329	SL1344_0329	NA
cds315	cds315	YP_005180256.1	gene336	UniProtKB%2FTrEMBL:E1W8J6,Genbank:YP_005180256.1	CDS	secreted protein	YP_005180256.1	11	NA	NA	sense	NC_016810.1	RefSeq	CDS	378014	378412	.	+	0	ID=cds315;Name=YP_005180256.1;Parent=gene336;Dbxref=UniProtKB%2FTrEMBL:E1W8J6,Genbank:YP_005180256.1;gbkey=CDS;product=secreted protein;protein_id=YP_005180256.1;transl_table=11	0	0	0	0	4	1	2	0	7	5	0	4	SL1344_0330	SL1344_0330	NA
cds316	cds316	YP_005180257.1	gene337	UniProtKB%2FTrEMBL:E1W8J7,Genbank:YP_005180257.1	CDS	fimbrial chaperone protein	YP_005180257.1	11	NA	NA	sense	NC_016810.1	RefSeq	CDS	378459	379217	.	-	0	ID=cds316;Name=YP_005180257.1;Parent=gene337;Dbxref=UniProtKB%2FTrEMBL:E1W8J7,Genbank:YP_005180257.1;gbkey=CDS;product=fimbrial chaperone protein;protein_id=YP_005180257.1;transl_table=11	2	0	0	0	1	3	0	0	4	6	10	4	SL1344_0331	stbE	NA
cds317	cds317	YP_005180258.1	gene338	UniProtKB%2FTrEMBL:E1W8J8,Genbank:YP_005180258.1	CDS	putative fimbrial protein	YP_005180258.1	11	NA	NA	sense	NC_016810.1	RefSeq	CDS	379183	380508	.	-	0	ID=cds317;Name=YP_005180258.1;Parent=gene338;Dbxref=UniProtKB%2FTrEMBL:E1W8J8,Genbank:YP_005180258.1;gbkey=CDS;product=putative fimbrial protein;protein_id=YP_005180258.1;transl_table=11	0	0	0	0	1	2	3	0	12	8	9	3	SL1344_0332	stbD	NA
cds318	cds318	YP_005180259.1	gene339	UniProtKB%2FTrEMBL:E1W8J9,Genbank:YP_005180259.1	CDS	outer membrane fimbrial usher protein	YP_005180259.1	11	NA	NA	sense	NC_016810.1	RefSeq	CDS	380513	383080	.	-	0	ID=cds318;Name=YP_005180259.1;Parent=gene339;Dbxref=UniProtKB%2FTrEMBL:E1W8J9,Genbank:YP_005180259.1;gbkey=CDS;product=outer membrane fimbrial usher protein;protein_id=YP_005180259.1;transl_table=11	0	0	1	1	3	4	1	3	6	12	9	11	SL1344_0333	stbC	NA
cds319	cds319	YP_005180260.1	gene340	UniProtKB%2FTrEMBL:E1W8K0,Genbank:YP_005180260.1	CDS	fimbrial chaperone protein	YP_005180260.1	11	NA	NA	sense	NC_016810.1	RefSeq	CDS	383064	383825	.	-	0	ID=cds319;Name=YP_005180260.1;Parent=gene340;Dbxref=UniProtKB%2FTrEMBL:E1W8K0,Genbank:YP_005180260.1;gbkey=CDS;product=fimbrial chaperone protein;protein_id=YP_005180260.1;transl_table=11	0	0	0	0	0	0	0	0	1	0	0	1	SL1344_0334	stbB	NA
cds320	cds320	YP_005180261.1	gene341	UniProtKB%2FTrEMBL:E1W8K1,Genbank:YP_005180261.1	CDS	fimbrial protein	YP_005180261.1	11	NA	NA	sense	NC_016810.1	RefSeq	CDS	383887	384423	.	-	0	ID=cds320;Name=YP_005180261.1;Parent=gene341;Dbxref=UniProtKB%2FTrEMBL:E1W8K1,Genbank:YP_005180261.1;gbkey=CDS;product=fimbrial protein;protein_id=YP_005180261.1;transl_table=11	0	0	0	0	0	0	0	0	0	0	0	0	SL1344_0335	stbA	NA
cds321	cds321	YP_005180262.1	gene342	UniProtKB%2FTrEMBL:E1W8K2,Genbank:YP_005180262.1	CDS	transmembrane regulator	YP_005180262.1	11	NA	NA	sense	NC_016810.1	RefSeq	CDS	385057	385821	.	+	0	ID=cds321;Name=YP_005180262.1;Parent=gene342;Dbxref=UniProtKB%2FTrEMBL:E1W8K2,Genbank:YP_005180262.1;gbkey=CDS;product=transmembrane regulator;protein_id=YP_005180262.1;transl_table=11	10	4	0	4	8	5	3	6	17	10	22	10	SL1344_0336	SL1344_0336	NA
cds322	cds322	YP_005180263.1	gene343	UniProtKB%2FTrEMBL:E1W8K3,Genbank:YP_005180263.1	CDS	hypothetical protein	YP_005180263.1	11	NA	NA	sense	NC_016810.1	RefSeq	CDS	385794	386294	.	+	0	ID=cds322;Name=YP_005180263.1;Parent=gene343;Dbxref=UniProtKB%2FTrEMBL:E1W8K3,Genbank:YP_005180263.1;gbkey=CDS;product=hypothetical protein;protein_id=YP_005180263.1;transl_table=11	6	1	3	4	6	2	1	3	8	6	11	12	SL1344_0337	SL1344_0337	NA
cds323	cds323	YP_005180264.1	gene344	UniProtKB%2FTrEMBL:E1W8K4,Genbank:YP_005180264.1	CDS	putative rtn protein	YP_005180264.1	11	NA	NA	sense	NC_016810.1	RefSeq	CDS	386594	388168	.	+	0	ID=cds323;Name=YP_005180264.1;Parent=gene344;Dbxref=UniProtKB%2FTrEMBL:E1W8K4,Genbank:YP_005180264.1;gbkey=CDS;product=putative rtn protein;protein_id=YP_005180264.1;transl_table=11	5	4	3	1	1	3	1	7	18	13	14	10	SL1344_0338	SL1344_0338	NA
cds324	cds324	YP_005180265.1	gene345	UniProtKB%2FTrEMBL:E1W8K5,Genbank:YP_005180265.1	CDS	transmembrane regulator	YP_005180265.1	11	NA	NA	sense	NC_016810.1	RefSeq	CDS	388268	389011	.	+	0	ID=cds324;Name=YP_005180265.1;Parent=gene345;Dbxref=UniProtKB%2FTrEMBL:E1W8K5,Genbank:YP_005180265.1;gbkey=CDS;product=transmembrane regulator;protein_id=YP_005180265.1;transl_table=11	1	3	4	6	3	7	5	4	24	34	37	29	SL1344_0339	SL1344_0339	NA
cds325	cds325	YP_005180266.1	gene346	UniProtKB%2FTrEMBL:E1W8K6,Genbank:YP_005180266.1	CDS	hypothetical protein	YP_005180266.1	11	NA	NA	sense	NC_016810.1	RefSeq	CDS	388984	389472	.	+	0	ID=cds325;Name=YP_005180266.1;Parent=gene346;Dbxref=UniProtKB%2FTrEMBL:E1W8K6,Genbank:YP_005180266.1;gbkey=CDS;product=hypothetical protein;protein_id=YP_005180266.1;transl_table=11	1	2	1	4	2	3	1	3	8	14	16	11	SL1344_0340	SL1344_0340	NA
cds326	cds326	YP_005180267.1	gene347	UniProtKB%2FTrEMBL:E1W8K7,Genbank:YP_005180267.1	CDS	outer membrane protein	YP_005180267.1	11	NA	NA	sense	NC_016810.1	RefSeq	CDS	389874	390398	.	+	0	ID=cds326;Name=YP_005180267.1;Parent=gene347;Dbxref=UniProtKB%2FTrEMBL:E1W8K7,Genbank:YP_005180267.1;gbkey=CDS;product=outer membrane protein;protein_id=YP_005180267.1;transl_table=11	0	0	0	1	3	1	0	0	8	6	4	8	SL1344_0341	SL1344_0341	NA
cds327	cds327	YP_005180268.1	gene348	UniProtKB%2FTrEMBL:E1W8K8,Genbank:YP_005180268.1	CDS	transcriptional regulator	YP_005180268.1	11	NA	NA	sense	NC_016810.1	RefSeq	CDS	390542	391183	.	+	0	ID=cds327;Name=YP_005180268.1;Parent=gene348;Dbxref=UniProtKB%2FTrEMBL:E1W8K8,Genbank:YP_005180268.1;gbkey=CDS;product=transcriptional regulator;protein_id=YP_005180268.1;transl_table=11	0	0	0	0	1	0	1	0	10	8	11	6	SL1344_0342	SL1344_0342	NA
cds328	cds328	YP_005180269.1	gene349	UniProtKB%2FTrEMBL:E1W8K9,Genbank:YP_005180269.1	CDS	secreted protein	YP_005180269.1	11	NA	NA	sense	NC_016810.1	RefSeq	CDS	391194	391418	.	+	0	ID=cds328;Name=YP_005180269.1;Parent=gene349;Dbxref=UniProtKB%2FTrEMBL:E1W8K9,Genbank:YP_005180269.1;gbkey=CDS;product=secreted protein;protein_id=YP_005180269.1;transl_table=11	0	0	0	0	0	0	0	0	6	2	5	5	SL1344_0343	SL1344_0343	NA
cds329	cds329	YP_005180270.1	gene350	UniProtKB%2FTrEMBL:E1W8L0,Genbank:YP_005180270.1	CDS	lipoprotein	YP_005180270.1	11	NA	NA	sense	NC_016810.1	RefSeq	CDS	391476	391835	.	+	0	ID=cds329;Name=YP_005180270.1;Parent=gene350;Dbxref=UniProtKB%2FTrEMBL:E1W8L0,Genbank:YP_005180270.1;gbkey=CDS;product=lipoprotein;protein_id=YP_005180270.1;transl_table=11	1	0	1	0	2	0	0	0	7	5	9	7	SL1344_0344	SL1344_0344	NA
cds330	cds330	YP_005180271.1	gene351	UniProtKB%2FTrEMBL:E1W8L1,Genbank:YP_005180271.1	CDS	putative outer membrane efflux lipoprotein	YP_005180271.1	11	NA	NA	sense	NC_016810.1	RefSeq	CDS	391905	393362	.	-	0	ID=cds330;Name=YP_005180271.1;Parent=gene351;Dbxref=UniProtKB%2FTrEMBL:E1W8L1,Genbank:YP_005180271.1;gbkey=CDS;product=putative outer membrane efflux lipoprotein;protein_id=YP_005180271.1;transl_table=11	0	0	1	0	0	0	0	1	2	3	3	1	SL1344_0345	SL1344_0345	NA
cds331	cds331	YP_005180272.1	gene352	UniProtKB%2FTrEMBL:E1W8L2,Genbank:YP_005180272.1	CDS	putative cation efflux protein	YP_005180272.1	11	NA	NA	sense	NC_016810.1	RefSeq	CDS	393379	396546	.	-	0	ID=cds331;Name=YP_005180272.1;Parent=gene352;Dbxref=UniProtKB%2FTrEMBL:E1W8L2,Genbank:YP_005180272.1;gbkey=CDS;product=putative cation efflux protein;protein_id=YP_005180272.1;transl_table=11	0	1	0	1	1	1	1	0	2	1	7	2	SL1344_0346	SL1344_0346	NA
cds332	cds332	YP_005180273.1	gene353	UniProtKB%2FTrEMBL:E1W8L3,Genbank:YP_005180273.1	CDS	putative cation efflux pump	YP_005180273.1	11	NA	NA	sense	NC_016810.1	RefSeq	CDS	396543	397553	.	-	0	ID=cds332;Name=YP_005180273.1;Parent=gene353;Dbxref=UniProtKB%2FTrEMBL:E1W8L3,Genbank:YP_005180273.1;gbkey=CDS;product=putative cation efflux pump;protein_id=YP_005180273.1;transl_table=11	0	0	0	0	0	0	0	0	0	1	2	0	SL1344_0347	SL1344_0347	NA
cds333	cds333	YP_005180274.1	gene354	UniProtKB%2FTrEMBL:E1W8L4,Genbank:YP_005180274.1	CDS	putative cation transport atpase	YP_005180274.1	11	NA	NA	sense	NC_016810.1	RefSeq	CDS	398046	400334	.	+	0	ID=cds333;Name=YP_005180274.1;Parent=gene354;Dbxref=UniProtKB%2FTrEMBL:E1W8L4,Genbank:YP_005180274.1;gbkey=CDS;product=putative cation transport atpase;protein_id=YP_005180274.1;transl_table=11	0	0	0	0	2	3	1	1	4	2	7	2	SL1344_0348	SL1344_0348	STM0353
cds334	cds334	YP_005180275.1	gene355	UniProtKB%2FTrEMBL:E1W8L5,Genbank:YP_005180275.1	CDS	transcriptional regulator	YP_005180275.1	11	NA	NA	sense	NC_016810.1	RefSeq	CDS	400346	400810	.	+	0	ID=cds334;Name=YP_005180275.1;Parent=gene355;Dbxref=UniProtKB%2FTrEMBL:E1W8L5,Genbank:YP_005180275.1;gbkey=CDS;product=transcriptional regulator;protein_id=YP_005180275.1;transl_table=11	0	0	0	0	0	0	0	0	0	0	1	0	SL1344_0349	SL1344_0349	NA
cds335	cds335	YP_005180276.1	gene356	UniProtKB%2FTrEMBL:E1W8L6,Genbank:YP_005180276.1	CDS	putative metal-binding transport protein	YP_005180276.1	11	NA	NA	sense	NC_016810.1	RefSeq	CDS	400888	401082	.	+	0	ID=cds335;Name=YP_005180276.1;Parent=gene356;Dbxref=UniProtKB%2FTrEMBL:E1W8L6,Genbank:YP_005180276.1;gbkey=CDS;product=putative metal-binding transport protein;protein_id=YP_005180276.1;transl_table=11	4	0	1	2	1	2	2	1	3	3	2	2	SL1344_0350	SL1344_0350	NA
cds336	cds336	YP_005180277.1	gene357	UniProtKB%2FTrEMBL:E1W8L7,Genbank:YP_005180277.1	CDS	putative metabolite transport protein	YP_005180277.1	11	NA	NA	sense	NC_016810.1	RefSeq	CDS	401375	402628	.	+	0	ID=cds336;Name=YP_005180277.1;Parent=gene357;Dbxref=UniProtKB%2FTrEMBL:E1W8L7,Genbank:YP_005180277.1;gbkey=CDS;product=putative metabolite transport protein;protein_id=YP_005180277.1;transl_table=11	1	1	1	0	10	10	3	11	23	15	27	18	SL1344_0351	SL1344_0351	NA
cds337	cds337	YP_005180278.1	gene358	UniProtKB%2FTrEMBL:E1W8L8,Genbank:YP_005180278.1	CDS	type III restriction-modification system enzyme %28StyLTI%29 modification methylase	YP_005180278.1	11	NA	NA	sense	NC_016810.1	RefSeq	CDS	402817	404775	.	+	0	ID=cds337;Name=YP_005180278.1;Parent=gene358;Dbxref=UniProtKB%2FTrEMBL:E1W8L8,Genbank:YP_005180278.1;gbkey=CDS;product=type III restriction-modification system enzyme %28StyLTI%29 modification methylase;protein_id=YP_005180278.1;transl_table=11	8	9	15	15	11	4	5	6	18	20	13	20	SL1344_0352	mod	NA
cds338	cds338	YP_005180279.1	gene359	UniProtKB%2FTrEMBL:E1W8L9,Genbank:YP_005180279.1	CDS	type III restriction-modification system enzyme %28StyLTI%29	YP_005180279.1	11	NA	NA	sense	NC_016810.1	RefSeq	CDS	404782	407757	.	+	0	ID=cds338;Name=YP_005180279.1;Parent=gene359;Dbxref=UniProtKB%2FTrEMBL:E1W8L9,Genbank:YP_005180279.1;gbkey=CDS;product=type III restriction-modification system enzyme %28StyLTI%29;protein_id=YP_005180279.1;transl_table=11	14	22	11	19	12	7	4	11	29	29	45	32	SL1344_0353	res	NA
cds339	cds339	YP_005180280.1	gene360	UniProtKB%2FTrEMBL:E1W8M0,Genbank:YP_005180280.1	CDS	hypothetical protein	YP_005180280.1	11	NA	NA	sense	NC_016810.1	RefSeq	CDS	408034	408135	.	+	0	ID=cds339;Name=YP_005180280.1;Parent=gene360;Dbxref=UniProtKB%2FTrEMBL:E1W8M0,Genbank:YP_005180280.1;gbkey=CDS;product=hypothetical protein;protein_id=YP_005180280.1;transl_table=11	3	1	1	0	4	2	1	1	4	4	1	0	SL1344_0354	SL1344_0354	NA
cds340	cds340	YP_005180281.1	gene361	UniProtKB%2FTrEMBL:E1W8M1,Genbank:YP_005180281.1	CDS	terminal oxidase subunit I	YP_005180281.1	11	NA	NA	sense	NC_016810.1	RefSeq	CDS	408252	409655	.	+	0	ID=cds340;Name=YP_005180281.1;Parent=gene361;Dbxref=UniProtKB%2FTrEMBL:E1W8M1,Genbank:YP_005180281.1;gbkey=CDS;product=terminal oxidase subunit I;protein_id=YP_005180281.1;transl_table=11	3	1	0	3	9	5	3	1	17	13	7	11	SL1344_0355	SL1344_0355	NA
cds341	cds341	YP_005180282.1	gene362	UniProtKB%2FTrEMBL:E1W8M2,Genbank:YP_005180282.1	CDS	terminal oxidase subunit II	YP_005180282.1	11	NA	NA	sense	NC_016810.1	RefSeq	CDS	409652	410662	.	+	0	ID=cds341;Name=YP_005180282.1;Parent=gene362;Dbxref=UniProtKB%2FTrEMBL:E1W8M2,Genbank:YP_005180282.1;gbkey=CDS;product=terminal oxidase subunit II;protein_id=YP_005180282.1;transl_table=11	6	5	1	4	7	12	7	6	28	39	20	10	SL1344_0356	SL1344_0356	NA
cds342	cds342	YP_005180283.1	gene363	UniProtKB%2FTrEMBL:E1W8M3,Genbank:YP_005180283.1	CDS	hypothetical protein	YP_005180283.1	11	NA	NA	sense	NC_016810.1	RefSeq	CDS	410679	410903	.	+	0	ID=cds342;Name=YP_005180283.1;Parent=gene363;Dbxref=UniProtKB%2FTrEMBL:E1W8M3,Genbank:YP_005180283.1;gbkey=CDS;product=hypothetical protein;protein_id=YP_005180283.1;transl_table=11	0	0	0	0	1	1	1	0	2	5	1	0	SL1344_0357	SL1344_0357	NA
cds343	cds343	YP_005180284.1	gene364	UniProtKB%2FTrEMBL:E1W8M4,Genbank:YP_005180284.1	CDS	AraC family transcriptional regulator	YP_005180284.1	11	NA	NA	sense	NC_016810.1	RefSeq	CDS	410999	412003	.	+	0	ID=cds343;Name=YP_005180284.1;Parent=gene364;Dbxref=UniProtKB%2FTrEMBL:E1W8M4,Genbank:YP_005180284.1;gbkey=CDS;product=AraC family transcriptional regulator;protein_id=YP_005180284.1;transl_table=11	10	4	5	5	17	20	18	13	70	80	69	64	SL1344_0358	SL1344_0358	NA
cds344	cds344	YP_005180285.1	gene365	UniProtKB%2FTrEMBL:E1W8M5,Genbank:YP_005180285.1	CDS	ferrioxamine B receptor	YP_005180285.1	11	NA	NA	sense	NC_016810.1	RefSeq	CDS	412149	414257	.	+	0	ID=cds344;Name=YP_005180285.1;Parent=gene365;Dbxref=UniProtKB%2FTrEMBL:E1W8M5,Genbank:YP_005180285.1;gbkey=CDS;product=ferrioxamine B receptor;protein_id=YP_005180285.1;transl_table=11	1	2	0	5	12	8	4	3	31	27	49	33	SL1344_0359	foxA	STM0364
cds345	cds345	YP_005180286.1	gene366	UniProtKB%2FTrEMBL:E1W8M6,Genbank:YP_005180286.1	CDS	RhtC-like transporter	YP_005180286.1	11	NA	NA	sense	NC_016810.1	RefSeq	CDS	414298	414930	.	-	0	ID=cds345;Name=YP_005180286.1;Parent=gene366;Dbxref=UniProtKB%2FTrEMBL:E1W8M6,Genbank:YP_005180286.1;gbkey=CDS;product=RhtC-like transporter;protein_id=YP_005180286.1;transl_table=11	0	0	3	1	35	32	25	38	44	58	91	48	SL1344_0360	SL1344_0360	NA
cds346	cds346	YP_005180287.1	gene367	UniProtKB%2FTrEMBL:E1W8M7,Genbank:YP_005180287.1	CDS	secreted protein	YP_005180287.1	11	NA	NA	sense	NC_016810.1	RefSeq	CDS	415162	415437	.	+	0	ID=cds346;Name=YP_005180287.1;Parent=gene367;Dbxref=UniProtKB%2FTrEMBL:E1W8M7,Genbank:YP_005180287.1;gbkey=CDS;product=secreted protein;protein_id=YP_005180287.1;transl_table=11	0	2	4	5	15	6	3	8	6	9	11	7	SL1344_0361	SL1344_0361	NA
cds347	cds347	YP_005180288.1	gene368	UniProtKB%2FTrEMBL:E1W8M8,Genbank:YP_005180288.1	CDS	propionate catabolism operon regulatory protein	YP_005180288.1	11	NA	NA	sense	NC_016810.1	RefSeq	CDS	415573	417198	.	-	0	ID=cds347;Name=YP_005180288.1;Parent=gene368;Dbxref=UniProtKB%2FTrEMBL:E1W8M8,Genbank:YP_005180288.1;gbkey=CDS;product=propionate catabolism operon regulatory protein;protein_id=YP_005180288.1;transl_table=11	0	5	0	1	2	6	0	2	6	9	10	8	SL1344_0362	prpR	NA
cds348	cds348	YP_005180289.1	gene369	UniProtKB%2FTrEMBL:E1W8M9,Genbank:YP_005180289.1	CDS	carboxyvinyl-carboxyphosphonate phosphorylmutase	YP_005180289.1	11	NA	NA	sense	NC_016810.1	RefSeq	CDS	417463	418350	.	+	0	ID=cds348;Name=YP_005180289.1;Parent=gene369;Dbxref=UniProtKB%2FTrEMBL:E1W8M9,Genbank:YP_005180289.1;gbkey=CDS;product=carboxyvinyl-carboxyphosphonate phosphorylmutase;protein_id=YP_005180289.1;transl_table=11	0	0	0	1	0	0	0	0	1	0	1	3	SL1344_0363	prpB	STM0368
cds349	cds349	YP_005180290.1	gene370	UniProtKB%2FTrEMBL:E1W8N0,Genbank:YP_005180290.1	CDS	methylcitrate synthase	YP_005180290.1	11	NA	NA	sense	NC_016810.1	RefSeq	CDS	418473	419642	.	+	0	ID=cds349;Name=YP_005180290.1;Parent=gene370;Dbxref=UniProtKB%2FTrEMBL:E1W8N0,Genbank:YP_005180290.1;gbkey=CDS;product=methylcitrate synthase;protein_id=YP_005180290.1;transl_table=11	1	0	0	0	0	0	0	0	2	3	1	1	SL1344_0364	prpC	STM0369
cds350	cds350	YP_005180291.1	gene371	UniProtKB%2FTrEMBL:E1W8N1,Genbank:YP_005180291.1	CDS	PrpD protein	YP_005180291.1	11	NA	NA	sense	NC_016810.1	RefSeq	CDS	419682	421133	.	+	0	ID=cds350;Name=YP_005180291.1;Parent=gene371;Dbxref=UniProtKB%2FTrEMBL:E1W8N1,Genbank:YP_005180291.1;gbkey=CDS;product=PrpD protein;protein_id=YP_005180291.1;transl_table=11	0	0	0	0	1	3	1	0	1	1	8	4	SL1344_0365	prpD	STM0370
cds351	cds351	YP_005180292.1	gene372	UniProtKB%2FTrEMBL:E1W8N2,Genbank:YP_005180292.1	CDS	PrpE protein	YP_005180292.1	11	NA	NA	sense	NC_016810.1	RefSeq	CDS	421174	423060	.	+	0	ID=cds351;Name=YP_005180292.1;Parent=gene372;Dbxref=UniProtKB%2FTrEMBL:E1W8N2,Genbank:YP_005180292.1;gbkey=CDS;product=PrpE protein;protein_id=YP_005180292.1;transl_table=11	0	0	0	1	3	3	0	1	2	5	13	5	SL1344_0366	prpE	STM0371
cds352	cds352	YP_005180293.1	gene373	UniProtKB%2FTrEMBL:E1W8N3,Genbank:YP_005180293.1	CDS	delta-aminolevulinic acid dehydratase	YP_005180293.1	11	NA	NA	sense	NC_016810.1	RefSeq	CDS	423164	424138	.	-	0	ID=cds352;Name=YP_005180293.1;Parent=gene373;Dbxref=UniProtKB%2FTrEMBL:E1W8N3,Genbank:YP_005180293.1;gbkey=CDS;product=delta-aminolevulinic acid dehydratase;protein_id=YP_005180293.1;transl_table=11	19	26	14	30	5	4	2	9	26	27	21	11	SL1344_0367	hemB	STM0372
cds353	cds353	YP_005180294.1	gene374	UniProtKB%2FTrEMBL:E1W8N4,Genbank:YP_005180294.1	CDS	autotransporter%2Fvirulence factor	YP_005180294.1	11	NA	NA	sense	NC_016810.1	RefSeq	CDS	424651	427587	.	+	0	ID=cds353;Name=YP_005180294.1;Parent=gene374;Dbxref=UniProtKB%2FTrEMBL:E1W8N4,Genbank:YP_005180294.1;gbkey=CDS;product=autotransporter%2Fvirulence factor;protein_id=YP_005180294.1;transl_table=11	5	6	5	5	9	9	8	5	38	37	44	34	SL1344_0368	SL1344_0368	NA
cds354	cds354	YP_005180295.1	gene375	UniProtKB%2FTrEMBL:E1W8N5,Genbank:YP_005180295.1	CDS	hypothetical protein	YP_005180295.1	11	NA	NA	sense	NC_016810.1	RefSeq	CDS	427673	428296	.	+	0	ID=cds354;Name=YP_005180295.1;Parent=gene375;Dbxref=UniProtKB%2FTrEMBL:E1W8N5,Genbank:YP_005180295.1;gbkey=CDS;product=hypothetical protein;protein_id=YP_005180295.1;transl_table=11	1	1	1	2	0	0	0	6	7	9	5	3	SL1344_0369	SL1344_0369	NA
cds355	cds355	YP_005180296.1	gene376	UniProtKB%2FTrEMBL:E1W8N6,Genbank:YP_005180296.1	CDS	penicillin-binding protein AmpH	YP_005180296.1	11	NA	NA	sense	NC_016810.1	RefSeq	CDS	428341	429471	.	-	0	ID=cds355;Name=YP_005180296.1;Parent=gene376;Dbxref=UniProtKB%2FTrEMBL:E1W8N6,Genbank:YP_005180296.1;gbkey=CDS;product=penicillin-binding protein AmpH;protein_id=YP_005180296.1;transl_table=11	2	1	2	3	3	5	4	3	14	16	18	19	SL1344_0370	ampH	NA
cds356	cds356	YP_005180297.1	gene377	UniProtKB%2FTrEMBL:E1W8N7,Genbank:YP_005180297.1	CDS	ABC-transporter inner membrane protein SbmA	YP_005180297.1	11	NA	NA	sense	NC_016810.1	RefSeq	CDS	429947	431065	.	+	0	ID=cds356;Name=YP_005180297.1;Parent=gene377;Dbxref=UniProtKB%2FTrEMBL:E1W8N7,Genbank:YP_005180297.1;gbkey=CDS;product=ABC-transporter inner membrane protein SbmA;protein_id=YP_005180297.1;transl_table=11	5	3	5	5	3	5	2	7	18	14	14	12	SL1344_0371	sbmA	NA
cds357	cds357	YP_005180298.1	gene378	UniProtKB%2FTrEMBL:E1W8N8,Genbank:YP_005180298.1	CDS	putative lipoprotein	YP_005180298.1	11	NA	NA	sense	NC_016810.1	RefSeq	CDS	431080	432174	.	+	0	ID=cds357;Name=YP_005180298.1;Parent=gene378;Dbxref=UniProtKB%2FTrEMBL:E1W8N8,Genbank:YP_005180298.1;gbkey=CDS;product=putative lipoprotein;protein_id=YP_005180298.1;transl_table=11	6	12	5	18	7	7	8	10	23	33	26	22	SL1344_0372	yaiW	NA
cds358	cds358	YP_005180299.1	gene379	UniProtKB%2FTrEMBL:E1W8N9,Genbank:YP_005180299.1	CDS	hypothetical protein	YP_005180299.1	11	NA	NA	sense	NC_016810.1	RefSeq	CDS	432212	432520	.	-	0	ID=cds358;Name=YP_005180299.1;Parent=gene379;Dbxref=UniProtKB%2FTrEMBL:E1W8N9,Genbank:YP_005180299.1;gbkey=CDS;product=hypothetical protein;protein_id=YP_005180299.1;transl_table=11	3	4	1	2	13	3	1	6	32	26	49	44	SL1344_0373	SL1344_0373	NA
cds359	cds359	YP_005180300.1	gene380	UniProtKB%2FTrEMBL:E1W8P0,Genbank:YP_005180300.1	CDS	hypothetical protein	YP_005180300.1	11	NA	NA	sense	NC_016810.1	RefSeq	CDS	432788	433003	.	+	0	ID=cds359;Name=YP_005180300.1;Parent=gene380;Dbxref=UniProtKB%2FTrEMBL:E1W8P0,Genbank:YP_005180300.1;gbkey=CDS;product=hypothetical protein;protein_id=YP_005180300.1;transl_table=11	8	2	2	3	29	23	24	38	42	40	80	72	SL1344_0374	SL1344_0374	NA
cds360	cds360	YP_005180301.1	gene381	UniProtKB%2FTrEMBL:E1W8P1,Genbank:YP_005180301.1	CDS	D-alanine--D-alanine ligase	YP_005180301.1	11	NA	NA	sense	NC_016810.1	RefSeq	CDS	433029	434123	.	-	0	ID=cds360;Name=YP_005180301.1;Parent=gene381;Dbxref=UniProtKB%2FTrEMBL:E1W8P1,Genbank:YP_005180301.1;gbkey=CDS;product=D-alanine--D-alanine ligase;protein_id=YP_005180301.1;transl_table=11	7	10	6	9	9	12	9	5	27	33	28	36	SL1344_0375	ddlA	STM0380
cds361	cds361	YP_005180302.1	gene382	UniProtKB%2FTrEMBL:E1W8P2,Genbank:YP_005180302.1	CDS	hypothetical protein	YP_005180302.1	11	NA	NA	sense	NC_016810.1	RefSeq	CDS	434201	434914	.	+	0	ID=cds361;Name=YP_005180302.1;Parent=gene382;Dbxref=UniProtKB%2FTrEMBL:E1W8P2,Genbank:YP_005180302.1;gbkey=CDS;product=hypothetical protein;protein_id=YP_005180302.1;transl_table=11	0	0	0	0	4	2	1	3	4	6	8	6	SL1344_0376	SL1344_0376	NA
cds362	cds362	YP_005180303.1	gene383	UniProtKB%2FTrEMBL:E1W8P3,Genbank:YP_005180303.1	CDS	efflux pump protein	YP_005180303.1	11	NA	NA	sense	NC_016810.1	RefSeq	CDS	435083	436294	.	+	0	ID=cds362;Name=YP_005180303.1;Parent=gene383;Dbxref=UniProtKB%2FTrEMBL:E1W8P3,Genbank:YP_005180303.1;gbkey=CDS;product=efflux pump protein;protein_id=YP_005180303.1;transl_table=11	0	1	3	4	5	5	0	0	6	6	8	8	SL1344_0377	SL1344_0377	NA
cds363	cds363	YP_005180304.1	gene384	UniProtKB%2FTrEMBL:E1W8P4,Genbank:YP_005180304.1	CDS	hypothetical protein	YP_005180304.1	11	NA	NA	sense	NC_016810.1	RefSeq	CDS	436585	436851	.	+	0	ID=cds363;Name=YP_005180304.1;Parent=gene384;Dbxref=UniProtKB%2FTrEMBL:E1W8P4,Genbank:YP_005180304.1;gbkey=CDS;product=hypothetical protein;protein_id=YP_005180304.1;transl_table=11	1	3	1	1	58	25	17	30	41	20	51	14	SL1344_0378	SL1344_0378	NA
cds364	cds364	YP_005180305.1	gene385	UniProtKB%2FTrEMBL:E1W8P5,Genbank:YP_005180305.1	CDS	phosphate starvation-inducible protein PsiF	YP_005180305.1	11	NA	NA	sense	NC_016810.1	RefSeq	CDS	437203	437523	.	+	0	ID=cds364;Name=YP_005180305.1;Parent=gene385;Dbxref=UniProtKB%2FTrEMBL:E1W8P5,Genbank:YP_005180305.1;gbkey=CDS;product=phosphate starvation-inducible protein PsiF;protein_id=YP_005180305.1;transl_table=11	0	0	0	0	3	3	4	2	3	7	13	8	SL1344_0379	psiF	NA
cds365	cds365	YP_005180306.1	gene386	UniProtKB%2FTrEMBL:E1W8P6,Genbank:YP_005180306.1	CDS	adrA protein	YP_005180306.1	11	NA	NA	sense	NC_016810.1	RefSeq	CDS	437615	438727	.	+	0	ID=cds365;Name=YP_005180306.1;Parent=gene386;Dbxref=UniProtKB%2FTrEMBL:E1W8P6,Genbank:YP_005180306.1;gbkey=CDS;product=adrA protein;protein_id=YP_005180306.1;transl_table=11	1	1	3	5	11	7	5	6	9	13	21	19	SL1344_0380	adrA	NA
cds366	cds366	YP_005180307.1	gene387	UniProtKB%2FTrEMBL:E1W8P7,Genbank:YP_005180307.1	CDS	pyrroline-5-carboxylate reductase	YP_005180307.1	11	NA	NA	sense	NC_016810.1	RefSeq	CDS	438742	439551	.	-	0	ID=cds366;Name=YP_005180307.1;Parent=gene387;Dbxref=UniProtKB%2FTrEMBL:E1W8P7,Genbank:YP_005180307.1;gbkey=CDS;product=pyrroline-5-carboxylate reductase;protein_id=YP_005180307.1;transl_table=11	4	5	7	5	12	1	7	3	25	24	17	19	SL1344_0381	proC	STM0386
cds367	cds367	YP_005180308.1	gene388	UniProtKB%2FTrEMBL:E1W8P8,Genbank:YP_005180308.1	CDS	hypothetical protein	YP_005180308.1	11	NA	NA	sense	NC_016810.1	RefSeq	CDS	439691	440146	.	+	0	ID=cds367;Name=YP_005180308.1;Parent=gene388;Dbxref=UniProtKB%2FTrEMBL:E1W8P8,Genbank:YP_005180308.1;gbkey=CDS;product=hypothetical protein;protein_id=YP_005180308.1;transl_table=11	5	5	6	2	3	0	5	1	6	11	3	2	SL1344_0382	SL1344_0382	NA
cds368	cds368	YP_005180309.1	gene389	UniProtKB%2FTrEMBL:E1W8P9,Genbank:YP_005180309.1	CDS	shikimate kinase	YP_005180309.1	11	NA	NA	sense	NC_016810.1	RefSeq	CDS	440331	440876	.	+	0	ID=cds368;Name=YP_005180309.1;Parent=gene389;Dbxref=UniProtKB%2FTrEMBL:E1W8P9,Genbank:YP_005180309.1;gbkey=CDS;product=shikimate kinase;protein_id=YP_005180309.1;transl_table=11	10	15	14	17	13	9	11	9	30	31	19	34	SL1344_0383	aroL	STM0388
cds369	cds369	YP_005180310.1	gene390	UniProtKB%2FTrEMBL:E1W8Q0,Genbank:YP_005180310.1	CDS	hypothetical protein	YP_005180310.1	11	NA	NA	sense	NC_016810.1	RefSeq	CDS	440903	441094	.	+	0	ID=cds369;Name=YP_005180310.1;Parent=gene390;Dbxref=UniProtKB%2FTrEMBL:E1W8Q0,Genbank:YP_005180310.1;gbkey=CDS;product=hypothetical protein;protein_id=YP_005180310.1;transl_table=11	11	5	5	9	13	9	1	6	15	13	10	10	SL1344_0384	SL1344_0384	NA
cds370	cds370	YP_005180311.1	gene391	UniProtKB%2FTrEMBL:E1W8Q1,Genbank:YP_005180311.1	CDS	AroM protein	YP_005180311.1	11	NA	NA	sense	NC_016810.1	RefSeq	CDS	441345	442022	.	+	0	ID=cds370;Name=YP_005180311.1;Parent=gene391;Dbxref=UniProtKB%2FTrEMBL:E1W8Q1,Genbank:YP_005180311.1;gbkey=CDS;product=AroM protein;protein_id=YP_005180311.1;transl_table=11	8	4	5	12	9	7	4	8	21	12	19	19	SL1344_0385	aroM	NA
cds371	cds371	YP_005180312.1	gene392	UniProtKB%2FTrEMBL:E1W8Q2,Genbank:YP_005180312.1	CDS	hypothetical protein	YP_005180312.1	11	NA	NA	sense	NC_016810.1	RefSeq	CDS	442093	442377	.	+	0	ID=cds371;Name=YP_005180312.1;Parent=gene392;Dbxref=UniProtKB%2FTrEMBL:E1W8Q2,Genbank:YP_005180312.1;gbkey=CDS;product=hypothetical protein;protein_id=YP_005180312.1;transl_table=11	10	4	6	13	22	13	13	10	35	33	33	31	SL1344_0386	SL1344_0386	NA
cds372	cds372	YP_005180313.1	gene393	UniProtKB%2FTrEMBL:E1W8Q3,Genbank:YP_005180313.1	CDS	recombination associated protein RdgC	YP_005180313.1	11	NA	NA	sense	NC_016810.1	RefSeq	CDS	442415	443326	.	-	0	ID=cds372;Name=YP_005180313.1;Parent=gene393;Dbxref=UniProtKB%2FTrEMBL:E1W8Q3,Genbank:YP_005180313.1;gbkey=CDS;product=recombination associated protein RdgC;protein_id=YP_005180313.1;transl_table=11	14	18	14	10	13	10	12	9	50	53	54	45	SL1344_0387	rdgC	NA
cds373	cds373	YP_005180314.1	gene394	UniProtKB%2FTrEMBL:E1W8Q4,Genbank:YP_005180314.1	CDS	ROK family protein	YP_005180314.1	11	NA	NA	sense	NC_016810.1	RefSeq	CDS	443452	444360	.	+	0	ID=cds373;Name=YP_005180314.1;Parent=gene394;Dbxref=UniProtKB%2FTrEMBL:E1W8Q4,Genbank:YP_005180314.1;gbkey=CDS;product=ROK family protein;protein_id=YP_005180314.1;transl_table=11	1	7	1	5	12	7	2	2	14	10	10	13	SL1344_0388	yajF	STM0393
cds374	cds374	YP_005180315.1	gene395	UniProtKB%2FTrEMBL:E1W8Q5,Genbank:YP_005180315.1	CDS	transmembrane efflux protein	YP_005180315.1	11	NA	NA	sense	NC_016810.1	RefSeq	CDS	444382	445554	.	-	0	ID=cds374;Name=YP_005180315.1;Parent=gene395;Dbxref=UniProtKB%2FTrEMBL:E1W8Q5,Genbank:YP_005180315.1;gbkey=CDS;product=transmembrane efflux protein;protein_id=YP_005180315.1;transl_table=11	3	7	6	9	10	5	3	9	26	17	24	19	SL1344_0389	araJ	NA
cds375	cds375	YP_005180316.1	gene396	UniProtKB%2FTrEMBL:E1W8Q6,Genbank:YP_005180316.1	CDS	exonuclease SbcC	YP_005180316.1	11	NA	NA	sense	NC_016810.1	RefSeq	CDS	445727	448867	.	-	0	ID=cds375;Name=YP_005180316.1;Parent=gene396;Dbxref=UniProtKB%2FTrEMBL:E1W8Q6,Genbank:YP_005180316.1;gbkey=CDS;product=exonuclease SbcC;protein_id=YP_005180316.1;transl_table=11	15	20	11	20	5	6	3	5	14	15	20	12	SL1344_0390	sbcC	NA
cds376	cds376	YP_005180317.1	gene397	UniProtKB%2FTrEMBL:E1W8Q7,Genbank:YP_005180317.1	CDS	exonuclease SbcD	YP_005180317.1	11	NA	NA	sense	NC_016810.1	RefSeq	CDS	448864	450066	.	-	0	ID=cds376;Name=YP_005180317.1;Parent=gene397;Dbxref=UniProtKB%2FTrEMBL:E1W8Q7,Genbank:YP_005180317.1;gbkey=CDS;product=exonuclease SbcD;protein_id=YP_005180317.1;transl_table=11	8	9	1	7	7	3	5	1	14	10	12	12	SL1344_0391	sbcD	NA
cds377	cds377	YP_005180318.1	gene398	UniProtKB%2FTrEMBL:E1W8Q8,Genbank:YP_005180318.1	CDS	phosphate regulon transcriptional regulatory protein PhoB	YP_005180318.1	11	NA	NA	sense	NC_016810.1	RefSeq	CDS	450281	450970	.	+	0	ID=cds377;Name=YP_005180318.1;Parent=gene398;Dbxref=UniProtKB%2FTrEMBL:E1W8Q8,Genbank:YP_005180318.1;gbkey=CDS;product=phosphate regulon transcriptional regulatory protein PhoB;protein_id=YP_005180318.1;transl_table=11	17	9	5	14	50	34	37	38	64	81	97	56	SL1344_0392	phoB	NA
cds378	cds378	YP_005180319.1	gene399	UniProtKB%2FTrEMBL:E1W8Q9,Genbank:YP_005180319.1	CDS	phosphate regulon sensor protein PhoR	YP_005180319.1	11	NA	NA	sense	NC_016810.1	RefSeq	CDS	451040	452335	.	+	0	ID=cds378;Name=YP_005180319.1;Parent=gene399;Dbxref=UniProtKB%2FTrEMBL:E1W8Q9,Genbank:YP_005180319.1;gbkey=CDS;product=phosphate regulon sensor protein PhoR;protein_id=YP_005180319.1;transl_table=11	6	10	4	10	38	23	25	21	51	52	46	53	SL1344_0393	phoR	NA
cds379	cds379	YP_005180320.1	gene400	UniProtKB%2FTrEMBL:E1W8R0,Genbank:YP_005180320.1	CDS	branched chain amino acid transport system II carrier protein	YP_005180320.1	11	NA	NA	sense	NC_016810.1	RefSeq	CDS	452744	454063	.	+	0	ID=cds379;Name=YP_005180320.1;Parent=gene400;Dbxref=UniProtKB%2FTrEMBL:E1W8R0,Genbank:YP_005180320.1;gbkey=CDS;product=branched chain amino acid transport system II carrier protein;protein_id=YP_005180320.1;transl_table=11	93	129	100	181	74	66	43	45	223	225	227	208	SL1344_0394	brnQ	STM0399
cds380	cds380	YP_005180321.1	gene401	UniProtKB%2FTrEMBL:E1W8R1,Genbank:YP_005180321.1	CDS	proline-specific permease ProY	YP_005180321.1	11	NA	NA	sense	NC_016810.1	RefSeq	CDS	454138	455508	.	+	0	ID=cds380;Name=YP_005180321.1;Parent=gene401;Dbxref=UniProtKB%2FTrEMBL:E1W8R1,Genbank:YP_005180321.1;gbkey=CDS;product=proline-specific permease ProY;protein_id=YP_005180321.1;transl_table=11	40	66	44	91	21	17	8	14	39	47	57	42	SL1344_0395	proY	NA
cds381	cds381	YP_005180322.1	gene402	UniProtKB%2FTrEMBL:E1W8R2,Genbank:YP_005180322.1	CDS	maltodextrin glucosidase	YP_005180322.1	11	NA	NA	sense	NC_016810.1	RefSeq	CDS	455670	457487	.	+	0	ID=cds381;Name=YP_005180322.1;Parent=gene402;Dbxref=UniProtKB%2FTrEMBL:E1W8R2,Genbank:YP_005180322.1;gbkey=CDS;product=maltodextrin glucosidase;protein_id=YP_005180322.1;transl_table=11	19	21	8	31	5	3	5	8	10	16	18	12	SL1344_0396	malZ	STM0401
cds382	cds382	YP_005180323.1	gene403	UniProtKB%2FTrEMBL:E1W8R3,Genbank:YP_005180323.1	CDS	peroxidase	YP_005180323.1	11	NA	NA	sense	NC_016810.1	RefSeq	CDS	457559	458161	.	-	0	ID=cds382;Name=YP_005180323.1;Parent=gene403;Dbxref=UniProtKB%2FTrEMBL:E1W8R3,Genbank:YP_005180323.1;gbkey=CDS;product=peroxidase;protein_id=YP_005180323.1;transl_table=11	27	41	15	45	39	14	9	21	54	51	57	42	SL1344_0397	SL1344_0397	STM0402
cds383	cds383	YP_005180324.1	gene404	UniProtKB%2FTrEMBL:E1W8R4,Genbank:YP_005180324.1	CDS	hypothetical protein	YP_005180324.1	11	NA	NA	sense	NC_016810.1	RefSeq	CDS	458371	458952	.	-	0	ID=cds383;Name=YP_005180324.1;Parent=gene404;Dbxref=UniProtKB%2FTrEMBL:E1W8R4,Genbank:YP_005180324.1;gbkey=CDS;product=hypothetical protein;protein_id=YP_005180324.1;transl_table=11	18	23	6	10	14	7	5	9	28	43	44	43	SL1344_0398	SL1344_0398	STM0403
cds384	cds384	YP_005180325.1	gene405	UniProtKB%2FTrEMBL:E1W8R5,Genbank:YP_005180325.1	CDS	S-adenosylmethionine--tRNA ribosyltransferase-isomerase	YP_005180325.1	11	NA	NA	sense	NC_016810.1	RefSeq	CDS	459046	460110	.	+	0	ID=cds384;Name=YP_005180325.1;Parent=gene405;Dbxref=UniProtKB%2FTrEMBL:E1W8R5,Genbank:YP_005180325.1;gbkey=CDS;product=S-adenosylmethionine--tRNA ribosyltransferase-isomerase;protein_id=YP_005180325.1;transl_table=11	22	27	17	28	11	2	9	13	41	35	46	40	SL1344_0399	queA	NA
cds385	cds385	YP_005180326.1	gene406	UniProtKB%2FTrEMBL:E1W8R6,Genbank:YP_005180326.1	CDS	queuine tRNA-ribosyltransferase%3B tRNA-guanine transglycosylase	YP_005180326.1	11	NA	NA	sense	NC_016810.1	RefSeq	CDS	460307	461434	.	+	0	ID=cds385;Name=YP_005180326.1;Parent=gene406;Dbxref=UniProtKB%2FTrEMBL:E1W8R6,Genbank:YP_005180326.1;gbkey=CDS;product=queuine tRNA-ribosyltransferase%3B tRNA-guanine transglycosylase;protein_id=YP_005180326.1;transl_table=11	25	31	28	47	24	8	9	22	56	65	98	65	SL1344_0400	tgt	NA
cds386	cds386	YP_005180327.1	gene407	UniProtKB%2FTrEMBL:E1W8R7,Genbank:YP_005180327.1	CDS	hypothetical protein	YP_005180327.1	11	NA	NA	sense	NC_016810.1	RefSeq	CDS	461457	461789	.	+	0	ID=cds386;Name=YP_005180327.1;Parent=gene407;Dbxref=UniProtKB%2FTrEMBL:E1W8R7,Genbank:YP_005180327.1;gbkey=CDS;product=hypothetical protein;protein_id=YP_005180327.1;transl_table=11	43	29	31	66	16	10	11	9	43	60	51	42	SL1344_0401	yajC	NA
cds387	cds387	YP_005180328.1	gene408	UniProtKB%2FTrEMBL:E1W8R8,Genbank:YP_005180328.1	CDS	protein-export membrane protein SecD	YP_005180328.1	11	NA	NA	sense	NC_016810.1	RefSeq	CDS	461817	463664	.	+	0	ID=cds387;Name=YP_005180328.1;Parent=gene408;Dbxref=UniProtKB%2FTrEMBL:E1W8R8,Genbank:YP_005180328.1;gbkey=CDS;product=protein-export membrane protein SecD;protein_id=YP_005180328.1;transl_table=11	45	64	35	89	59	35	24	43	96	93	140	130	SL1344_0402	secD	NA
cds388	cds388	YP_005180329.1	gene409	UniProtKB%2FTrEMBL:E1W8R9,Genbank:YP_005180329.1	CDS	protein-export membrane protein SecF	YP_005180329.1	11	NA	NA	sense	NC_016810.1	RefSeq	CDS	463675	464646	.	+	0	ID=cds388;Name=YP_005180329.1;Parent=gene409;Dbxref=UniProtKB%2FTrEMBL:E1W8R9,Genbank:YP_005180329.1;gbkey=CDS;product=protein-export membrane protein SecF;protein_id=YP_005180329.1;transl_table=11	35	25	18	41	29	19	14	19	57	64	68	52	SL1344_0403	secF	NA
cds389	cds389	YP_005180330.1	gene410	UniProtKB%2FTrEMBL:E1W8S0,Genbank:YP_005180330.1	CDS	hypothetical protein	YP_005180330.1	11	NA	NA	sense	NC_016810.1	RefSeq	CDS	464794	465159	.	+	0	ID=cds389;Name=YP_005180330.1;Parent=gene410;Dbxref=UniProtKB%2FTrEMBL:E1W8S0,Genbank:YP_005180330.1;gbkey=CDS;product=hypothetical protein;protein_id=YP_005180330.1;transl_table=11	6	1	3	2	3	3	3	1	9	6	13	7	SL1344_0404	SL1344_0404	NA
cds390	cds390	YP_005180331.1	gene411	UniProtKB%2FTrEMBL:E1W8S1,Genbank:YP_005180331.1	CDS	putative deoR family transcriptional regulator	YP_005180331.1	11	NA	NA	sense	NC_016810.1	RefSeq	CDS	465185	465877	.	+	0	ID=cds390;Name=YP_005180331.1;Parent=gene411;Dbxref=UniProtKB%2FTrEMBL:E1W8S1,Genbank:YP_005180331.1;gbkey=CDS;product=putative deoR family transcriptional regulator;protein_id=YP_005180331.1;transl_table=11	3	2	2	1	4	3	4	6	7	8	9	11	SL1344_0405	SL1344_0405	NA
cds391	cds391	YP_005180332.1	gene412	UniProtKB%2FTrEMBL:E1W8S2,Genbank:YP_005180332.1	CDS	hypothetical protein	YP_005180332.1	11	NA	NA	sense	NC_016810.1	RefSeq	CDS	466047	466394	.	+	0	ID=cds391;Name=YP_005180332.1;Parent=gene412;Dbxref=UniProtKB%2FTrEMBL:E1W8S2,Genbank:YP_005180332.1;gbkey=CDS;product=hypothetical protein;protein_id=YP_005180332.1;transl_table=11	5	6	3	7	2	5	2	4	15	21	23	12	SL1344_0406	SL1344_0406	NA
cds392	cds392	YP_005180333.1	gene413	UniProtKB%2FTrEMBL:E1W8S3,Genbank:YP_005180333.1	CDS	nucleoside-specific channel-forming protein tsx	YP_005180333.1	11	NA	NA	sense	NC_016810.1	RefSeq	CDS	467023	467886	.	-	0	ID=cds392;Name=YP_005180333.1;Parent=gene413;Dbxref=UniProtKB%2FTrEMBL:E1W8S3,Genbank:YP_005180333.1;gbkey=CDS;product=nucleoside-specific channel-forming protein tsx;protein_id=YP_005180333.1;transl_table=11	8	7	6	8	0	0	3	1	5	9	6	4	SL1344_0407	tsx	STM0413
cds393	cds393	YP_005180334.1	gene414	UniProtKB%2FTrEMBL:E1W8S4,Genbank:YP_005180334.1	CDS	putative lipoprotein	YP_005180334.1	11	NA	NA	sense	NC_016810.1	RefSeq	CDS	468186	468725	.	-	0	ID=cds393;Name=YP_005180334.1;Parent=gene414;Dbxref=UniProtKB%2FTrEMBL:E1W8S4,Genbank:YP_005180334.1;gbkey=CDS;product=putative lipoprotein;protein_id=YP_005180334.1;transl_table=11	5	0	1	1	0	2	0	1	6	3	1	7	SL1344_0408	yajI	NA
cds394	cds394	YP_005180335.1	gene415	UniProtKB%2FTrEMBL:E1W8S5,Genbank:YP_005180335.1	CDS	hypothetical protein	YP_005180335.1	11	NA	NA	sense	NC_016810.1	RefSeq	CDS	468877	469326	.	+	0	ID=cds394;Name=YP_005180335.1;Parent=gene415;Dbxref=UniProtKB%2FTrEMBL:E1W8S5,Genbank:YP_005180335.1;gbkey=CDS;product=hypothetical protein;protein_id=YP_005180335.1;transl_table=11	6	7	8	7	50	47	44	27	51	44	76	36	SL1344_0409	SL1344_0409	NA
cds395	cds395	YP_005180336.1	gene416	UniProtKB%2FTrEMBL:E1W8S6,Genbank:YP_005180336.1	CDS	riboflavin biosynthesis protein RibD	YP_005180336.1	11	NA	NA	sense	NC_016810.1	RefSeq	CDS	469330	470433	.	+	0	ID=cds395;Name=YP_005180336.1;Parent=gene416;Dbxref=UniProtKB%2FTrEMBL:E1W8S6,Genbank:YP_005180336.1;gbkey=CDS;product=riboflavin biosynthesis protein RibD;protein_id=YP_005180336.1;transl_table=11	8	12	6	4	69	28	32	39	63	79	94	62	SL1344_0410	ribD	STM0416
cds396	cds396	YP_005180337.1	gene417	UniProtKB%2FTrEMBL:E1W8S7,Genbank:YP_005180337.1	CDS	6%2C7-dimethyl-8-ribityllumazine synthase	YP_005180337.1	11	NA	NA	sense	NC_016810.1	RefSeq	CDS	470522	470992	.	+	0	ID=cds396;Name=YP_005180337.1;Parent=gene417;Dbxref=UniProtKB%2FTrEMBL:E1W8S7,Genbank:YP_005180337.1;gbkey=CDS;product=6%2C7-dimethyl-8-ribityllumazine synthase;protein_id=YP_005180337.1;transl_table=11	31	30	30	47	10	9	8	17	95	92	85	57	SL1344_0411	ribH	STM0417
cds397	cds397	YP_005180338.1	gene418	UniProtKB%2FTrEMBL:E1W8S8,Genbank:YP_005180338.1	CDS	N utilization substance protein B	YP_005180338.1	11	NA	NA	sense	NC_016810.1	RefSeq	CDS	471013	471432	.	+	0	ID=cds397;Name=YP_005180338.1;Parent=gene418;Dbxref=UniProtKB%2FTrEMBL:E1W8S8,Genbank:YP_005180338.1;gbkey=CDS;product=N utilization substance protein B;protein_id=YP_005180338.1;transl_table=11	38	46	30	38	47	30	18	20	103	101	160	121	SL1344_0412	nusB	NA
cds398	cds398	YP_005180339.1	gene419	UniProtKB%2FTrEMBL:E1W8S9,Genbank:YP_005180339.1	CDS	thiamine-monophosphate kinase	YP_005180339.1	11	NA	NA	sense	NC_016810.1	RefSeq	CDS	471511	472488	.	+	0	ID=cds398;Name=YP_005180339.1;Parent=gene419;Dbxref=UniProtKB%2FTrEMBL:E1W8S9,Genbank:YP_005180339.1;gbkey=CDS;product=thiamine-monophosphate kinase;protein_id=YP_005180339.1;transl_table=11	12	17	13	32	14	13	9	12	32	32	42	46	SL1344_0413	SL1344_0413	STM0419
cds399	cds399	YP_005180340.1	gene420	UniProtKB%2FTrEMBL:E1W8T0,Genbank:YP_005180340.1	CDS	phosphatidylglycerophosphatase A	YP_005180340.1	11	NA	NA	sense	NC_016810.1	RefSeq	CDS	472466	472981	.	+	0	ID=cds399;Name=YP_005180340.1;Parent=gene420;Dbxref=UniProtKB%2FTrEMBL:E1W8T0,Genbank:YP_005180340.1;gbkey=CDS;product=phosphatidylglycerophosphatase A;protein_id=YP_005180340.1;transl_table=11	14	31	15	29	12	6	10	16	23	34	28	37	SL1344_0414	SL1344_0414	STM0420
cds400	cds400	YP_005180341.1	gene421	UniProtKB%2FTrEMBL:E1W8T1,Genbank:YP_005180341.1	CDS	putative oxidoreductase	YP_005180341.1	11	NA	NA	sense	NC_016810.1	RefSeq	CDS	473085	474059	.	-	0	ID=cds400;Name=YP_005180341.1;Parent=gene421;Dbxref=UniProtKB%2FTrEMBL:E1W8T1,Genbank:YP_005180341.1;gbkey=CDS;product=putative oxidoreductase;protein_id=YP_005180341.1;transl_table=11	7	9	3	7	8	13	5	6	8	14	34	21	SL1344_0415	SL1344_0415	NA
cds401	cds401	YP_005180342.1	gene422	UniProtKB%2FTrEMBL:E1W8T2,Genbank:YP_005180342.1	CDS	1-deoxy-D-xylulose-5-phosphate synthase	YP_005180342.1	11	NA	NA	sense	NC_016810.1	RefSeq	CDS	474116	475978	.	-	0	ID=cds401;Name=YP_005180342.1;Parent=gene422;Dbxref=UniProtKB%2FTrEMBL:E1W8T2,Genbank:YP_005180342.1;gbkey=CDS;product=1-deoxy-D-xylulose-5-phosphate synthase;protein_id=YP_005180342.1;transl_table=11	19	32	16	28	20	9	14	23	25	36	31	62	SL1344_0416	dxs	STM0422
cds402	cds402	YP_005180343.1	gene423	UniProtKB%2FTrEMBL:E1W8T3,Genbank:YP_005180343.1	CDS	geranyltranstransferase	YP_005180343.1	11	NA	NA	sense	NC_016810.1	RefSeq	CDS	476002	476901	.	-	0	ID=cds402;Name=YP_005180343.1;Parent=gene423;Dbxref=UniProtKB%2FTrEMBL:E1W8T3,Genbank:YP_005180343.1;gbkey=CDS;product=geranyltranstransferase;protein_id=YP_005180343.1;transl_table=11	9	16	5	14	11	10	9	11	33	42	44	46	SL1344_0417	ispA	STM0423
cds403	cds403	YP_005180344.1	gene424	UniProtKB%2FTrEMBL:E1W8T4,Genbank:YP_005180344.1	CDS	exodeoxyribonuclease small subunit	YP_005180344.1	11	NA	NA	sense	NC_016810.1	RefSeq	CDS	476902	477144	.	-	0	ID=cds403;Name=YP_005180344.1;Parent=gene424;Dbxref=UniProtKB%2FTrEMBL:E1W8T4,Genbank:YP_005180344.1;gbkey=CDS;product=exodeoxyribonuclease small subunit;protein_id=YP_005180344.1;transl_table=11	2	8	4	4	9	2	4	8	16	14	23	23	SL1344_0418	xseB	NA
cds404	cds404	YP_005180345.1	gene425	UniProtKB%2FTrEMBL:E1W8T5,Genbank:YP_005180345.1	CDS	thiamine biosynthesis protein ThiI	YP_005180345.1	11	NA	NA	sense	NC_016810.1	RefSeq	CDS	477354	478802	.	+	0	ID=cds404;Name=YP_005180345.1;Parent=gene425;Dbxref=UniProtKB%2FTrEMBL:E1W8T5,Genbank:YP_005180345.1;gbkey=CDS;product=thiamine biosynthesis protein ThiI;protein_id=YP_005180345.1;transl_table=11	30	58	25	52	15	10	15	8	34	40	28	28	SL1344_0419	SL1344_0419	STM0425
cds405	cds405	YP_005180346.1	gene426	UniProtKB%2FTrEMBL:E1W8T6,Genbank:YP_005180346.1	CDS	membrane component of 2-aminoethylphosphonate transporter	YP_005180346.1	11	NA	NA	sense	NC_016810.1	RefSeq	CDS	478846	479643	.	-	0	ID=cds405;Name=YP_005180346.1;Parent=gene426;Dbxref=UniProtKB%2FTrEMBL:E1W8T6,Genbank:YP_005180346.1;gbkey=CDS;product=membrane component of 2-aminoethylphosphonate transporter;protein_id=YP_005180346.1;transl_table=11	0	0	0	0	1	0	1	1	3	1	5	4	SL1344_0420	phnV	STM0426
cds406	cds406	YP_005180347.1	gene427	UniProtKB%2FTrEMBL:E1W8T7,Genbank:YP_005180347.1	CDS	membrane component of 2-aminoethylphosphonate transporter	YP_005180347.1	11	NA	NA	sense	NC_016810.1	RefSeq	CDS	479646	480506	.	-	0	ID=cds406;Name=YP_005180347.1;Parent=gene427;Dbxref=UniProtKB%2FTrEMBL:E1W8T7,Genbank:YP_005180347.1;gbkey=CDS;product=membrane component of 2-aminoethylphosphonate transporter;protein_id=YP_005180347.1;transl_table=11	0	0	0	0	1	0	3	0	5	1	3	5	SL1344_0421	phnU	STM0427
cds407	cds407	YP_005180348.1	gene428	UniProtKB%2FTrEMBL:E1W8T8,Genbank:YP_005180348.1	CDS	ATP-binding component of 2-aminoethylphosphonate transporter	YP_005180348.1	11	NA	NA	sense	NC_016810.1	RefSeq	CDS	480509	481618	.	-	0	ID=cds407;Name=YP_005180348.1;Parent=gene428;Dbxref=UniProtKB%2FTrEMBL:E1W8T8,Genbank:YP_005180348.1;gbkey=CDS;product=ATP-binding component of 2-aminoethylphosphonate transporter;protein_id=YP_005180348.1;transl_table=11	0	1	0	1	5	1	0	0	4	3	11	4	SL1344_0422	phnT	STM0428
cds408	cds408	YP_005180349.1	gene429	UniProtKB%2FTrEMBL:E1W8T9,Genbank:YP_005180349.1	CDS	periplasmic binding component of 2-aminoethylphosphonate transporter	YP_005180349.1	11	NA	NA	sense	NC_016810.1	RefSeq	CDS	481624	482568	.	-	0	ID=cds408;Name=YP_005180349.1;Parent=gene429;Dbxref=UniProtKB%2FTrEMBL:E1W8T9,Genbank:YP_005180349.1;gbkey=CDS;product=periplasmic binding component of 2-aminoethylphosphonate transporter;protein_id=YP_005180349.1;transl_table=11	0	1	0	2	3	1	2	1	4	6	3	7	SL1344_0423	phnS	STM0429
cds409	cds409	YP_005180350.1	gene430	UniProtKB%2FTrEMBL:E1W8U0,Genbank:YP_005180350.1	CDS	regulator of 2-aminoethylphosphonate uptake and metabolism operon	YP_005180350.1	11	NA	NA	sense	NC_016810.1	RefSeq	CDS	482835	483554	.	-	0	ID=cds409;Name=YP_005180350.1;Parent=gene430;Dbxref=UniProtKB%2FTrEMBL:E1W8U0,Genbank:YP_005180350.1;gbkey=CDS;product=regulator of 2-aminoethylphosphonate uptake and metabolism operon;protein_id=YP_005180350.1;transl_table=11	3	2	1	2	3	2	0	0	10	8	8	11	SL1344_0424	phnR	NA
cds410	cds410	YP_005180351.1	gene431	UniProtKB%2FTrEMBL:E1W8U1,Genbank:YP_005180351.1	CDS	2-aminoethylphosphonate--pyruvate transaminase	YP_005180351.1	11	NA	NA	sense	NC_016810.1	RefSeq	CDS	483694	484797	.	+	0	ID=cds410;Name=YP_005180351.1;Parent=gene431;Dbxref=UniProtKB%2FTrEMBL:E1W8U1,Genbank:YP_005180351.1;gbkey=CDS;product=2-aminoethylphosphonate--pyruvate transaminase;protein_id=YP_005180351.1;transl_table=11	0	0	0	0	2	1	1	0	1	2	3	4	SL1344_0425	phnW	STM0431
cds411	cds411	YP_005180352.1	gene432	UniProtKB%2FTrEMBL:E1W8U2,Genbank:YP_005180352.1	CDS	phosphonoacetaldehyde phosphonohydrolase	YP_005180352.1	11	NA	NA	sense	NC_016810.1	RefSeq	CDS	484804	485616	.	+	0	ID=cds411;Name=YP_005180352.1;Parent=gene432;Dbxref=UniProtKB%2FTrEMBL:E1W8U2,Genbank:YP_005180352.1;gbkey=CDS;product=phosphonoacetaldehyde phosphonohydrolase;protein_id=YP_005180352.1;transl_table=11	0	0	0	1	0	0	0	0	1	1	2	1	SL1344_0426	phnX	STM0432
cds412	cds412	YP_005180353.1	gene433	UniProtKB%2FTrEMBL:E1W8U3,Genbank:YP_005180353.1	CDS	4-methyl-5%28b-hydroxyethyl%29-thiazole monophosphate biosynthesis %28ThiJ%29 protein	YP_005180353.1	11	NA	NA	sense	NC_016810.1	RefSeq	CDS	485713	486303	.	-	0	ID=cds412;Name=YP_005180353.1;Parent=gene433;Dbxref=UniProtKB%2FTrEMBL:E1W8U3,Genbank:YP_005180353.1;gbkey=CDS;product=4-methyl-5%28b-hydroxyethyl%29-thiazole monophosphate biosynthesis %28ThiJ%29 protein;protein_id=YP_005180353.1;transl_table=11	8	10	8	15	6	6	5	2	20	22	25	18	SL1344_0427	thiJ	NA
cds413	cds413	YP_005180354.1	gene434	UniProtKB%2FTrEMBL:E1W8U4,Genbank:YP_005180354.1	CDS	2-dehydropantoate 2-reductase	YP_005180354.1	11	NA	NA	sense	NC_016810.1	RefSeq	CDS	486266	487177	.	-	0	ID=cds413;Name=YP_005180354.1;Parent=gene434;Dbxref=UniProtKB%2FTrEMBL:E1W8U4,Genbank:YP_005180354.1;gbkey=CDS;product=2-dehydropantoate 2-reductase;protein_id=YP_005180354.1;transl_table=11	5	5	7	8	5	6	4	8	24	26	26	29	SL1344_0428	apbA	STM0434
cds414	cds414	YP_005180355.1	gene435	UniProtKB%2FTrEMBL:E1W8U5,Genbank:YP_005180355.1	CDS	hypothetical protein	YP_005180355.1	11	NA	NA	sense	NC_016810.1	RefSeq	CDS	487285	487794	.	+	0	ID=cds414;Name=YP_005180355.1;Parent=gene435;Dbxref=UniProtKB%2FTrEMBL:E1W8U5,Genbank:YP_005180355.1;gbkey=CDS;product=hypothetical protein;protein_id=YP_005180355.1;transl_table=11	11	17	17	20	6	4	2	6	25	27	23	23	SL1344_0429	SL1344_0429	NA
cds415	cds415	YP_005180356.1	gene436	UniProtKB%2FTrEMBL:E1W8U6,Genbank:YP_005180356.1	CDS	major facilitator family transporter	YP_005180356.1	11	NA	NA	sense	NC_016810.1	RefSeq	CDS	487841	489205	.	-	0	ID=cds415;Name=YP_005180356.1;Parent=gene436;Dbxref=UniProtKB%2FTrEMBL:E1W8U6,Genbank:YP_005180356.1;gbkey=CDS;product=major facilitator family transporter;protein_id=YP_005180356.1;transl_table=11	4	8	3	10	12	5	11	11	28	34	34	50	SL1344_0430	SL1344_0430	NA
cds416	cds416	YP_005180357.1	gene438	UniProtKB%2FTrEMBL:E1W8U7,Genbank:YP_005180357.1	CDS	hypothetical protein	YP_005180357.1	11	NA	NA	sense	NC_016810.1	RefSeq	CDS	489742	491253	.	+	0	ID=cds416;Name=YP_005180357.1;Parent=gene438;Dbxref=UniProtKB%2FTrEMBL:E1W8U7,Genbank:YP_005180357.1;gbkey=CDS;product=hypothetical protein;protein_id=YP_005180357.1;transl_table=11	2	2	2	2	8	2	3	4	29	38	35	30	SL1344_0431	SL1344_0431	NA
cds417	cds417	YP_005180358.1	gene439	UniProtKB%2FTrEMBL:E1W8U8,Genbank:YP_005180358.1	CDS	hypothetical protein	YP_005180358.1	11	NA	NA	sense	NC_016810.1	RefSeq	CDS	491475	492758	.	+	0	ID=cds417;Name=YP_005180358.1;Parent=gene439;Dbxref=UniProtKB%2FTrEMBL:E1W8U8,Genbank:YP_005180358.1;gbkey=CDS;product=hypothetical protein;protein_id=YP_005180358.1;transl_table=11	5	3	2	0	4	6	1	4	18	16	37	18	SL1344_0432	SL1344_0432	NA
cds418	cds418	YP_005180359.1	gene440	UniProtKB%2FTrEMBL:E1W8U9,Genbank:YP_005180359.1	CDS	cytochrome o ubiquinol oxidase C subunit	YP_005180359.1	11	NA	NA	sense	NC_016810.1	RefSeq	CDS	492840	493730	.	-	0	ID=cds418;Name=YP_005180359.1;Parent=gene440;Dbxref=UniProtKB%2FTrEMBL:E1W8U9,Genbank:YP_005180359.1;gbkey=CDS;product=cytochrome o ubiquinol oxidase C subunit;protein_id=YP_005180359.1;transl_table=11	40	58	25	41	18	19	15	29	23	25	52	32	SL1344_0433	cyoE	STM0439
cds419	cds419	YP_005180360.1	gene441	UniProtKB%2FTrEMBL:E1W8V0,Genbank:YP_005180360.1	CDS	cytochrome o ubiquinol oxidase C subunit	YP_005180360.1	11	NA	NA	sense	NC_016810.1	RefSeq	CDS	493742	494071	.	-	0	ID=cds419;Name=YP_005180360.1;Parent=gene441;Dbxref=UniProtKB%2FTrEMBL:E1W8V0,Genbank:YP_005180360.1;gbkey=CDS;product=cytochrome o ubiquinol oxidase C subunit;protein_id=YP_005180360.1;transl_table=11	35	34	20	42	17	24	16	15	20	37	46	38	SL1344_0434	cyoD	STM0440
cds420	cds420	YP_005180361.1	gene442	UniProtKB%2FTrEMBL:E1W8V1,Genbank:YP_005180361.1	CDS	cytochrome o ubiquinol oxidase subunit III	YP_005180361.1	11	NA	NA	sense	NC_016810.1	RefSeq	CDS	494071	494586	.	-	0	ID=cds420;Name=YP_005180361.1;Parent=gene442;Dbxref=UniProtKB%2FTrEMBL:E1W8V1,Genbank:YP_005180361.1;gbkey=CDS;product=cytochrome o ubiquinol oxidase subunit III;protein_id=YP_005180361.1;transl_table=11	22	19	7	28	7	9	2	2	10	16	22	10	SL1344_0435	cyoC	STM0441
cds421	cds421	YP_005180362.1	gene443	UniProtKB%2FTrEMBL:E1W8V2,Genbank:YP_005180362.1	CDS	cytochrome o ubiquinol oxidase subunit I	YP_005180362.1	11	NA	NA	sense	NC_016810.1	RefSeq	CDS	494675	496666	.	-	0	ID=cds421;Name=YP_005180362.1;Parent=gene443;Dbxref=UniProtKB%2FTrEMBL:E1W8V2,Genbank:YP_005180362.1;gbkey=CDS;product=cytochrome o ubiquinol oxidase subunit I;protein_id=YP_005180362.1;transl_table=11	26	85	39	99	30	17	5	14	42	57	52	47	SL1344_0436	cyoB	STM0442
cds422	cds422	YP_005180363.1	gene444	UniProtKB%2FTrEMBL:E1W8V3,Genbank:YP_005180363.1	CDS	cytochrome o ubiquinol oxidase subunit II	YP_005180363.1	11	NA	NA	sense	NC_016810.1	RefSeq	CDS	496677	497633	.	-	0	ID=cds422;Name=YP_005180363.1;Parent=gene444;Dbxref=UniProtKB%2FTrEMBL:E1W8V3,Genbank:YP_005180363.1;gbkey=CDS;product=cytochrome o ubiquinol oxidase subunit II;protein_id=YP_005180363.1;transl_table=11	29	60	34	73	33	18	14	30	64	73	52	68	SL1344_0437	cyoA	STM0443
cds423	cds423	YP_005180364.1	gene445	UniProtKB%2FTrEMBL:E1W8V4,Genbank:YP_005180364.1	CDS	muropeptide MFS transporter protein	YP_005180364.1	11	NA	NA	sense	NC_016810.1	RefSeq	CDS	498086	499561	.	-	0	ID=cds423;Name=YP_005180364.1;Parent=gene445;Dbxref=UniProtKB%2FTrEMBL:E1W8V4,Genbank:YP_005180364.1;gbkey=CDS;product=muropeptide MFS transporter protein;protein_id=YP_005180364.1;transl_table=11	3	10	7	16	5	3	2	4	3	7	10	9	SL1344_0438	ampG	STM0444
cds424	cds424	YP_005180365.1	gene446	UniProtKB%2FTrEMBL:E1W8V5,Genbank:YP_005180365.1	CDS	putative lipoprotein	YP_005180365.1	11	NA	NA	sense	NC_016810.1	RefSeq	CDS	499605	500237	.	-	0	ID=cds424;Name=YP_005180365.1;Parent=gene446;Dbxref=UniProtKB%2FTrEMBL:E1W8V5,Genbank:YP_005180365.1;gbkey=CDS;product=putative lipoprotein;protein_id=YP_005180365.1;transl_table=11	5	3	11	7	3	1	1	2	13	7	13	9	SL1344_0439	yajG	NA
cds425	cds425	YP_005180366.1	gene447	UniProtKB%2FTrEMBL:E1W8V6,Genbank:YP_005180366.1	CDS	BolA protein	YP_005180366.1	11	NA	NA	sense	NC_016810.1	RefSeq	CDS	500487	500804	.	+	0	ID=cds425;Name=YP_005180366.1;Parent=gene447;Dbxref=UniProtKB%2FTrEMBL:E1W8V6,Genbank:YP_005180366.1;gbkey=CDS;product=BolA protein;protein_id=YP_005180366.1;transl_table=11	4	8	0	7	20	8	5	10	22	29	27	20	SL1344_0440	bolA	NA
cds426	cds426	YP_005180367.1	gene448	UniProtKB%2FTrEMBL:E1W8V7,Genbank:YP_005180367.1	CDS	trigger factor	YP_005180367.1	11	NA	NA	sense	NC_016810.1	RefSeq	CDS	501151	502449	.	+	0	ID=cds426;Name=YP_005180367.1;Parent=gene448;Dbxref=UniProtKB%2FTrEMBL:E1W8V7,Genbank:YP_005180367.1;gbkey=CDS;product=trigger factor;protein_id=YP_005180367.1;transl_table=11	103	123	104	147	40	27	25	29	121	156	157	124	SL1344_0441	tig	NA
cds427	cds427	YP_005180368.1	gene449	UniProtKB%2FTrEMBL:E1W8V8,Genbank:YP_005180368.1	CDS	ATP-dependent clp protease proteolytic subunit	YP_005180368.1	11	NA	NA	sense	NC_016810.1	RefSeq	CDS	502696	503319	.	+	0	ID=cds427;Name=YP_005180368.1;Parent=gene449;Dbxref=UniProtKB%2FTrEMBL:E1W8V8,Genbank:YP_005180368.1;gbkey=CDS;product=ATP-dependent clp protease proteolytic subunit;protein_id=YP_005180368.1;transl_table=11	16	32	18	25	27	22	18	25	67	71	67	60	SL1344_0442	clpP	NA
cds428	cds428	YP_005180369.1	gene450	UniProtKB%2FTrEMBL:E1W8V9,Genbank:YP_005180369.1	CDS	ATP-dependent clp protease ATP-binding subunit ClpX	YP_005180369.1	11	NA	NA	sense	NC_016810.1	RefSeq	CDS	503571	504842	.	+	0	ID=cds428;Name=YP_005180369.1;Parent=gene450;Dbxref=UniProtKB%2FTrEMBL:E1W8V9,Genbank:YP_005180369.1;gbkey=CDS;product=ATP-dependent clp protease ATP-binding subunit ClpX;protein_id=YP_005180369.1;transl_table=11	98	117	58	111	176	106	55	73	264	292	277	222	SL1344_0443	clpX	NA
cds429	cds429	YP_005180370.1	gene451	UniProtKB%2FTrEMBL:E1W8W0,Genbank:YP_005180370.1	CDS	Lon protease	YP_005180370.1	11	NA	NA	sense	NC_016810.1	RefSeq	CDS	505028	507382	.	+	0	ID=cds429;Name=YP_005180370.1;Parent=gene451;Dbxref=UniProtKB%2FTrEMBL:E1W8W0,Genbank:YP_005180370.1;gbkey=CDS;product=Lon protease;protein_id=YP_005180370.1;transl_table=11	61	71	46	65	96	78	69	110	160	205	243	241	SL1344_0444	lon	NA
cds430	cds430	YP_005180371.1	gene452	UniProtKB%2FTrEMBL:E1W8W1,Genbank:YP_005180371.1	CDS	DNA-binding protein HU-beta	YP_005180371.1	11	NA	NA	sense	NC_016810.1	RefSeq	CDS	507591	507863	.	+	0	ID=cds430;Name=YP_005180371.1;Parent=gene452;Dbxref=UniProtKB%2FTrEMBL:E1W8W1,Genbank:YP_005180371.1;gbkey=CDS;product=DNA-binding protein HU-beta;protein_id=YP_005180371.1;transl_table=11	161	193	55	102	126	120	67	81	213	210	283	216	SL1344_0445	hupB	NA
cds431	cds431	YP_005180372.1	gene453	UniProtKB%2FTrEMBL:E1W8W2,Genbank:YP_005180372.1	CDS	peptidyl-prolyl cis-trans isomerase D	YP_005180372.1	11	NA	NA	sense	NC_016810.1	RefSeq	CDS	508154	510025	.	+	0	ID=cds431;Name=YP_005180372.1;Parent=gene453;Dbxref=UniProtKB%2FTrEMBL:E1W8W2,Genbank:YP_005180372.1;gbkey=CDS;product=peptidyl-prolyl cis-trans isomerase D;protein_id=YP_005180372.1;transl_table=11	27	35	19	43	58	40	39	46	107	95	124	76	SL1344_0446	ppiD	NA
cds432	cds432	YP_005180373.1	gene454	UniProtKB%2FTrEMBL:E1W8W3,Genbank:YP_005180373.1	CDS	hypothetical protein	YP_005180373.1	11	NA	NA	sense	NC_016810.1	RefSeq	CDS	510175	510549	.	+	0	ID=cds432;Name=YP_005180373.1;Parent=gene454;Dbxref=UniProtKB%2FTrEMBL:E1W8W3,Genbank:YP_005180373.1;gbkey=CDS;product=hypothetical protein;protein_id=YP_005180373.1;transl_table=11	1	1	1	1	0	1	0	1	2	0	0	1	SL1344_0447	ybaV	NA
cds433	cds433	YP_005180374.1	gene455	UniProtKB%2FTrEMBL:E1W8W4,Genbank:YP_005180374.1	CDS	hypothetical protein	YP_005180374.1	11	NA	NA	sense	NC_016810.1	RefSeq	CDS	510653	511051	.	+	0	ID=cds433;Name=YP_005180374.1;Parent=gene455;Dbxref=UniProtKB%2FTrEMBL:E1W8W4,Genbank:YP_005180374.1;gbkey=CDS;product=hypothetical protein;protein_id=YP_005180374.1;transl_table=11	0	1	1	2	6	6	2	4	6	9	6	6	SL1344_0448	SL1344_0448	NA
cds434	cds434	YP_005180375.1	gene456	UniProtKB%2FTrEMBL:E1W8W5,Genbank:YP_005180375.1	CDS	hypothetical protein	YP_005180375.1	11	NA	NA	sense	NC_016810.1	RefSeq	CDS	511157	511852	.	-	0	ID=cds434;Name=YP_005180375.1;Parent=gene456;Dbxref=UniProtKB%2FTrEMBL:E1W8W5,Genbank:YP_005180375.1;gbkey=CDS;product=hypothetical protein;protein_id=YP_005180375.1;transl_table=11	15	9	16	17	5	13	16	10	53	57	64	52	SL1344_0449	SL1344_0449	NA
cds435	cds435	YP_005180376.1	gene457	UniProtKB%2FTrEMBL:E1W8W6,Genbank:YP_005180376.1	CDS	putative solute-binding protein	YP_005180376.1	11	NA	NA	sense	NC_016810.1	RefSeq	CDS	511917	513617	.	-	0	ID=cds435;Name=YP_005180376.1;Parent=gene457;Dbxref=UniProtKB%2FTrEMBL:E1W8W6,Genbank:YP_005180376.1;gbkey=CDS;product=putative solute-binding protein;protein_id=YP_005180376.1;transl_table=11	0	0	4	0	2	4	2	1	10	8	4	5	SL1344_0450	ybaE	NA
cds436	cds436	YP_005180377.1	gene458	UniProtKB%2FTrEMBL:E1W8W7,Genbank:YP_005180377.1	CDS	hypothetical protein	YP_005180377.1	11	NA	NA	sense	NC_016810.1	RefSeq	CDS	513718	514536	.	+	0	ID=cds436;Name=YP_005180377.1;Parent=gene458;Dbxref=UniProtKB%2FTrEMBL:E1W8W7,Genbank:YP_005180377.1;gbkey=CDS;product=hypothetical protein;protein_id=YP_005180377.1;transl_table=11	1	1	2	0	2	1	4	0	5	8	12	5	SL1344_0451	SL1344_0451	STM0457
cds437	cds437	YP_005180378.1	gene459	UniProtKB%2FTrEMBL:E1W8W8,Genbank:YP_005180378.1	CDS	putative lyase	YP_005180378.1	11	NA	NA	sense	NC_016810.1	RefSeq	CDS	514586	515641	.	-	0	ID=cds437;Name=YP_005180378.1;Parent=gene459;Dbxref=UniProtKB%2FTrEMBL:E1W8W8,Genbank:YP_005180378.1;gbkey=CDS;product=putative lyase;protein_id=YP_005180378.1;transl_table=11	8	20	2	17	3	3	1	3	7	6	7	7	SL1344_0452	SL1344_0452	NA
cds438	cds438	YP_005180379.1	gene460	UniProtKB%2FTrEMBL:E1W8W9,Genbank:YP_005180379.1	CDS	transcriptional regulator	YP_005180379.1	11	NA	NA	sense	NC_016810.1	RefSeq	CDS	515754	516212	.	+	0	ID=cds438;Name=YP_005180379.1;Parent=gene460;Dbxref=UniProtKB%2FTrEMBL:E1W8W9,Genbank:YP_005180379.1;gbkey=CDS;product=transcriptional regulator;protein_id=YP_005180379.1;transl_table=11	7	9	4	9	14	5	10	7	78	87	92	85	SL1344_0453	ybaO	NA
cds439	cds439	YP_005180380.1	gene461	UniProtKB%2FTrEMBL:E1W8X0,Genbank:YP_005180380.1	CDS	putative ABC transporter ATP-binding membrane protein	YP_005180380.1	11	NA	NA	sense	NC_016810.1	RefSeq	CDS	516253	518025	.	+	0	ID=cds439;Name=YP_005180380.1;Parent=gene461;Dbxref=UniProtKB%2FTrEMBL:E1W8X0,Genbank:YP_005180380.1;gbkey=CDS;product=putative ABC transporter ATP-binding membrane protein;protein_id=YP_005180380.1;transl_table=11	13	20	10	25	18	10	11	21	47	48	44	70	SL1344_0454	mdlA	NA
cds440	cds440	YP_005180381.1	gene462	UniProtKB%2FTrEMBL:E1W8X1,Genbank:YP_005180381.1	CDS	putative ABC transporter ATP-binding membrane protein	YP_005180381.1	11	NA	NA	sense	NC_016810.1	RefSeq	CDS	518018	519799	.	+	0	ID=cds440;Name=YP_005180381.1;Parent=gene462;Dbxref=UniProtKB%2FTrEMBL:E1W8X1,Genbank:YP_005180381.1;gbkey=CDS;product=putative ABC transporter ATP-binding membrane protein;protein_id=YP_005180381.1;transl_table=11	8	13	13	22	8	10	2	6	39	58	37	47	SL1344_0455	mdlB	NA
cds441	cds441	YP_005180382.1	gene463	UniProtKB%2FTrEMBL:E1W8X2,Genbank:YP_005180382.1	CDS	nitrogen regulatory protein P-II	YP_005180382.1	11	NA	NA	sense	NC_016810.1	RefSeq	CDS	520012	520350	.	+	0	ID=cds441;Name=YP_005180382.1;Parent=gene463;Dbxref=UniProtKB%2FTrEMBL:E1W8X2,Genbank:YP_005180382.1;gbkey=CDS;product=nitrogen regulatory protein P-II;protein_id=YP_005180382.1;transl_table=11	0	0	0	1	0	1	0	0	7	5	5	3	SL1344_0456	glnK	NA
cds442	cds442	YP_005180383.1	gene464	UniProtKB%2FTrEMBL:E1W8X3,Genbank:YP_005180383.1	CDS	ammonium transporter	YP_005180383.1	11	NA	NA	sense	NC_016810.1	RefSeq	CDS	520382	521668	.	+	0	ID=cds442;Name=YP_005180383.1;Parent=gene464;Dbxref=UniProtKB%2FTrEMBL:E1W8X3,Genbank:YP_005180383.1;gbkey=CDS;product=ammonium transporter;protein_id=YP_005180383.1;transl_table=11	0	1	1	0	8	5	0	5	35	31	19	23	SL1344_0457	amtB	STM0463
cds443	cds443	YP_005180384.1	gene465	UniProtKB%2FTrEMBL:E1W8X4,Genbank:YP_005180384.1	CDS	acyl-CoA thioesterase II	YP_005180384.1	11	NA	NA	sense	NC_016810.1	RefSeq	CDS	521768	522628	.	-	0	ID=cds443;Name=YP_005180384.1;Parent=gene465;Dbxref=UniProtKB%2FTrEMBL:E1W8X4,Genbank:YP_005180384.1;gbkey=CDS;product=acyl-CoA thioesterase II;protein_id=YP_005180384.1;transl_table=11	11	7	3	6	12	5	4	4	28	14	37	23	SL1344_0458	tesB	STM0464
cds444	cds444	YP_005180385.1	gene466	UniProtKB%2FTrEMBL:E1W8X5,Genbank:YP_005180385.1	CDS	hypothetical protein	YP_005180385.1	11	NA	NA	sense	NC_016810.1	RefSeq	CDS	522843	523412	.	+	0	ID=cds444;Name=YP_005180385.1;Parent=gene466;Dbxref=UniProtKB%2FTrEMBL:E1W8X5,Genbank:YP_005180385.1;gbkey=CDS;product=hypothetical protein;protein_id=YP_005180385.1;transl_table=11	13	6	2	8	7	3	1	3	8	14	12	7	SL1344_0459	SL1344_0459	NA
cds445	cds445	YP_005180386.1	gene467	UniProtKB%2FTrEMBL:E1W8X6,Genbank:YP_005180386.1	CDS	putative methylated-DNA methyltransferase	YP_005180386.1	11	NA	NA	sense	NC_016810.1	RefSeq	CDS	523445	523834	.	-	0	ID=cds445;Name=YP_005180386.1;Parent=gene467;Dbxref=UniProtKB%2FTrEMBL:E1W8X6,Genbank:YP_005180386.1;gbkey=CDS;product=putative methylated-DNA methyltransferase;protein_id=YP_005180386.1;transl_table=11	7	9	7	4	12	7	4	12	24	11	36	22	SL1344_0460	ybaZ	NA
cds446	cds446	YP_005180387.1	gene468	UniProtKB%2FTrEMBL:E1W8X7,Genbank:YP_005180387.1	CDS	hypothetical protein	YP_005180387.1	11	NA	NA	sense	NC_016810.1	RefSeq	CDS	524065	525615	.	-	0	ID=cds446;Name=YP_005180387.1;Parent=gene468;Dbxref=UniProtKB%2FTrEMBL:E1W8X7,Genbank:YP_005180387.1;gbkey=CDS;product=hypothetical protein;protein_id=YP_005180387.1;transl_table=11	2	4	3	4	7	2	7	9	29	26	21	27	SL1344_0461	ylaB	NA
cds447	cds447	YP_005180388.1	gene469	UniProtKB%2FTrEMBL:E1W8X8,Genbank:YP_005180388.1	CDS	putative 50s ribosomal protein L31 %28second copy%29	YP_005180388.1	11	NA	NA	sense	NC_016810.1	RefSeq	CDS	525840	526100	.	+	0	ID=cds447;Name=YP_005180388.1;Parent=gene469;Dbxref=UniProtKB%2FTrEMBL:E1W8X8,Genbank:YP_005180388.1;gbkey=CDS;product=putative 50s ribosomal protein L31 %28second copy%29;protein_id=YP_005180388.1;transl_table=11	0	2	0	0	195	138	127	189	146	136	285	191	SL1344_0462	rpmE2	NA
cds448	cds448	YP_005180389.1	gene470	UniProtKB%2FTrEMBL:E1W8X9,Genbank:YP_005180389.1	CDS	putative 50s ribosomal protein L36 %28second copy%29	YP_005180389.1	11	NA	NA	sense	NC_016810.1	RefSeq	CDS	526106	526246	.	+	0	ID=cds448;Name=YP_005180389.1;Parent=gene470;Dbxref=UniProtKB%2FTrEMBL:E1W8X9,Genbank:YP_005180389.1;gbkey=CDS;product=putative 50s ribosomal protein L36 %28second copy%29;protein_id=YP_005180389.1;transl_table=11	9	11	6	11	397	258	182	344	348	321	475	386	SL1344_0463	rpmJ2	NA
cds449	cds449	YP_005180390.1	gene471	UniProtKB%2FTrEMBL:E1W8Y0,Genbank:YP_005180390.1	CDS	hypothetical protein	YP_005180390.1	11	NA	NA	sense	NC_016810.1	RefSeq	CDS	526302	526772	.	-	0	ID=cds449;Name=YP_005180390.1;Parent=gene471;Dbxref=UniProtKB%2FTrEMBL:E1W8Y0,Genbank:YP_005180390.1;gbkey=CDS;product=hypothetical protein;protein_id=YP_005180390.1;transl_table=11	2	4	2	2	3	5	2	2	36	39	33	28	SL1344_0464	SL1344_0464	NA
cds450	cds450	YP_005180391.1	gene472	UniProtKB%2FTrEMBL:E1W8Y1,Genbank:YP_005180391.1	CDS	maltose O-acetyltransferase	YP_005180391.1	11	NA	NA	sense	NC_016810.1	RefSeq	CDS	526889	527440	.	-	0	ID=cds450;Name=YP_005180391.1;Parent=gene472;Dbxref=UniProtKB%2FTrEMBL:E1W8Y1,Genbank:YP_005180391.1;gbkey=CDS;product=maltose O-acetyltransferase;protein_id=YP_005180391.1;transl_table=11	9	5	7	17	14	18	7	10	79	91	79	100	SL1344_0465	maa	STM0472
cds451	cds451	YP_005180392.1	gene473	UniProtKB%2FTrEMBL:E1W8Y2,Genbank:YP_005180392.1	CDS	hemolysin expression modulating protein	YP_005180392.1	11	NA	NA	sense	NC_016810.1	RefSeq	CDS	527619	527837	.	-	0	ID=cds451;Name=YP_005180392.1;Parent=gene473;Dbxref=UniProtKB%2FTrEMBL:E1W8Y2,Genbank:YP_005180392.1;gbkey=CDS;product=hemolysin expression modulating protein;protein_id=YP_005180392.1;transl_table=11	2	5	1	6	7	9	6	6	32	32	29	26	SL1344_0466	hha	NA
cds452	cds452	YP_005180393.1	gene474	UniProtKB%2FTrEMBL:E1W8Y3,Genbank:YP_005180393.1	CDS	hypothetical protein	YP_005180393.1	11	NA	NA	sense	NC_016810.1	RefSeq	CDS	527865	528239	.	-	0	ID=cds452;Name=YP_005180393.1;Parent=gene474;Dbxref=UniProtKB%2FTrEMBL:E1W8Y3,Genbank:YP_005180393.1;gbkey=CDS;product=hypothetical protein;protein_id=YP_005180393.1;transl_table=11	3	4	1	5	10	7	3	8	54	63	55	28	SL1344_0467	SL1344_0467	NA
cds453	cds453	YP_005180394.1	gene475	UniProtKB%2FTrEMBL:E1W8Y4,Genbank:YP_005180394.1	CDS	acriflavin resistance protein B	YP_005180394.1	11	NA	NA	sense	NC_016810.1	RefSeq	CDS	528735	531884	.	-	0	ID=cds453;Name=YP_005180394.1;Parent=gene475;Dbxref=UniProtKB%2FTrEMBL:E1W8Y4,Genbank:YP_005180394.1;gbkey=CDS;product=acriflavin resistance protein B;protein_id=YP_005180394.1;transl_table=11	36	72	23	70	77	40	20	38	76	99	88	82	SL1344_0468	acrB	NA
cds454	cds454	YP_005180395.1	gene476	UniProtKB%2FTrEMBL:E1W8Y5,Genbank:YP_005180395.1	CDS	acriflavin resistance protein A	YP_005180395.1	11	NA	NA	sense	NC_016810.1	RefSeq	CDS	531907	533100	.	-	0	ID=cds454;Name=YP_005180395.1;Parent=gene476;Dbxref=UniProtKB%2FTrEMBL:E1W8Y5,Genbank:YP_005180395.1;gbkey=CDS;product=acriflavin resistance protein A;protein_id=YP_005180395.1;transl_table=11	8	16	8	25	13	19	7	10	41	57	57	68	SL1344_0469	acrA	NA
cds455	cds455	YP_005180396.1	gene477	UniProtKB%2FTrEMBL:E1W8Y6,Genbank:YP_005180396.1	CDS	acrAB operon repressor	YP_005180396.1	11	NA	NA	sense	NC_016810.1	RefSeq	CDS	533242	533895	.	+	0	ID=cds455;Name=YP_005180396.1;Parent=gene477;Dbxref=UniProtKB%2FTrEMBL:E1W8Y6,Genbank:YP_005180396.1;gbkey=CDS;product=acrAB operon repressor;protein_id=YP_005180396.1;transl_table=11	5	13	5	4	6	7	3	4	19	27	14	34	SL1344_0470	acrR	NA
cds456	cds456	YP_005180397.1	gene478	UniProtKB%2FTrEMBL:E1W8Y7,Genbank:YP_005180397.1	CDS	integral membrane protein AefA	YP_005180397.1	11	NA	NA	sense	NC_016810.1	RefSeq	CDS	534014	537376	.	+	0	ID=cds456;Name=YP_005180397.1;Parent=gene478;Dbxref=UniProtKB%2FTrEMBL:E1W8Y7,Genbank:YP_005180397.1;gbkey=CDS;product=integral membrane protein AefA;protein_id=YP_005180397.1;transl_table=11	39	63	23	53	16	6	8	19	47	48	47	45	SL1344_0471	SL1344_0471	NA
cds457	cds457	YP_005180398.1	gene479	UniProtKB%2FTrEMBL:E1W8Y8,Genbank:YP_005180398.1	CDS	hypothetical protein	YP_005180398.1	11	NA	NA	sense	NC_016810.1	RefSeq	CDS	537418	538353	.	-	0	ID=cds457;Name=YP_005180398.1;Parent=gene479;Dbxref=UniProtKB%2FTrEMBL:E1W8Y8,Genbank:YP_005180398.1;gbkey=CDS;product=hypothetical protein;protein_id=YP_005180398.1;transl_table=11	4	5	3	10	5	8	1	4	25	22	24	23	SL1344_0472	SL1344_0472	NA
cds458	cds458	YP_005180399.1	gene480	UniProtKB%2FTrEMBL:E1W8Y9,Genbank:YP_005180399.1	CDS	hypothetical protein	YP_005180399.1	11	NA	NA	sense	NC_016810.1	RefSeq	CDS	538423	538590	.	-	0	ID=cds458;Name=YP_005180399.1;Parent=gene480;Dbxref=UniProtKB%2FTrEMBL:E1W8Y9,Genbank:YP_005180399.1;gbkey=CDS;product=hypothetical protein;protein_id=YP_005180399.1;transl_table=11	2	0	0	0	0	0	0	3	3	2	3	3	SL1344_0473	SL1344_0473	NA
cds459	cds459	YP_005180400.1	gene481	UniProtKB%2FTrEMBL:E1W8Z0,Genbank:YP_005180400.1	CDS	primosomal replication protein N	YP_005180400.1	11	NA	NA	sense	NC_016810.1	RefSeq	CDS	538604	539119	.	-	0	ID=cds459;Name=YP_005180400.1;Parent=gene481;Dbxref=UniProtKB%2FTrEMBL:E1W8Z0,Genbank:YP_005180400.1;gbkey=CDS;product=primosomal replication protein N;protein_id=YP_005180400.1;transl_table=11	4	4	2	6	2	3	2	6	19	28	31	19	SL1344_0474	priC	NA
cds460	cds460	YP_005180401.1	gene482	UniProtKB%2FTrEMBL:E1W8Z1,Genbank:YP_005180401.1	CDS	adenine phosphoribosyltransferase	YP_005180401.1	11	NA	NA	sense	NC_016810.1	RefSeq	CDS	539730	540281	.	+	0	ID=cds460;Name=YP_005180401.1;Parent=gene482;Dbxref=UniProtKB%2FTrEMBL:E1W8Z1,Genbank:YP_005180401.1;gbkey=CDS;product=adenine phosphoribosyltransferase;protein_id=YP_005180401.1;transl_table=11	20	19	9	18	16	7	5	13	39	25	54	48	SL1344_0476	apt	STM0483
cds461	cds461	YP_005180402.1	gene483	UniProtKB%2FTrEMBL:E1W8Z2,Genbank:YP_005180402.1	CDS	DNA polymerase III subunits gamma and tau	YP_005180402.1	11	NA	NA	sense	NC_016810.1	RefSeq	CDS	540395	542323	.	+	0	ID=cds461;Name=YP_005180402.1;Parent=gene483;Dbxref=UniProtKB%2FTrEMBL:E1W8Z2,Genbank:YP_005180402.1;gbkey=CDS;product=DNA polymerase III subunits gamma and tau;protein_id=YP_005180402.1;transl_table=11	47	87	51	78	35	32	29	43	88	129	130	149	SL1344_0477	dnaX	NA
cds462	cds462	YP_005180403.1	gene484	UniProtKB%2FTrEMBL:E1W8Z3,Genbank:YP_005180403.1	CDS	hypothetical protein	YP_005180403.1	11	NA	NA	sense	NC_016810.1	RefSeq	CDS	542369	542698	.	+	0	ID=cds462;Name=YP_005180403.1;Parent=gene484;Dbxref=UniProtKB%2FTrEMBL:E1W8Z3,Genbank:YP_005180403.1;gbkey=CDS;product=hypothetical protein;protein_id=YP_005180403.1;transl_table=11	21	20	9	28	16	10	2	12	31	21	38	37	SL1344_0478	SL1344_0478	NA
cds463	cds463	YP_005180404.1	gene485	UniProtKB%2FTrEMBL:E1W8Z4,Genbank:YP_005180404.1	CDS	recombination protein RecR	YP_005180404.1	11	NA	NA	sense	NC_016810.1	RefSeq	CDS	542698	543303	.	+	0	ID=cds463;Name=YP_005180404.1;Parent=gene485;Dbxref=UniProtKB%2FTrEMBL:E1W8Z4,Genbank:YP_005180404.1;gbkey=CDS;product=recombination protein RecR;protein_id=YP_005180404.1;transl_table=11	28	42	18	47	21	14	10	9	30	52	46	41	SL1344_0479	recR	NA
cds464	cds464	YP_005180405.1	gene486	UniProtKB%2FTrEMBL:E1W8Z5,Genbank:YP_005180405.1	CDS	heat shock protein HtpG	YP_005180405.1	11	NA	NA	sense	NC_016810.1	RefSeq	CDS	543414	545288	.	+	0	ID=cds464;Name=YP_005180405.1;Parent=gene486;Dbxref=UniProtKB%2FTrEMBL:E1W8Z5,Genbank:YP_005180405.1;gbkey=CDS;product=heat shock protein HtpG;protein_id=YP_005180405.1;transl_table=11	53	31	24	31	8	8	7	4	83	111	72	80	SL1344_0480	htpG	NA
cds465	cds465	YP_005180406.1	gene487	UniProtKB%2FTrEMBL:E1W8Z6,Genbank:YP_005180406.1	CDS	adenylate kinase	YP_005180406.1	11	NA	NA	sense	NC_016810.1	RefSeq	CDS	545529	546173	.	+	0	ID=cds465;Name=YP_005180406.1;Parent=gene487;Dbxref=UniProtKB%2FTrEMBL:E1W8Z6,Genbank:YP_005180406.1;gbkey=CDS;product=adenylate kinase;protein_id=YP_005180406.1;transl_table=11	34	62	25	71	14	12	9	10	106	84	102	98	SL1344_0481	adk	STM0488
cds466	cds466	YP_005180407.1	gene488	UniProtKB%2FTrEMBL:E1W8Z7,Genbank:YP_005180407.1	CDS	ferrochelatase	YP_005180407.1	11	NA	NA	sense	NC_016810.1	RefSeq	CDS	546402	547364	.	+	0	ID=cds466;Name=YP_005180407.1;Parent=gene488;Dbxref=UniProtKB%2FTrEMBL:E1W8Z7,Genbank:YP_005180407.1;gbkey=CDS;product=ferrochelatase;protein_id=YP_005180407.1;transl_table=11	7	5	6	9	1	2	2	0	17	20	19	18	SL1344_0482	hemH	STM0489
cds467	cds467	YP_005180408.1	gene489	UniProtKB%2FTrEMBL:E1W8Z8,Genbank:YP_005180408.1	CDS	acetyl esterase	YP_005180408.1	11	NA	NA	sense	NC_016810.1	RefSeq	CDS	547361	548332	.	-	0	ID=cds467;Name=YP_005180408.1;Parent=gene489;Dbxref=UniProtKB%2FTrEMBL:E1W8Z8,Genbank:YP_005180408.1;gbkey=CDS;product=acetyl esterase;protein_id=YP_005180408.1;transl_table=11	0	0	0	0	0	0	0	0	1	1	3	5	SL1344_0483	aes	NA
cds468	cds468	YP_005180409.1	gene490	UniProtKB%2FTrEMBL:E1W8Z9,Genbank:YP_005180409.1	CDS	inosine-guanosine kinase	YP_005180409.1	11	NA	NA	sense	NC_016810.1	RefSeq	CDS	548485	549789	.	+	0	ID=cds468;Name=YP_005180409.1;Parent=gene490;Dbxref=UniProtKB%2FTrEMBL:E1W8Z9,Genbank:YP_005180409.1;gbkey=CDS;product=inosine-guanosine kinase;protein_id=YP_005180409.1;transl_table=11	13	16	10	29	6	6	8	4	29	23	18	23	SL1344_0484	gsk	STM0491
cds469	cds469	YP_005180410.1	gene491	UniProtKB%2FTrEMBL:E1W900,Genbank:YP_005180410.1	CDS	putative transport protein	YP_005180410.1	11	NA	NA	sense	NC_016810.1	RefSeq	CDS	549838	551514	.	-	0	ID=cds469;Name=YP_005180410.1;Parent=gene491;Dbxref=UniProtKB%2FTrEMBL:E1W900,Genbank:YP_005180410.1;gbkey=CDS;product=putative transport protein;protein_id=YP_005180410.1;transl_table=11	43	35	30	33	41	28	28	30	88	117	100	115	SL1344_0485	ybaL	NA
cds470	cds470	YP_005180411.1	gene492	UniProtKB%2FTrEMBL:E1W901,Genbank:YP_005180411.1	CDS	fosmidomycin resistance protein	YP_005180411.1	11	NA	NA	sense	NC_016810.1	RefSeq	CDS	551729	552949	.	-	0	ID=cds470;Name=YP_005180411.1;Parent=gene492;Dbxref=UniProtKB%2FTrEMBL:E1W901,Genbank:YP_005180411.1;gbkey=CDS;product=fosmidomycin resistance protein;protein_id=YP_005180411.1;transl_table=11	5	6	2	1	1	1	2	1	6	5	3	2	SL1344_0486	fsr	NA
cds471	cds471	YP_005180412.1	gene493	UniProtKB%2FTrEMBL:E1W902,Genbank:YP_005180412.1	CDS	UDP-sugar hydrolase	YP_005180412.1	11	NA	NA	sense	NC_016810.1	RefSeq	CDS	553122	554774	.	+	0	ID=cds471;Name=YP_005180412.1;Parent=gene493;Dbxref=UniProtKB%2FTrEMBL:E1W902,Genbank:YP_005180412.1;gbkey=CDS;product=UDP-sugar hydrolase;protein_id=YP_005180412.1;transl_table=11	7	11	5	14	15	9	8	16	45	29	51	31	SL1344_0487	ushA	STM0494
cds472	cds472	YP_005180413.1	gene494	UniProtKB%2FTrEMBL:E1W903,Genbank:YP_005180413.1	CDS	hypothetical protein	YP_005180413.1	11	NA	NA	sense	NC_016810.1	RefSeq	CDS	554891	555370	.	-	0	ID=cds472;Name=YP_005180413.1;Parent=gene494;Dbxref=UniProtKB%2FTrEMBL:E1W903,Genbank:YP_005180413.1;gbkey=CDS;product=hypothetical protein;protein_id=YP_005180413.1;transl_table=11	3	8	3	4	7	3	2	7	10	18	24	18	SL1344_0488	SL1344_0488	NA
cds473	cds473	YP_005180414.1	gene495	UniProtKB%2FTrEMBL:E1W904,Genbank:YP_005180414.1	CDS	hypothetical protein	YP_005180414.1	11	NA	NA	sense	NC_016810.1	RefSeq	CDS	555572	556366	.	-	0	ID=cds473;Name=YP_005180414.1;Parent=gene495;Dbxref=UniProtKB%2FTrEMBL:E1W904,Genbank:YP_005180414.1;gbkey=CDS;product=hypothetical protein;protein_id=YP_005180414.1;transl_table=11	1	4	2	3	5	4	2	8	18	25	36	35	SL1344_0489	SL1344_0489	NA
cds474	cds474	YP_005180415.1	gene496	UniProtKB%2FTrEMBL:E1W905,Genbank:YP_005180415.1	CDS	secreted protein	YP_005180415.1	11	NA	NA	sense	NC_016810.1	RefSeq	CDS	556452	557279	.	-	0	ID=cds474;Name=YP_005180415.1;Parent=gene496;Dbxref=UniProtKB%2FTrEMBL:E1W905,Genbank:YP_005180415.1;gbkey=CDS;product=secreted protein;protein_id=YP_005180415.1;transl_table=11	1	2	1	4	5	0	1	4	12	11	15	10	SL1344_0490	SL1344_0490	NA
cds475	cds475	YP_005180416.1	gene497	UniProtKB%2FTrEMBL:E1W906,Genbank:YP_005180416.1	CDS	copper-transporting ATPase	YP_005180416.1	11	NA	NA	sense	NC_016810.1	RefSeq	CDS	557433	559934	.	-	0	ID=cds475;Name=YP_005180416.1;Parent=gene497;Dbxref=UniProtKB%2FTrEMBL:E1W906,Genbank:YP_005180416.1;gbkey=CDS;product=copper-transporting ATPase;protein_id=YP_005180416.1;transl_table=11	16	18	6	8	12	3	5	7	34	54	36	36	SL1344_0491	ybaR	STM0498
cds476	cds476	YP_005180417.1	gene498	UniProtKB%2FTrEMBL:E1W907,Genbank:YP_005180417.1	CDS	copper efflux regulator	YP_005180417.1	11	NA	NA	sense	NC_016810.1	RefSeq	CDS	560044	560460	.	+	0	ID=cds476;Name=YP_005180417.1;Parent=gene498;Dbxref=UniProtKB%2FTrEMBL:E1W907,Genbank:YP_005180417.1;gbkey=CDS;product=copper efflux regulator;protein_id=YP_005180417.1;transl_table=11	7	1	3	3	2	4	5	6	37	46	47	64	SL1344_0492	cueR	NA
cds477	cds477	YP_005180418.1	gene499	UniProtKB%2FTrEMBL:E1W908,Genbank:YP_005180418.1	CDS	hypothetical protein	YP_005180418.1	11	NA	NA	sense	NC_016810.1	RefSeq	CDS	560461	560913	.	-	0	ID=cds477;Name=YP_005180418.1;Parent=gene499;Dbxref=UniProtKB%2FTrEMBL:E1W908,Genbank:YP_005180418.1;gbkey=CDS;product=hypothetical protein;protein_id=YP_005180418.1;transl_table=11	7	11	4	8	8	8	5	4	25	26	29	25	SL1344_0493	SL1344_0493	NA
cds478	cds478	YP_005180419.1	gene500	UniProtKB%2FTrEMBL:E1W909,Genbank:YP_005180419.1	CDS	hypothetical protein	YP_005180419.1	11	NA	NA	sense	NC_016810.1	RefSeq	CDS	560910	561827	.	-	0	ID=cds478;Name=YP_005180419.1;Parent=gene500;Dbxref=UniProtKB%2FTrEMBL:E1W909,Genbank:YP_005180419.1;gbkey=CDS;product=hypothetical protein;protein_id=YP_005180419.1;transl_table=11	9	10	7	11	17	6	2	6	51	35	42	33	SL1344_0494	SL1344_0494	NA
cds479	cds479	YP_005180420.1	gene501	UniProtKB%2FTrEMBL:E1W910,Genbank:YP_005180420.1	CDS	putative ABC transporter ATP-binding protein	YP_005180420.1	11	NA	NA	sense	NC_016810.1	RefSeq	CDS	561974	562651	.	+	0	ID=cds479;Name=YP_005180420.1;Parent=gene501;Dbxref=UniProtKB%2FTrEMBL:E1W910,Genbank:YP_005180420.1;gbkey=CDS;product=putative ABC transporter ATP-binding protein;protein_id=YP_005180420.1;transl_table=11	1	1	0	2	2	0	0	0	3	5	1	2	SL1344_0495	SL1344_0495	NA
cds480	cds480	YP_005180421.1	gene502	UniProtKB%2FTrEMBL:E1W911,Genbank:YP_005180421.1	CDS	hypothetical protein	YP_005180421.1	11	NA	NA	sense	NC_016810.1	RefSeq	CDS	562638	563417	.	+	0	ID=cds480;Name=YP_005180421.1;Parent=gene502;Dbxref=UniProtKB%2FTrEMBL:E1W911,Genbank:YP_005180421.1;gbkey=CDS;product=hypothetical protein;protein_id=YP_005180421.1;transl_table=11	4	3	4	0	1	1	0	4	11	8	11	5	SL1344_0496	SL1344_0496	NA
cds481	cds481	YP_005180422.1	gene503	UniProtKB%2FTrEMBL:E1W912,Genbank:YP_005180422.1	CDS	thioredoxin-like protein	YP_005180422.1	11	NA	NA	sense	NC_016810.1	RefSeq	CDS	563503	564357	.	-	0	ID=cds481;Name=YP_005180422.1;Parent=gene503;Dbxref=UniProtKB%2FTrEMBL:E1W912,Genbank:YP_005180422.1;gbkey=CDS;product=thioredoxin-like protein;protein_id=YP_005180422.1;transl_table=11	7	7	4	14	9	3	1	8	15	20	17	21	SL1344_0497	ybbN	NA
cds482	cds482	YP_005180423.1	gene504	UniProtKB%2FTrEMBL:E1W913,Genbank:YP_005180423.1	CDS	oxidoreductase	YP_005180423.1	11	NA	NA	sense	NC_016810.1	RefSeq	CDS	564417	565187	.	-	0	ID=cds482;Name=YP_005180423.1;Parent=gene504;Dbxref=UniProtKB%2FTrEMBL:E1W913,Genbank:YP_005180423.1;gbkey=CDS;product=oxidoreductase;protein_id=YP_005180423.1;transl_table=11	3	3	0	4	1	2	2	9	7	5	14	13	SL1344_0498	ybbO	NA
cds483	cds483	YP_005180424.1	gene505	UniProtKB%2FTrEMBL:E1W914,Genbank:YP_005180424.1	CDS	acyl-coA thioesterase I	YP_005180424.1	11	NA	NA	sense	NC_016810.1	RefSeq	CDS	565342	565956	.	-	0	ID=cds483;Name=YP_005180424.1;Parent=gene505;Dbxref=UniProtKB%2FTrEMBL:E1W914,Genbank:YP_005180424.1;gbkey=CDS;product=acyl-coA thioesterase I;protein_id=YP_005180424.1;transl_table=11	4	1	1	0	3	2	4	2	7	17	9	7	SL1344_0499	tesA	STM0506
cds484	cds484	YP_005180425.1	gene506	UniProtKB%2FTrEMBL:E1W915,Genbank:YP_005180425.1	CDS	ABC transporter ATP-binding protein	YP_005180425.1	11	NA	NA	sense	NC_016810.1	RefSeq	CDS	565927	566613	.	+	0	ID=cds484;Name=YP_005180425.1;Parent=gene506;Dbxref=UniProtKB%2FTrEMBL:E1W915,Genbank:YP_005180425.1;gbkey=CDS;product=ABC transporter ATP-binding protein;protein_id=YP_005180425.1;transl_table=11	2	3	0	4	4	5	7	4	30	32	20	14	SL1344_0500	ybbA	NA
cds485	cds485	YP_005180426.1	gene507	UniProtKB%2FTrEMBL:E1W916,Genbank:YP_005180426.1	CDS	hypothetical protein	YP_005180426.1	11	NA	NA	sense	NC_016810.1	RefSeq	CDS	566610	569024	.	+	0	ID=cds485;Name=YP_005180426.1;Parent=gene507;Dbxref=UniProtKB%2FTrEMBL:E1W916,Genbank:YP_005180426.1;gbkey=CDS;product=hypothetical protein;protein_id=YP_005180426.1;transl_table=11	17	13	7	7	30	20	13	26	77	90	72	79	SL1344_0501	SL1344_0501	NA
cds486	cds486	YP_005180427.1	gene508	UniProtKB%2FTrEMBL:E1W917,Genbank:YP_005180427.1	CDS	outer membrane protein	YP_005180427.1	11	NA	NA	sense	NC_016810.1	RefSeq	CDS	569210	570343	.	+	0	ID=cds486;Name=YP_005180427.1;Parent=gene508;Dbxref=UniProtKB%2FTrEMBL:E1W917,Genbank:YP_005180427.1;gbkey=CDS;product=outer membrane protein;protein_id=YP_005180427.1;transl_table=11	1	1	1	7	2	2	2	1	9	20	6	12	SL1344_0502	SL1344_0502	NA
cds487	cds487	YP_005180428.1	gene509	UniProtKB%2FTrEMBL:E1W918,Genbank:YP_005180428.1	CDS	lipoprotein	YP_005180428.1	11	NA	NA	sense	NC_016810.1	RefSeq	CDS	570600	571430	.	+	0	ID=cds487;Name=YP_005180428.1;Parent=gene509;Dbxref=UniProtKB%2FTrEMBL:E1W918,Genbank:YP_005180428.1;gbkey=CDS;product=lipoprotein;protein_id=YP_005180428.1;transl_table=11	0	2	1	1	1	2	1	2	5	3	4	9	SL1344_0503	sfbA	NA
cds488	cds488	YP_005180429.1	gene510	UniProtKB%2FTrEMBL:E1W919,Genbank:YP_005180429.1	CDS	ABC transporter ATP-binding protein	YP_005180429.1	11	NA	NA	sense	NC_016810.1	RefSeq	CDS	571467	572483	.	+	0	ID=cds488;Name=YP_005180429.1;Parent=gene510;Dbxref=UniProtKB%2FTrEMBL:E1W919,Genbank:YP_005180429.1;gbkey=CDS;product=ABC transporter ATP-binding protein;protein_id=YP_005180429.1;transl_table=11	1	1	0	1	0	1	0	0	3	1	12	5	SL1344_0504	sfbB	NA
cds489	cds489	YP_005180430.1	gene511	UniProtKB%2FTrEMBL:E1W920,Genbank:YP_005180430.1	CDS	ABC transporter	YP_005180430.1	11	NA	NA	sense	NC_016810.1	RefSeq	CDS	572476	573135	.	+	0	ID=cds489;Name=YP_005180430.1;Parent=gene511;Dbxref=UniProtKB%2FTrEMBL:E1W920,Genbank:YP_005180430.1;gbkey=CDS;product=ABC transporter;protein_id=YP_005180430.1;transl_table=11	4	1	0	2	1	3	1	1	6	8	10	11	SL1344_0505	sfbC	NA
cds490	cds490	YP_005180431.1	gene512	UniProtKB%2FTrEMBL:E1W921,Genbank:YP_005180431.1	CDS	hypothetical protein	YP_005180431.1	11	NA	NA	sense	NC_016810.1	RefSeq	CDS	573174	574268	.	-	0	ID=cds490;Name=YP_005180431.1;Parent=gene512;Dbxref=UniProtKB%2FTrEMBL:E1W921,Genbank:YP_005180431.1;gbkey=CDS;product=hypothetical protein;protein_id=YP_005180431.1;transl_table=11	7	8	2	4	10	6	3	5	38	44	36	45	SL1344_0506	ybbB	NA
cds491	cds491	YP_005180432.1	gene513	UniProtKB%2FTrEMBL:E1W922,Genbank:YP_005180432.1	CDS	lysR family transcriptional regulator	YP_005180432.1	11	NA	NA	sense	NC_016810.1	RefSeq	CDS	574338	575264	.	-	0	ID=cds491;Name=YP_005180432.1;Parent=gene513;Dbxref=UniProtKB%2FTrEMBL:E1W922,Genbank:YP_005180432.1;gbkey=CDS;product=lysR family transcriptional regulator;protein_id=YP_005180432.1;transl_table=11	1	1	2	0	0	0	1	0	10	9	27	5	SL1344_0507	SL1344_0507	NA
cds492	cds492	YP_005180433.1	gene514	UniProtKB%2FTrEMBL:E1W923,Genbank:YP_005180433.1	CDS	ureidoglycolate hydrolase	YP_005180433.1	11	NA	NA	sense	NC_016810.1	RefSeq	CDS	575491	575973	.	+	0	ID=cds492;Name=YP_005180433.1;Parent=gene514;Dbxref=UniProtKB%2FTrEMBL:E1W923,Genbank:YP_005180433.1;gbkey=CDS;product=ureidoglycolate hydrolase;protein_id=YP_005180433.1;transl_table=11	0	0	0	0	3	4	4	3	7	4	14	6	SL1344_0508	allA	STM0515
cds493	cds493	YP_005180434.1	gene515	UniProtKB%2FTrEMBL:E1W924,Genbank:YP_005180434.1	CDS	negative regulator of allantoin and glyoxylate utilization operons	YP_005180434.1	11	NA	NA	sense	NC_016810.1	RefSeq	CDS	576052	576870	.	+	0	ID=cds493;Name=YP_005180434.1;Parent=gene515;Dbxref=UniProtKB%2FTrEMBL:E1W924,Genbank:YP_005180434.1;gbkey=CDS;product=negative regulator of allantoin and glyoxylate utilization operons;protein_id=YP_005180434.1;transl_table=11	1	9	5	10	9	4	0	6	15	15	15	17	SL1344_0509	allR	NA
cds494	cds494	YP_005180435.1	gene516	UniProtKB%2FTrEMBL:E1W925,Genbank:YP_005180435.1	CDS	glyoxylate carboligase	YP_005180435.1	11	NA	NA	sense	NC_016810.1	RefSeq	CDS	576955	578736	.	+	0	ID=cds494;Name=YP_005180435.1;Parent=gene516;Dbxref=UniProtKB%2FTrEMBL:E1W925,Genbank:YP_005180435.1;gbkey=CDS;product=glyoxylate carboligase;protein_id=YP_005180435.1;transl_table=11	0	0	3	0	0	2	2	1	5	1	3	2	SL1344_0510	gcl	STM0517
cds495	cds495	YP_005180436.1	gene517	glyoxylate-induced protein	UniProtKB%2FTrEMBL:E1W926,Genbank:YP_005180436.1	CDS	hydroxypyruvate isomerase	YP_005180436.1	11	NA	sense	NC_016810.1	RefSeq	CDS	578749	579525	.	+	0	ID=cds495;Name=YP_005180436.1;Parent=gene517;Note=glyoxylate-induced protein;Dbxref=UniProtKB%2FTrEMBL:E1W926,Genbank:YP_005180436.1;gbkey=CDS;product=hydroxypyruvate isomerase;protein_id=YP_005180436.1;transl_table=11	0	0	0	0	0	2	1	0	2	1	3	0	SL1344_0511	gip	STM0518
cds496	cds496	YP_005180437.1	gene518	UniProtKB%2FTrEMBL:E1W927,Genbank:YP_005180437.1	CDS	2-hydroxy-3-oxopropionate reductase	YP_005180437.1	11	NA	NA	sense	NC_016810.1	RefSeq	CDS	579626	580504	.	+	0	ID=cds496;Name=YP_005180437.1;Parent=gene518;Dbxref=UniProtKB%2FTrEMBL:E1W927,Genbank:YP_005180437.1;gbkey=CDS;product=2-hydroxy-3-oxopropionate reductase;protein_id=YP_005180437.1;transl_table=11	0	0	0	0	0	0	0	0	4	7	5	4	SL1344_0512	garR	STM0519
cds497	cds497	YP_005180438.1	gene519	UniProtKB%2FTrEMBL:E1W928,Genbank:YP_005180438.1	CDS	metabolite transport protein	YP_005180438.1	11	NA	NA	sense	NC_016810.1	RefSeq	CDS	580570	581817	.	+	0	ID=cds497;Name=YP_005180438.1;Parent=gene519;Dbxref=UniProtKB%2FTrEMBL:E1W928,Genbank:YP_005180438.1;gbkey=CDS;product=metabolite transport protein;protein_id=YP_005180438.1;transl_table=11	1	0	0	1	2	1	1	0	7	5	6	2	SL1344_0513	SL1344_0513	NA
cds498	cds498	YP_005180439.1	gene520	UniProtKB%2FTrEMBL:E1W929,Genbank:YP_005180439.1	CDS	putative allantoin permease	YP_005180439.1	11	NA	NA	sense	NC_016810.1	RefSeq	CDS	581913	583367	.	+	0	ID=cds498;Name=YP_005180439.1;Parent=gene520;Dbxref=UniProtKB%2FTrEMBL:E1W929,Genbank:YP_005180439.1;gbkey=CDS;product=putative allantoin permease;protein_id=YP_005180439.1;transl_table=11	0	0	0	0	0	0	0	0	1	4	5	2	SL1344_0515	ybbW	STM0522
cds499	cds499	YP_005180440.1	gene521	UniProtKB%2FTrEMBL:E1W930,Genbank:YP_005180440.1	CDS	allantoinase	YP_005180440.1	11	NA	NA	sense	NC_016810.1	RefSeq	CDS	583446	584807	.	+	0	ID=cds499;Name=YP_005180440.1;Parent=gene521;Dbxref=UniProtKB%2FTrEMBL:E1W930,Genbank:YP_005180440.1;gbkey=CDS;product=allantoinase;protein_id=YP_005180440.1;transl_table=11	0	2	0	0	2	0	0	0	1	3	1	1	SL1344_0516	allB	STM0523
cds500	cds500	YP_005180441.1	gene522	UniProtKB%2FTrEMBL:E1W931,Genbank:YP_005180441.1	CDS	putative permease	YP_005180441.1	11	NA	NA	sense	NC_016810.1	RefSeq	CDS	584866	586164	.	+	0	ID=cds500;Name=YP_005180441.1;Parent=gene522;Dbxref=UniProtKB%2FTrEMBL:E1W931,Genbank:YP_005180441.1;gbkey=CDS;product=putative permease;protein_id=YP_005180441.1;transl_table=11	1	0	0	1	0	1	0	0	2	2	0	0	SL1344_0517	SL1344_0517	NA
cds501	cds501	YP_005180442.1	gene523	UniProtKB%2FTrEMBL:E1W932,Genbank:YP_005180442.1	CDS	glycerate kinase	YP_005180442.1	11	NA	NA	sense	NC_016810.1	RefSeq	CDS	586187	587335	.	+	0	ID=cds501;Name=YP_005180442.1;Parent=gene523;Dbxref=UniProtKB%2FTrEMBL:E1W932,Genbank:YP_005180442.1;gbkey=CDS;product=glycerate kinase;protein_id=YP_005180442.1;transl_table=11	0	0	0	1	0	2	0	0	4	1	3	2	SL1344_0518	glxK	STM0525
cds502	cds502	YP_005180443.1	gene524	UniProtKB%2FTrEMBL:E1W933,Genbank:YP_005180443.1	CDS	hypothetical protein	YP_005180443.1	11	NA	NA	sense	NC_016810.1	RefSeq	CDS	587415	588200	.	-	0	ID=cds502;Name=YP_005180443.1;Parent=gene524;Dbxref=UniProtKB%2FTrEMBL:E1W933,Genbank:YP_005180443.1;gbkey=CDS;product=hypothetical protein;protein_id=YP_005180443.1;transl_table=11	6	1	3	3	2	4	3	4	13	14	20	16	SL1344_0519	SL1344_0519	NA
cds503	cds503	YP_005180444.1	gene525	UniProtKB%2FTrEMBL:E1W934,Genbank:YP_005180444.1	CDS	allantoate amidohydrolase	YP_005180444.1	11	NA	NA	sense	NC_016810.1	RefSeq	CDS	588211	589446	.	-	0	ID=cds503;Name=YP_005180444.1;Parent=gene525;Dbxref=UniProtKB%2FTrEMBL:E1W934,Genbank:YP_005180444.1;gbkey=CDS;product=allantoate amidohydrolase;protein_id=YP_005180444.1;transl_table=11	0	0	0	0	1	0	0	0	1	2	3	0	SL1344_0520	allC	STM0527
cds504	cds504	YP_005180445.1	gene526	UniProtKB%2FTrEMBL:E1W935,Genbank:YP_005180445.1	CDS	ureidoglycolate dehydrogenase	YP_005180445.1	11	NA	NA	sense	NC_016810.1	RefSeq	CDS	589468	590517	.	-	0	ID=cds504;Name=YP_005180445.1;Parent=gene526;Dbxref=UniProtKB%2FTrEMBL:E1W935,Genbank:YP_005180445.1;gbkey=CDS;product=ureidoglycolate dehydrogenase;protein_id=YP_005180445.1;transl_table=11	0	0	0	0	0	0	0	0	3	0	0	1	SL1344_0521	allD	STM0528
cds505	cds505	YP_005180446.1	gene527	UniProtKB%2FTrEMBL:E1W936,Genbank:YP_005180446.1	CDS	FdrA protein	YP_005180446.1	11	NA	NA	sense	NC_016810.1	RefSeq	CDS	590848	592512	.	+	0	ID=cds505;Name=YP_005180446.1;Parent=gene527;Dbxref=UniProtKB%2FTrEMBL:E1W936,Genbank:YP_005180446.1;gbkey=CDS;product=FdrA protein;protein_id=YP_005180446.1;transl_table=11	0	0	1	0	2	0	0	2	3	4	2	6	SL1344_0522	fdrA	NA
cds506	cds506	YP_005180447.1	gene528	UniProtKB%2FTrEMBL:E1W937,Genbank:YP_005180447.1	CDS	hypothetical protein	YP_005180447.1	11	NA	NA	sense	NC_016810.1	RefSeq	CDS	592522	593781	.	+	0	ID=cds506;Name=YP_005180447.1;Parent=gene528;Dbxref=UniProtKB%2FTrEMBL:E1W937,Genbank:YP_005180447.1;gbkey=CDS;product=hypothetical protein;protein_id=YP_005180447.1;transl_table=11	0	0	1	1	1	0	0	0	0	2	1	1	SL1344_0523	SL1344_0523	NA
cds507	cds507	YP_005180448.1	gene529	UniProtKB%2FTrEMBL:E1W938,Genbank:YP_005180448.1	CDS	hypothetical protein	YP_005180448.1	11	NA	NA	sense	NC_016810.1	RefSeq	CDS	593793	594602	.	+	0	ID=cds507;Name=YP_005180448.1;Parent=gene529;Dbxref=UniProtKB%2FTrEMBL:E1W938,Genbank:YP_005180448.1;gbkey=CDS;product=hypothetical protein;protein_id=YP_005180448.1;transl_table=11	0	0	1	0	0	0	1	0	4	0	4	2	SL1344_0524	SL1344_0524	NA
cds508	cds508	YP_005180449.1	gene530	UniProtKB%2FTrEMBL:E1W939,Genbank:YP_005180449.1	CDS	carbamate kinase	YP_005180449.1	11	NA	NA	sense	NC_016810.1	RefSeq	CDS	594606	595499	.	+	0	ID=cds508;Name=YP_005180449.1;Parent=gene530;Dbxref=UniProtKB%2FTrEMBL:E1W939,Genbank:YP_005180449.1;gbkey=CDS;product=carbamate kinase;protein_id=YP_005180449.1;transl_table=11	1	1	0	0	0	1	1	1	2	2	1	4	SL1344_0525	arcC	STM0532
cds509	cds509	YP_005180450.1	gene531	UniProtKB%2FTrEMBL:E1W940,Genbank:YP_005180450.1	CDS	phosphoribosylaminoimidazole carboxylase ATPase subunit	YP_005180450.1	11	NA	NA	sense	NC_016810.1	RefSeq	CDS	595540	596607	.	-	0	ID=cds509;Name=YP_005180450.1;Parent=gene531;Dbxref=UniProtKB%2FTrEMBL:E1W940,Genbank:YP_005180450.1;gbkey=CDS;product=phosphoribosylaminoimidazole carboxylase ATPase subunit;protein_id=YP_005180450.1;transl_table=11	43	65	29	78	21	18	13	14	59	70	65	65	SL1344_0526	purK	STM0533
cds510	cds510	YP_005180451.1	gene532	UniProtKB%2FTrEMBL:E1W941,Genbank:YP_005180451.1	CDS	phosphoribosylaminoimidazole carboxylase catalytic subunit	YP_005180451.1	11	NA	NA	sense	NC_016810.1	RefSeq	CDS	596604	597113	.	-	0	ID=cds510;Name=YP_005180451.1;Parent=gene532;Dbxref=UniProtKB%2FTrEMBL:E1W941,Genbank:YP_005180451.1;gbkey=CDS;product=phosphoribosylaminoimidazole carboxylase catalytic subunit;protein_id=YP_005180451.1;transl_table=11	28	36	15	36	18	5	2	7	29	25	43	27	SL1344_0527	purE	STM0534
cds511	cds511	YP_005180452.1	gene533	UniProtKB%2FTrEMBL:E1W942,Genbank:YP_005180452.1	CDS	hypothetical protein	YP_005180452.1	11	NA	NA	sense	NC_016810.1	RefSeq	CDS	597231	597953	.	-	0	ID=cds511;Name=YP_005180452.1;Parent=gene533;Dbxref=UniProtKB%2FTrEMBL:E1W942,Genbank:YP_005180452.1;gbkey=CDS;product=hypothetical protein;protein_id=YP_005180452.1;transl_table=11	3	4	2	4	3	3	0	1	6	3	11	8	SL1344_0528	SL1344_0528	STM0535
cds512	cds512	YP_005180453.1	gene534	UniProtKB%2FTrEMBL:E1W943,Genbank:YP_005180453.1	CDS	peptidyl-prolyl cis-trans isomerase B	YP_005180453.1	11	NA	NA	sense	NC_016810.1	RefSeq	CDS	597956	598450	.	-	0	ID=cds512;Name=YP_005180453.1;Parent=gene534;Dbxref=UniProtKB%2FTrEMBL:E1W943,Genbank:YP_005180453.1;gbkey=CDS;product=peptidyl-prolyl cis-trans isomerase B;protein_id=YP_005180453.1;transl_table=11	22	28	26	26	20	13	15	23	36	56	61	52	SL1344_0529	ppiB	NA
cds513	cds513	YP_005180454.1	gene535	UniProtKB%2FTrEMBL:E1W944,Genbank:YP_005180454.1	CDS	cysteinyl-tRNA synthetase	YP_005180454.1	11	NA	NA	sense	NC_016810.1	RefSeq	CDS	598623	600008	.	+	0	ID=cds513;Name=YP_005180454.1;Parent=gene535;Dbxref=UniProtKB%2FTrEMBL:E1W944,Genbank:YP_005180454.1;gbkey=CDS;product=cysteinyl-tRNA synthetase;protein_id=YP_005180454.1;transl_table=11	33	36	18	46	16	17	17	25	65	89	79	70	SL1344_0530	cysS	STM0537
cds514	cds514	YP_005180455.1	gene536	UniProtKB%2FTrEMBL:E1W945,Genbank:YP_005180455.1	CDS	putative exported outer membrane protein	YP_005180455.1	11	NA	NA	sense	NC_016810.1	RefSeq	CDS	600052	600876	.	-	0	ID=cds514;Name=YP_005180455.1;Parent=gene536;Dbxref=UniProtKB%2FTrEMBL:E1W945,Genbank:YP_005180455.1;gbkey=CDS;product=putative exported outer membrane protein;protein_id=YP_005180455.1;transl_table=11	0	1	0	2	0	1	0	2	1	3	5	5	SL1344_0531	SL1344_0531	NA
cds515	cds515	YP_005180456.1	gene537	UniProtKB%2FTrEMBL:E1W946,Genbank:YP_005180456.1	CDS	hypothetical protein	YP_005180456.1	11	NA	NA	sense	NC_016810.1	RefSeq	CDS	600873	601310	.	-	0	ID=cds515;Name=YP_005180456.1;Parent=gene537;Dbxref=UniProtKB%2FTrEMBL:E1W946,Genbank:YP_005180456.1;gbkey=CDS;product=hypothetical protein;protein_id=YP_005180456.1;transl_table=11	0	0	0	1	0	0	0	1	4	4	1	3	SL1344_0532	SL1344_0532	NA
cds516	cds516	YP_005180457.1	gene538	UniProtKB%2FTrEMBL:E1W947,Genbank:YP_005180457.1	CDS	hypothetical protein	YP_005180457.1	11	NA	NA	sense	NC_016810.1	RefSeq	CDS	601303	601848	.	-	0	ID=cds516;Name=YP_005180457.1;Parent=gene538;Dbxref=UniProtKB%2FTrEMBL:E1W947,Genbank:YP_005180457.1;gbkey=CDS;product=hypothetical protein;protein_id=YP_005180457.1;transl_table=11	0	2	0	2	0	0	0	1	5	6	5	2	SL1344_0533	ybcI	NA
cds517	cds517	YP_005180458.1	gene539	UniProtKB%2FTrEMBL:E1W948,Genbank:YP_005180458.1	CDS	hypothetical protein	YP_005180458.1	11	NA	NA	sense	NC_016810.1	RefSeq	CDS	601976	602188	.	-	0	ID=cds517;Name=YP_005180458.1;Parent=gene539;Dbxref=UniProtKB%2FTrEMBL:E1W948,Genbank:YP_005180458.1;gbkey=CDS;product=hypothetical protein;protein_id=YP_005180458.1;transl_table=11	13	28	8	16	12	5	5	11	19	32	21	27	SL1344_0534	SL1344_0534	NA
cds518	cds518	YP_005180459.1	gene540	UniProtKB%2FTrEMBL:E1W949,Genbank:YP_005180459.1	CDS	FolD bifunctional protein %5Bincludes: methylenetetrahydrofolate dehydrogenase%3B methenyltetrahydrofolate cyclohydrolase	YP_005180459.1	11	NA	NA	sense	NC_016810.1	RefSeq	CDS	602190	603056	.	-	0	ID=cds518;Name=YP_005180459.1;Parent=gene540;Dbxref=UniProtKB%2FTrEMBL:E1W949,Genbank:YP_005180459.1;gbkey=CDS;product=FolD bifunctional protein %5Bincludes: methylenetetrahydrofolate dehydrogenase%3B methenyltetrahydrofolate cyclohydrolase;protein_id=YP_005180459.1;transl_table=11	20	41	12	29	16	18	13	20	51	63	61	50	SL1344_0535	folD	STM0542
cds519	cds519	YP_005180460.1	gene541	UniProtKB%2FTrEMBL:E1W950,Genbank:YP_005180460.1	CDS	type-1 fimbrial protein%2C a chain	YP_005180460.1	11	NA	NA	sense	NC_016810.1	RefSeq	CDS	603618	604160	.	+	0	ID=cds519;Name=YP_005180460.1;Parent=gene541;Dbxref=UniProtKB%2FTrEMBL:E1W950,Genbank:YP_005180460.1;gbkey=CDS;product=type-1 fimbrial protein%2C a chain;protein_id=YP_005180460.1;transl_table=11	2	0	1	1	0	1	1	1	3	1	7	4	SL1344_0536	fimA	NA
cds520	cds520	YP_005180461.1	gene542	UniProtKB%2FTrEMBL:E1W951,Genbank:YP_005180461.1	CDS	major pilin protein	YP_005180461.1	11	NA	NA	sense	NC_016810.1	RefSeq	CDS	604236	604769	.	+	0	ID=cds520;Name=YP_005180461.1;Parent=gene542;Dbxref=UniProtKB%2FTrEMBL:E1W951,Genbank:YP_005180461.1;gbkey=CDS;product=major pilin protein;protein_id=YP_005180461.1;transl_table=11	0	0	1	0	0	0	1	0	0	4	2	0	SL1344_0537	fimI	NA
cds521	cds521	YP_005180462.1	gene543	UniProtKB%2FTrEMBL:E1W952,Genbank:YP_005180462.1	CDS	fimbrial chaperone protein	YP_005180462.1	11	NA	NA	sense	NC_016810.1	RefSeq	CDS	604813	605505	.	+	0	ID=cds521;Name=YP_005180462.1;Parent=gene543;Dbxref=UniProtKB%2FTrEMBL:E1W952,Genbank:YP_005180462.1;gbkey=CDS;product=fimbrial chaperone protein;protein_id=YP_005180462.1;transl_table=11	0	0	0	0	0	0	0	1	1	1	1	0	SL1344_0538	fimC	NA
cds522	cds522	YP_005180463.1	gene544	UniProtKB%2FTrEMBL:E1W953,Genbank:YP_005180463.1	CDS	outer membrane usher protein FimD	YP_005180463.1	11	NA	NA	sense	NC_016810.1	RefSeq	CDS	605536	608148	.	+	0	ID=cds522;Name=YP_005180463.1;Parent=gene544;Dbxref=UniProtKB%2FTrEMBL:E1W953,Genbank:YP_005180463.1;gbkey=CDS;product=outer membrane usher protein FimD;protein_id=YP_005180463.1;transl_table=11	2	4	1	1	1	1	0	0	1	5	2	2	SL1344_0539	fimD	NA
cds523	cds523	YP_005180464.1	gene545	UniProtKB%2FTrEMBL:E1W954,Genbank:YP_005180464.1	CDS	FimH protein	YP_005180464.1	11	NA	NA	sense	NC_016810.1	RefSeq	CDS	608163	609170	.	+	0	ID=cds523;Name=YP_005180464.1;Parent=gene545;Dbxref=UniProtKB%2FTrEMBL:E1W954,Genbank:YP_005180464.1;gbkey=CDS;product=FimH protein;protein_id=YP_005180464.1;transl_table=11	2	0	0	0	2	0	0	0	4	2	2	1	SL1344_0540	fimH	NA
cds524	cds524	YP_005180465.1	gene546	UniProtKB%2FTrEMBL:E1W955,Genbank:YP_005180465.1	CDS	putative fimbrial protein in fimZ 5%27 region	YP_005180465.1	11	NA	NA	sense	NC_016810.1	RefSeq	CDS	609180	609698	.	+	0	ID=cds524;Name=YP_005180465.1;Parent=gene546;Dbxref=UniProtKB%2FTrEMBL:E1W955,Genbank:YP_005180465.1;gbkey=CDS;product=putative fimbrial protein in fimZ 5%27 region;protein_id=YP_005180465.1;transl_table=11	4	0	0	2	3	2	1	0	9	0	3	1	SL1344_0541	fimF	NA
cds525	cds525	YP_005180466.1	gene547	UniProtKB%2FTrEMBL:E1W956,Genbank:YP_005180466.1	CDS	transcriptional regulator %28FimXZ protein%29	YP_005180466.1	11	NA	NA	sense	NC_016810.1	RefSeq	CDS	609744	610376	.	-	0	ID=cds525;Name=YP_005180466.1;Parent=gene547;Dbxref=UniProtKB%2FTrEMBL:E1W956,Genbank:YP_005180466.1;gbkey=CDS;product=transcriptional regulator %28FimXZ protein%29;protein_id=YP_005180466.1;transl_table=11	1	0	0	1	0	0	0	1	1	0	2	1	SL1344_0542	fimZ	NA
cds526	cds526	YP_005180467.1	gene548	UniProtKB%2FTrEMBL:E1W957,Genbank:YP_005180467.1	CDS	fimbriae Y protein	YP_005180467.1	11	NA	NA	sense	NC_016810.1	RefSeq	CDS	610980	611702	.	-	0	ID=cds526;Name=YP_005180467.1;Parent=gene548;Dbxref=UniProtKB%2FTrEMBL:E1W957,Genbank:YP_005180467.1;gbkey=CDS;product=fimbriae Y protein;protein_id=YP_005180467.1;transl_table=11	0	0	0	0	0	0	0	0	1	0	1	0	SL1344_0543	fimY	NA
cds527	cds527	YP_005180468.1	gene549	UniProtKB%2FTrEMBL:E1W958,Genbank:YP_005180468.1	CDS	hypothetical protein	YP_005180468.1	11	NA	NA	sense	NC_016810.1	RefSeq	CDS	611721	612032	.	-	0	ID=cds527;Name=YP_005180468.1;Parent=gene549;Dbxref=UniProtKB%2FTrEMBL:E1W958,Genbank:YP_005180468.1;gbkey=CDS;product=hypothetical protein;protein_id=YP_005180468.1;transl_table=11	0	0	0	1	0	0	0	0	1	0	0	0	SL1344_0544	SL1344_0544	NA
cds528	cds528	YP_005180469.1	gene550	UniProtKB%2FTrEMBL:E1W959,Genbank:YP_005180469.1	CDS	fimbriae w protein	YP_005180469.1	11	NA	NA	sense	NC_016810.1	RefSeq	CDS	612194	612790	.	-	0	ID=cds528;Name=YP_005180469.1;Parent=gene550;Dbxref=UniProtKB%2FTrEMBL:E1W959,Genbank:YP_005180469.1;gbkey=CDS;product=fimbriae w protein;protein_id=YP_005180469.1;transl_table=11	0	0	2	0	0	2	1	0	9	5	6	2	SL1344_0545	fimW	NA
cds529	cds529	YP_005180470.1	gene553	UniProtKB%2FTrEMBL:E1W960,Genbank:YP_005180470.1	CDS	hypothetical protein	YP_005180470.1	11	NA	NA	sense	NC_016810.1	RefSeq	CDS	614292	615944	.	-	0	ID=cds529;Name=YP_005180470.1;Parent=gene553;Dbxref=UniProtKB%2FTrEMBL:E1W960,Genbank:YP_005180470.1;gbkey=CDS;product=hypothetical protein;protein_id=YP_005180470.1;transl_table=11	4	0	0	3	0	1	3	0	3	1	1	4	SL1344_0547	SL1344_0547	NA
cds530	cds530	YP_005180471.1	gene554	UniProtKB%2FTrEMBL:E1W961,Genbank:YP_005180471.1	CDS	bactoprenol glucosyl transferase	YP_005180471.1	11	NA	NA	sense	NC_016810.1	RefSeq	CDS	615925	616851	.	-	0	ID=cds530;Name=YP_005180471.1;Parent=gene554;Dbxref=UniProtKB%2FTrEMBL:E1W961,Genbank:YP_005180471.1;gbkey=CDS;product=bactoprenol glucosyl transferase;protein_id=YP_005180471.1;transl_table=11	7	3	0	1	0	2	0	0	1	3	0	4	SL1344_0548	gtrB	NA
cds531	cds531	YP_005180472.1	gene555	UniProtKB%2FTrEMBL:E1W962,Genbank:YP_005180472.1	CDS	bactoprenol-linked glucose translocase	YP_005180472.1	11	NA	NA	sense	NC_016810.1	RefSeq	CDS	616848	617210	.	-	0	ID=cds531;Name=YP_005180472.1;Parent=gene555;Dbxref=UniProtKB%2FTrEMBL:E1W962,Genbank:YP_005180472.1;gbkey=CDS;product=bactoprenol-linked glucose translocase;protein_id=YP_005180472.1;transl_table=11	7	4	0	1	3	0	0	0	15	2	3	0	SL1344_0549	gtrA	NA
cds532	cds532	YP_005180473.1	gene558	UniProtKB%2FTrEMBL:E1W964,Genbank:YP_005180473.1	CDS	araC family transcriptional regulator	YP_005180473.1	11	NA	NA	sense	NC_016810.1	RefSeq	CDS	618746	619600	.	-	0	ID=cds532;Name=YP_005180473.1;Parent=gene558;Dbxref=UniProtKB%2FTrEMBL:E1W964,Genbank:YP_005180473.1;gbkey=CDS;product=araC family transcriptional regulator;protein_id=YP_005180473.1;transl_table=11	1	0	0	0	0	0	1	2	5	4	5	3	SL1344_0551	ykgD	NA
cds533	cds533	YP_005180474.1	gene559	UniProtKB%2FTrEMBL:E1W965,Genbank:YP_005180474.1	CDS	pyridine nucleotide-disulfide oxidoreductase	YP_005180474.1	11	NA	NA	sense	NC_016810.1	RefSeq	CDS	619816	621141	.	+	0	ID=cds533;Name=YP_005180474.1;Parent=gene559;Dbxref=UniProtKB%2FTrEMBL:E1W965,Genbank:YP_005180474.1;gbkey=CDS;product=pyridine nucleotide-disulfide oxidoreductase;protein_id=YP_005180474.1;transl_table=11	3	0	0	2	2	0	2	2	6	12	12	8	SL1344_0552	ykgC	NA
cds534	cds534	YP_005180475.1	gene560	UniProtKB%2FTrEMBL:E1W966,Genbank:YP_005180475.1	CDS	hypothetical protein	YP_005180475.1	11	NA	NA	sense	NC_016810.1	RefSeq	CDS	621298	621534	.	+	0	ID=cds534;Name=YP_005180475.1;Parent=gene560;Dbxref=UniProtKB%2FTrEMBL:E1W966,Genbank:YP_005180475.1;gbkey=CDS;product=hypothetical protein;protein_id=YP_005180475.1;transl_table=11	0	0	0	0	2	0	1	0	0	0	0	0	SL1344_0553	SL1344_0553	NA
cds535	cds535	YP_005180476.1	gene561	UniProtKB%2FTrEMBL:E1W967,Genbank:YP_005180476.1	CDS	hypothetical protein	YP_005180476.1	11	NA	NA	sense	NC_016810.1	RefSeq	CDS	621547	622107	.	+	0	ID=cds535;Name=YP_005180476.1;Parent=gene561;Dbxref=UniProtKB%2FTrEMBL:E1W967,Genbank:YP_005180476.1;gbkey=CDS;product=hypothetical protein;protein_id=YP_005180476.1;transl_table=11	0	0	0	1	4	0	0	1	1	0	1	1	SL1344_0554	ykgB	NA
cds536	cds536	YP_005180477.1	gene562	UniProtKB%2FTrEMBL:E1W968,Genbank:YP_005180477.1	CDS	hypothetical protein	YP_005180477.1	11	NA	NA	sense	NC_016810.1	RefSeq	CDS	622186	623361	.	-	0	ID=cds536;Name=YP_005180477.1;Parent=gene562;Dbxref=UniProtKB%2FTrEMBL:E1W968,Genbank:YP_005180477.1;gbkey=CDS;product=hypothetical protein;protein_id=YP_005180477.1;transl_table=11	3	8	7	14	6	4	5	5	24	22	10	27	SL1344_0555	SL1344_0555	NA
cds537	cds537	YP_005180478.1	gene563	UniProtKB%2FTrEMBL:E1W969,Genbank:YP_005180478.1	CDS	phenylalanine-specific permease	YP_005180478.1	11	NA	NA	sense	NC_016810.1	RefSeq	CDS	623687	625081	.	+	0	ID=cds537;Name=YP_005180478.1;Parent=gene563;Dbxref=UniProtKB%2FTrEMBL:E1W969,Genbank:YP_005180478.1;gbkey=CDS;product=phenylalanine-specific permease;protein_id=YP_005180478.1;transl_table=11	9	17	9	22	8	4	8	9	40	45	48	53	SL1344_0556	pheP	STM0568
cds538	cds538	YP_005180479.1	gene564	UniProtKB%2FTrEMBL:E1W970,Genbank:YP_005180479.1	CDS	hypothetical protein	YP_005180479.1	11	NA	NA	sense	NC_016810.1	RefSeq	CDS	625123	626370	.	-	0	ID=cds538;Name=YP_005180479.1;Parent=gene564;Dbxref=UniProtKB%2FTrEMBL:E1W970,Genbank:YP_005180479.1;gbkey=CDS;product=hypothetical protein;protein_id=YP_005180479.1;transl_table=11	8	4	6	11	6	5	3	2	14	18	5	14	SL1344_0557	ybdG	NA
cds539	cds539	YP_005180480.1	gene565	UniProtKB%2FTrEMBL:E1W971,Genbank:YP_005180480.1	CDS	outer membrane esterase	YP_005180480.1	11	NA	NA	sense	NC_016810.1	RefSeq	CDS	626681	628651	.	+	0	ID=cds539;Name=YP_005180480.1;Parent=gene565;Dbxref=UniProtKB%2FTrEMBL:E1W971,Genbank:YP_005180480.1;gbkey=CDS;product=outer membrane esterase;protein_id=YP_005180480.1;transl_table=11	1	4	1	2	40	25	12	25	45	49	82	61	SL1344_0558	SL1344_0558	NA
cds540	cds540	YP_005180481.1	gene566	UniProtKB%2FTrEMBL:E1W972,Genbank:YP_005180481.1	CDS	sigma 54-associated DNA-binding protein	YP_005180481.1	11	NA	NA	sense	NC_016810.1	RefSeq	CDS	628818	631547	.	+	0	ID=cds540;Name=YP_005180481.1;Parent=gene566;Dbxref=UniProtKB%2FTrEMBL:E1W972,Genbank:YP_005180481.1;gbkey=CDS;product=sigma 54-associated DNA-binding protein;protein_id=YP_005180481.1;transl_table=11	2	6	3	7	24	16	17	21	48	45	66	36	SL1344_0559	SL1344_0559	NA
cds541	cds541	YP_005180482.1	gene567	UniProtKB%2FTrEMBL:E1W973,Genbank:YP_005180482.1	CDS	phospohtase isomerase	YP_005180482.1	11	NA	NA	sense	NC_016810.1	RefSeq	CDS	631675	632661	.	-	0	ID=cds541;Name=YP_005180482.1;Parent=gene567;Dbxref=UniProtKB%2FTrEMBL:E1W973,Genbank:YP_005180482.1;gbkey=CDS;product=phospohtase isomerase;protein_id=YP_005180482.1;transl_table=11	0	0	0	1	0	0	0	0	1	2	0	2	SL1344_0560	SL1344_0560	NA
cds542	cds542	YP_005180483.1	gene568	UniProtKB%2FTrEMBL:E1W974,Genbank:YP_005180483.1	CDS	Putative GTP Binding protein	YP_005180483.1	11	NA	NA	sense	NC_016810.1	RefSeq	CDS	632728	633771	.	-	0	ID=cds542;Name=YP_005180483.1;Parent=gene568;Dbxref=UniProtKB%2FTrEMBL:E1W974,Genbank:YP_005180483.1;gbkey=CDS;product=Putative GTP Binding protein;protein_id=YP_005180483.1;transl_table=11	0	0	0	0	0	0	0	0	0	0	1	1	SL1344_0561	SL1344_0561	NA
cds543	cds543	YP_005180484.1	gene569	UniProtKB%2FTrEMBL:E1W975,Genbank:YP_005180484.1	CDS	putative mannose specific permease	YP_005180484.1	11	NA	NA	sense	NC_016810.1	RefSeq	CDS	633804	634658	.	-	0	ID=cds543;Name=YP_005180484.1;Parent=gene569;Dbxref=UniProtKB%2FTrEMBL:E1W975,Genbank:YP_005180484.1;gbkey=CDS;product=putative mannose specific permease;protein_id=YP_005180484.1;transl_table=11	0	1	0	0	0	1	0	0	1	1	2	1	SL1344_0562	manZ	NA
cds544	cds544	YP_005180485.1	gene570	UniProtKB%2FTrEMBL:E1W976,Genbank:YP_005180485.1	CDS	putative mannose specific permease	YP_005180485.1	11	NA	NA	sense	NC_016810.1	RefSeq	CDS	634661	635335	.	-	0	ID=cds544;Name=YP_005180485.1;Parent=gene570;Dbxref=UniProtKB%2FTrEMBL:E1W976,Genbank:YP_005180485.1;gbkey=CDS;product=putative mannose specific permease;protein_id=YP_005180485.1;transl_table=11	0	0	0	0	0	1	0	0	0	0	2	0	SL1344_0563	manY	NA
cds545	cds545	YP_005180486.1	gene571	UniProtKB%2FTrEMBL:E1W977,Genbank:YP_005180486.1	CDS	putative mannose specific permease	YP_005180486.1	11	NA	NA	sense	NC_016810.1	RefSeq	CDS	635419	635889	.	-	0	ID=cds545;Name=YP_005180486.1;Parent=gene571;Dbxref=UniProtKB%2FTrEMBL:E1W977,Genbank:YP_005180486.1;gbkey=CDS;product=putative mannose specific permease;protein_id=YP_005180486.1;transl_table=11	0	0	0	0	0	0	0	0	0	0	1	1	SL1344_0564	manX	NA
cds546	cds546	YP_005180487.1	gene572	UniProtKB%2FTrEMBL:E1W978,Genbank:YP_005180487.1	CDS	hypothetical protein	YP_005180487.1	11	NA	NA	sense	NC_016810.1	RefSeq	CDS	635867	636316	.	-	0	ID=cds546;Name=YP_005180487.1;Parent=gene572;Dbxref=UniProtKB%2FTrEMBL:E1W978,Genbank:YP_005180487.1;gbkey=CDS;product=hypothetical protein;protein_id=YP_005180487.1;transl_table=11	0	0	0	0	0	0	0	0	0	0	0	0	SL1344_0565	SL1344_0565	NA
cds547	cds547	YP_005180488.1	gene573	UniProtKB%2FTrEMBL:E1W979,Genbank:YP_005180488.1	CDS	oxygen-insensitive NAD%28P%29H nitroreductase	YP_005180488.1	11	NA	NA	sense	NC_016810.1	RefSeq	CDS	636516	637169	.	-	0	ID=cds547;Name=YP_005180488.1;Parent=gene573;Dbxref=UniProtKB%2FTrEMBL:E1W979,Genbank:YP_005180488.1;gbkey=CDS;product=oxygen-insensitive NAD%28P%29H nitroreductase;protein_id=YP_005180488.1;transl_table=11	8	3	9	8	8	4	3	0	7	8	7	5	SL1344_0566	nfnB	NA
cds548	cds548	YP_005180489.1	gene574	UniProtKB%2FTrEMBL:E1W980,Genbank:YP_005180489.1	CDS	hypothetical protein	YP_005180489.1	11	NA	NA	sense	NC_016810.1	RefSeq	CDS	637266	637634	.	-	0	ID=cds548;Name=YP_005180489.1;Parent=gene574;Dbxref=UniProtKB%2FTrEMBL:E1W980,Genbank:YP_005180489.1;gbkey=CDS;product=hypothetical protein;protein_id=YP_005180489.1;transl_table=11	0	0	0	1	0	0	0	0	2	3	4	1	SL1344_0567	SL1344_0567	NA
cds549	cds549	YP_005180490.1	gene575	UniProtKB%2FTrEMBL:E1W981,Genbank:YP_005180490.1	CDS	putative tetR family transcriptional regulator	YP_005180490.1	11	NA	NA	sense	NC_016810.1	RefSeq	CDS	637634	638215	.	-	0	ID=cds549;Name=YP_005180490.1;Parent=gene575;Dbxref=UniProtKB%2FTrEMBL:E1W981,Genbank:YP_005180490.1;gbkey=CDS;product=putative tetR family transcriptional regulator;protein_id=YP_005180490.1;transl_table=11	2	3	3	4	6	6	6	7	15	24	23	23	SL1344_0568	SL1344_0568	NA
cds550	cds550	YP_005180491.1	gene576	UniProtKB%2FTrEMBL:E1W982,Genbank:YP_005180491.1	CDS	transcriptional activator RamA	YP_005180491.1	11	NA	NA	sense	NC_016810.1	RefSeq	CDS	638504	638845	.	+	0	ID=cds550;Name=YP_005180491.1;Parent=gene576;Dbxref=UniProtKB%2FTrEMBL:E1W982,Genbank:YP_005180491.1;gbkey=CDS;product=transcriptional activator RamA;protein_id=YP_005180491.1;transl_table=11	2	1	1	1	4	1	0	6	29	44	28	23	SL1344_0569	ramA	NA
cds551	cds551	YP_005180492.1	gene577	UniProtKB%2FTrEMBL:E1W983,Genbank:YP_005180492.1	CDS	hypothetical protein	YP_005180492.1	11	NA	NA	sense	NC_016810.1	RefSeq	CDS	638851	639099	.	-	0	ID=cds551;Name=YP_005180492.1;Parent=gene577;Dbxref=UniProtKB%2FTrEMBL:E1W983,Genbank:YP_005180492.1;gbkey=CDS;product=hypothetical protein;protein_id=YP_005180492.1;transl_table=11	0	2	1	2	6	6	2	9	4	7	9	5	SL1344_0570	SL1344_0570	NA
cds552	cds552	YP_005180493.1	gene578	UniProtKB%2FTrEMBL:E1W984,Genbank:YP_005180493.1	CDS	hypothetical protein	YP_005180493.1	11	NA	NA	sense	NC_016810.1	RefSeq	CDS	639166	640284	.	-	0	ID=cds552;Name=YP_005180493.1;Parent=gene578;Dbxref=UniProtKB%2FTrEMBL:E1W984,Genbank:YP_005180493.1;gbkey=CDS;product=hypothetical protein;protein_id=YP_005180493.1;transl_table=11	1	0	2	1	8	2	2	5	9	11	20	18	SL1344_0571	SL1344_0571	NA
cds553	cds553	YP_005180494.1	gene579	UniProtKB%2FTrEMBL:E1W985,Genbank:YP_005180494.1	CDS	enterobactin synthetase component D	YP_005180494.1	11	NA	NA	sense	NC_016810.1	RefSeq	CDS	640296	641000	.	-	0	ID=cds553;Name=YP_005180494.1;Parent=gene579;Dbxref=UniProtKB%2FTrEMBL:E1W985,Genbank:YP_005180494.1;gbkey=CDS;product=enterobactin synthetase component D;protein_id=YP_005180494.1;transl_table=11	0	1	3	2	2	2	2	0	8	6	8	4	SL1344_0572	entD	STM0584
cds554	cds554	YP_005180495.1	gene580	UniProtKB%2FTrEMBL:E1W986,Genbank:YP_005180495.1	CDS	ferrienterobactin receptor	YP_005180495.1	11	NA	NA	sense	NC_016810.1	RefSeq	CDS	641046	643301	.	-	0	ID=cds554;Name=YP_005180495.1;Parent=gene580;Dbxref=UniProtKB%2FTrEMBL:E1W986,Genbank:YP_005180495.1;gbkey=CDS;product=ferrienterobactin receptor;protein_id=YP_005180495.1;transl_table=11	23	15	19	17	27	7	9	18	54	77	86	91	SL1344_0573	fepA	STM0585
cds555	cds555	YP_005180496.1	gene581	UniProtKB%2FTrEMBL:E1W987,Genbank:YP_005180496.1	CDS	enterochelin esterase	YP_005180496.1	11	NA	NA	sense	NC_016810.1	RefSeq	CDS	643490	644704	.	+	0	ID=cds555;Name=YP_005180496.1;Parent=gene581;Dbxref=UniProtKB%2FTrEMBL:E1W987,Genbank:YP_005180496.1;gbkey=CDS;product=enterochelin esterase;protein_id=YP_005180496.1;transl_table=11	33	29	25	27	30	18	15	23	112	147	149	143	SL1344_0574	fes	STM0586
cds556	cds556	YP_005180497.1	gene582	UniProtKB%2FTrEMBL:E1W988,Genbank:YP_005180497.1	CDS	hypothetical protein	YP_005180497.1	11	NA	NA	sense	NC_016810.1	RefSeq	CDS	644735	644953	.	+	0	ID=cds556;Name=YP_005180497.1;Parent=gene582;Dbxref=UniProtKB%2FTrEMBL:E1W988,Genbank:YP_005180497.1;gbkey=CDS;product=hypothetical protein;protein_id=YP_005180497.1;transl_table=11	1	2	2	1	3	1	2	4	21	16	29	24	SL1344_0575	SL1344_0575	NA
cds557	cds557	YP_005180498.1	gene583	UniProtKB%2FTrEMBL:E1W989,Genbank:YP_005180498.1	CDS	enterobactin synthetase component F	YP_005180498.1	11	NA	NA	sense	NC_016810.1	RefSeq	CDS	644950	648834	.	+	0	ID=cds557;Name=YP_005180498.1;Parent=gene583;Dbxref=UniProtKB%2FTrEMBL:E1W989,Genbank:YP_005180498.1;gbkey=CDS;product=enterobactin synthetase component F;protein_id=YP_005180498.1;transl_table=11	22	10	11	7	35	28	25	30	134	169	173	208	SL1344_0576	entF	STM0588
cds558	cds558	YP_005180499.1	gene584	UniProtKB%2FTrEMBL:E1W990,Genbank:YP_005180499.1	CDS	ferric enterobactin transport protein	YP_005180499.1	11	NA	NA	sense	NC_016810.1	RefSeq	CDS	649084	650220	.	+	0	ID=cds558;Name=YP_005180499.1;Parent=gene584;Dbxref=UniProtKB%2FTrEMBL:E1W990,Genbank:YP_005180499.1;gbkey=CDS;product=ferric enterobactin transport protein;protein_id=YP_005180499.1;transl_table=11	11	14	4	17	15	6	11	13	30	36	37	36	SL1344_0577	fepE	STM0589
cds559	cds559	YP_005180500.1	gene585	UniProtKB%2FTrEMBL:E1W991,Genbank:YP_005180500.1	CDS	ferric enterobactin transport ATP-binding protein FepC	YP_005180500.1	11	NA	NA	sense	NC_016810.1	RefSeq	CDS	650273	651067	.	-	0	ID=cds559;Name=YP_005180500.1;Parent=gene585;Dbxref=UniProtKB%2FTrEMBL:E1W991,Genbank:YP_005180500.1;gbkey=CDS;product=ferric enterobactin transport ATP-binding protein FepC;protein_id=YP_005180500.1;transl_table=11	5	15	6	11	5	5	0	1	7	14	15	14	SL1344_0578	fepC	STM0590
cds560	cds560	YP_005180501.1	gene586	UniProtKB%2FTrEMBL:E1W992,Genbank:YP_005180501.1	CDS	ferric enterobactin transport protein FepG	YP_005180501.1	11	NA	NA	sense	NC_016810.1	RefSeq	CDS	651064	652053	.	-	0	ID=cds560;Name=YP_005180501.1;Parent=gene586;Dbxref=UniProtKB%2FTrEMBL:E1W992,Genbank:YP_005180501.1;gbkey=CDS;product=ferric enterobactin transport protein FepG;protein_id=YP_005180501.1;transl_table=11	42	10	12	12	3	3	3	1	19	24	32	25	SL1344_0579	fepG	STM0591
cds561	cds561	YP_005180502.1	gene587	UniProtKB%2FTrEMBL:E1W993,Genbank:YP_005180502.1	CDS	ferric enterobactin transport protein FepD	YP_005180502.1	11	NA	NA	sense	NC_016810.1	RefSeq	CDS	652053	653060	.	-	0	ID=cds561;Name=YP_005180502.1;Parent=gene587;Dbxref=UniProtKB%2FTrEMBL:E1W993,Genbank:YP_005180502.1;gbkey=CDS;product=ferric enterobactin transport protein FepD;protein_id=YP_005180502.1;transl_table=11	32	31	21	37	20	10	6	10	60	55	60	53	SL1344_0580	fepD	STM0592
cds562	cds562	YP_005180503.1	gene588	UniProtKB%2FTrEMBL:E1W994,Genbank:YP_005180503.1	CDS	membrane protein p43	YP_005180503.1	11	NA	NA	sense	NC_016810.1	RefSeq	CDS	653171	654415	.	+	0	ID=cds562;Name=YP_005180503.1;Parent=gene588;Dbxref=UniProtKB%2FTrEMBL:E1W994,Genbank:YP_005180503.1;gbkey=CDS;product=membrane protein p43;protein_id=YP_005180503.1;transl_table=11	24	42	19	37	4	6	8	0	34	29	33	33	SL1344_0581	ybdA	STM0593
cds563	cds563	YP_005180504.1	gene589	UniProtKB%2FTrEMBL:E1W995,Genbank:YP_005180504.1	CDS	ferrienterobactin-binding periplasmic protein	YP_005180504.1	11	NA	NA	sense	NC_016810.1	RefSeq	CDS	654478	655434	.	-	0	ID=cds563;Name=YP_005180504.1;Parent=gene589;Dbxref=UniProtKB%2FTrEMBL:E1W995,Genbank:YP_005180504.1;gbkey=CDS;product=ferrienterobactin-binding periplasmic protein;protein_id=YP_005180504.1;transl_table=11	11	8	6	10	13	3	7	8	50	67	44	66	SL1344_0582	fepB	STM0594
cds564	cds564	YP_005180505.1	gene590	UniProtKB%2FTrEMBL:E1W996,Genbank:YP_005180505.1	CDS	isochorismate synthase EntC	YP_005180505.1	11	NA	NA	sense	NC_016810.1	RefSeq	CDS	655743	656918	.	+	0	ID=cds564;Name=YP_005180505.1;Parent=gene590;Dbxref=UniProtKB%2FTrEMBL:E1W996,Genbank:YP_005180505.1;gbkey=CDS;product=isochorismate synthase EntC;protein_id=YP_005180505.1;transl_table=11	14	3	10	13	7	6	6	2	37	53	40	43	SL1344_0583	entC	STM0595
cds565	cds565	YP_005180506.1	gene591	UniProtKB%2FTrEMBL:E1W997,Genbank:YP_005180506.1	CDS	2%2C3-dihydroxybenzoate-AMP ligase	YP_005180506.1	11	NA	NA	sense	NC_016810.1	RefSeq	CDS	656928	658538	.	+	0	ID=cds565;Name=YP_005180506.1;Parent=gene591;Dbxref=UniProtKB%2FTrEMBL:E1W997,Genbank:YP_005180506.1;gbkey=CDS;product=2%2C3-dihydroxybenzoate-AMP ligase;protein_id=YP_005180506.1;transl_table=11	9	5	6	11	7	3	5	4	20	34	28	52	SL1344_0584	entE	STM0596
cds566	cds566	YP_005180507.1	gene592	UniProtKB%2FTrEMBL:E1W998,Genbank:YP_005180507.1	CDS	isochorismatase	YP_005180507.1	11	NA	NA	sense	NC_016810.1	RefSeq	CDS	658552	659409	.	+	0	ID=cds566;Name=YP_005180507.1;Parent=gene592;Dbxref=UniProtKB%2FTrEMBL:E1W998,Genbank:YP_005180507.1;gbkey=CDS;product=isochorismatase;protein_id=YP_005180507.1;transl_table=11	5	0	2	0	0	4	4	4	7	7	7	12	SL1344_0585	entB	STM0597
cds567	cds567	YP_005180508.1	gene593	UniProtKB%2FTrEMBL:E1W999,Genbank:YP_005180508.1	CDS	2%2C3-dihydro-2%2C3-dihydroxybenzoate dehydrogenase	YP_005180508.1	11	NA	NA	sense	NC_016810.1	RefSeq	CDS	659409	660164	.	+	0	ID=cds567;Name=YP_005180508.1;Parent=gene593;Dbxref=UniProtKB%2FTrEMBL:E1W999,Genbank:YP_005180508.1;gbkey=CDS;product=2%2C3-dihydro-2%2C3-dihydroxybenzoate dehydrogenase;protein_id=YP_005180508.1;transl_table=11	4	4	1	4	9	3	11	8	15	25	19	21	SL1344_0586	entA	STM0598
cds568	cds568	YP_005180509.1	gene594	UniProtKB%2FTrEMBL:E1W9A0,Genbank:YP_005180509.1	CDS	hypothetical protein	YP_005180509.1	11	NA	NA	sense	NC_016810.1	RefSeq	CDS	660167	660580	.	+	0	ID=cds568;Name=YP_005180509.1;Parent=gene594;Dbxref=UniProtKB%2FTrEMBL:E1W9A0,Genbank:YP_005180509.1;gbkey=CDS;product=hypothetical protein;protein_id=YP_005180509.1;transl_table=11	0	5	1	0	1	0	3	3	7	11	17	14	SL1344_0587	SL1344_0587	NA
cds569	cds569	YP_005180510.1	gene595	UniProtKB%2FTrEMBL:E1W9A1,Genbank:YP_005180510.1	CDS	carbon starvation protein A	YP_005180510.1	11	NA	NA	sense	NC_016810.1	RefSeq	CDS	660762	662867	.	+	0	ID=cds569;Name=YP_005180510.1;Parent=gene595;Dbxref=UniProtKB%2FTrEMBL:E1W9A1,Genbank:YP_005180510.1;gbkey=CDS;product=carbon starvation protein A;protein_id=YP_005180510.1;transl_table=11	20	16	13	17	117	82	89	113	140	173	254	256	SL1344_0588	cstA	NA
cds570	cds570	YP_005180511.1	gene596	UniProtKB%2FTrEMBL:E1W9A2,Genbank:YP_005180511.1	CDS	hypothetical protein	YP_005180511.1	11	NA	NA	sense	NC_016810.1	RefSeq	CDS	662931	663128	.	+	0	ID=cds570;Name=YP_005180511.1;Parent=gene596;Dbxref=UniProtKB%2FTrEMBL:E1W9A2,Genbank:YP_005180511.1;gbkey=CDS;product=hypothetical protein;protein_id=YP_005180511.1;transl_table=11	4	3	5	4	16	15	12	9	27	27	42	29	SL1344_0589	SL1344_0589	NA
cds571	cds571	YP_005180512.1	gene597	UniProtKB%2FTrEMBL:E1W9A3,Genbank:YP_005180512.1	CDS	putative oxidoreductase	YP_005180512.1	11	NA	NA	sense	NC_016810.1	RefSeq	CDS	663164	664252	.	-	0	ID=cds571;Name=YP_005180512.1;Parent=gene597;Dbxref=UniProtKB%2FTrEMBL:E1W9A3,Genbank:YP_005180512.1;gbkey=CDS;product=putative oxidoreductase;protein_id=YP_005180512.1;transl_table=11	13	5	4	7	4	4	4	4	68	85	83	80	SL1344_0590	ybdH	NA
cds572	cds572	YP_005180513.1	gene598	UniProtKB%2FTrEMBL:E1W9A4,Genbank:YP_005180513.1	CDS	putative aminotransferase	YP_005180513.1	11	NA	NA	sense	NC_016810.1	RefSeq	CDS	664379	665539	.	+	0	ID=cds572;Name=YP_005180513.1;Parent=gene598;Dbxref=UniProtKB%2FTrEMBL:E1W9A4,Genbank:YP_005180513.1;gbkey=CDS;product=putative aminotransferase;protein_id=YP_005180513.1;transl_table=11	6	9	5	14	5	4	4	9	18	33	29	27	SL1344_0591	SL1344_0591	NA
cds573	cds573	YP_005180514.1	gene599	UniProtKB%2FTrEMBL:E1W9A5,Genbank:YP_005180514.1	CDS	hypothetical protein	YP_005180514.1	11	NA	NA	sense	NC_016810.1	RefSeq	CDS	665540	666157	.	-	0	ID=cds573;Name=YP_005180514.1;Parent=gene599;Dbxref=UniProtKB%2FTrEMBL:E1W9A5,Genbank:YP_005180514.1;gbkey=CDS;product=hypothetical protein;protein_id=YP_005180514.1;transl_table=11	0	0	1	3	4	0	2	1	2	8	2	6	SL1344_0592	SL1344_0592	NA
cds574	cds574	YP_005180515.1	gene600	UniProtKB%2FTrEMBL:E1W9A6,Genbank:YP_005180515.1	CDS	hypothetical protein	YP_005180515.1	11	NA	NA	sense	NC_016810.1	RefSeq	CDS	666130	667365	.	-	0	ID=cds574;Name=YP_005180515.1;Parent=gene600;Dbxref=UniProtKB%2FTrEMBL:E1W9A6,Genbank:YP_005180515.1;gbkey=CDS;product=hypothetical protein;protein_id=YP_005180515.1;transl_table=11	1	0	0	4	4	1	0	0	12	10	12	7	SL1344_0593	SL1344_0593	NA
cds575	cds575	YP_005180516.1	gene601	UniProtKB%2FTrEMBL:E1W9A7,Genbank:YP_005180516.1	CDS	putative lysR family transcriptional regulator	YP_005180516.1	11	NA	NA	sense	NC_016810.1	RefSeq	CDS	667531	668433	.	-	0	ID=cds575;Name=YP_005180516.1;Parent=gene601;Dbxref=UniProtKB%2FTrEMBL:E1W9A7,Genbank:YP_005180516.1;gbkey=CDS;product=putative lysR family transcriptional regulator;protein_id=YP_005180516.1;transl_table=11	2	3	2	3	2	1	1	0	1	4	9	4	SL1344_0594	ybdO	NA
cds576	cds576	YP_005180517.1	gene602	UniProtKB%2FTrEMBL:E1W9A8,Genbank:YP_005180517.1	CDS	thiol:disulfide interchange protein DsbG	YP_005180517.1	11	NA	NA	sense	NC_016810.1	RefSeq	CDS	668750	669496	.	-	0	ID=cds576;Name=YP_005180517.1;Parent=gene602;Dbxref=UniProtKB%2FTrEMBL:E1W9A8,Genbank:YP_005180517.1;gbkey=CDS;product=thiol:disulfide interchange protein DsbG;protein_id=YP_005180517.1;transl_table=11	2	4	1	6	1	10	2	1	8	14	11	3	SL1344_0595	dsbG	STM0607
cds577	cds577	YP_005180518.1	gene603	UniProtKB%2FTrEMBL:E1W9A9,Genbank:YP_005180518.1	CDS	alkyl hydroperoxide reductase c22 protein	YP_005180518.1	11	NA	NA	sense	NC_016810.1	RefSeq	CDS	669937	670500	.	+	0	ID=cds577;Name=YP_005180518.1;Parent=gene603;Dbxref=UniProtKB%2FTrEMBL:E1W9A9,Genbank:YP_005180518.1;gbkey=CDS;product=alkyl hydroperoxide reductase c22 protein;protein_id=YP_005180518.1;transl_table=11	72	93	43	116	17	14	4	9	15	25	24	15	SL1344_0596	ahpC	STM0608
cds578	cds578	YP_005180519.1	gene604	UniProtKB%2FTrEMBL:E1W9B0,Genbank:YP_005180519.1	CDS	alkyl hydroperoxide reductase F52A protein %28subunit F%29	YP_005180519.1	11	NA	NA	sense	NC_016810.1	RefSeq	CDS	670742	672307	.	+	0	ID=cds578;Name=YP_005180519.1;Parent=gene604;Dbxref=UniProtKB%2FTrEMBL:E1W9B0,Genbank:YP_005180519.1;gbkey=CDS;product=alkyl hydroperoxide reductase F52A protein %28subunit F%29;protein_id=YP_005180519.1;transl_table=11	9	20	12	24	10	5	7	1	20	23	46	29	SL1344_0597	ahpF	STM0609
cds579	cds579	YP_005180520.1	gene605	UniProtKB%2FTrEMBL:E1W9B1,Genbank:YP_005180520.1	CDS	hypothetical protein	YP_005180520.1	11	NA	NA	sense	NC_016810.1	RefSeq	CDS	672639	673199	.	+	0	ID=cds579;Name=YP_005180520.1;Parent=gene605;Dbxref=UniProtKB%2FTrEMBL:E1W9B1,Genbank:YP_005180520.1;gbkey=CDS;product=hypothetical protein;protein_id=YP_005180520.1;transl_table=11	0	0	0	0	0	1	0	0	1	0	0	0	SL1344_0598	SL1344_0598	NA
cds580	cds580	YP_005180521.1	gene606	UniProtKB%2FTrEMBL:E1W9B2,Genbank:YP_005180521.1	CDS	molybdopterin-containing oxidoreductase catalytic subunit	YP_005180521.1	11	NA	NA	sense	NC_016810.1	RefSeq	CDS	673192	675471	.	+	0	ID=cds580;Name=YP_005180521.1;Parent=gene606;Dbxref=UniProtKB%2FTrEMBL:E1W9B2,Genbank:YP_005180521.1;gbkey=CDS;product=molybdopterin-containing oxidoreductase catalytic subunit;protein_id=YP_005180521.1;transl_table=11	0	1	0	0	1	0	1	1	15	2	9	8	SL1344_0599	SL1344_0599	NA
cds581	cds581	YP_005180522.1	gene607	UniProtKB%2FTrEMBL:E1W9B3,Genbank:YP_005180522.1	CDS	molybdopterin-containing oxidoreductase iron-sulfur subunit	YP_005180522.1	11	NA	NA	sense	NC_016810.1	RefSeq	CDS	675468	676025	.	+	0	ID=cds581;Name=YP_005180522.1;Parent=gene607;Dbxref=UniProtKB%2FTrEMBL:E1W9B3,Genbank:YP_005180522.1;gbkey=CDS;product=molybdopterin-containing oxidoreductase iron-sulfur subunit;protein_id=YP_005180522.1;transl_table=11	0	3	0	0	2	0	0	2	1	3	2	2	SL1344_0600	SL1344_0600	NA
cds582	cds582	YP_005180523.1	gene608	UniProtKB%2FTrEMBL:E1W9B4,Genbank:YP_005180523.1	CDS	molybdopterin-containing oxidoreductase membrane anchor subunit	YP_005180523.1	11	NA	NA	sense	NC_016810.1	RefSeq	CDS	676025	676792	.	+	0	ID=cds582;Name=YP_005180523.1;Parent=gene608;Dbxref=UniProtKB%2FTrEMBL:E1W9B4,Genbank:YP_005180523.1;gbkey=CDS;product=molybdopterin-containing oxidoreductase membrane anchor subunit;protein_id=YP_005180523.1;transl_table=11	2	3	0	3	8	2	2	4	11	9	16	15	SL1344_0601	SL1344_0601	NA
cds583	cds583	YP_005180524.1	gene609	UniProtKB%2FTrEMBL:E1W9B5,Genbank:YP_005180524.1	CDS	hypothetical protein	YP_005180524.1	11	NA	NA	sense	NC_016810.1	RefSeq	CDS	676860	677288	.	-	0	ID=cds583;Name=YP_005180524.1;Parent=gene609;Dbxref=UniProtKB%2FTrEMBL:E1W9B5,Genbank:YP_005180524.1;gbkey=CDS;product=hypothetical protein;protein_id=YP_005180524.1;transl_table=11	7	3	9	9	31	24	18	20	72	56	87	62	SL1344_0602	SL1344_0602	NA
cds584	cds584	YP_005180525.1	gene610	UniProtKB%2FTrEMBL:E1W9B6,Genbank:YP_005180525.1	CDS	zinc-dependent alcohol dehydrogenase	YP_005180525.1	11	NA	NA	sense	NC_016810.1	RefSeq	CDS	677511	678749	.	+	0	ID=cds584;Name=YP_005180525.1;Parent=gene610;Dbxref=UniProtKB%2FTrEMBL:E1W9B6,Genbank:YP_005180525.1;gbkey=CDS;product=zinc-dependent alcohol dehydrogenase;protein_id=YP_005180525.1;transl_table=11	1	2	2	0	2	0	1	1	4	5	8	4	SL1344_0603	ybdR	NA
cds585	cds585	YP_005180526.1	gene611	UniProtKB%2FTrEMBL:E1W9B7,Genbank:YP_005180526.1	CDS	regulator of nucleoside diphosphate kinase	YP_005180526.1	11	NA	NA	sense	NC_016810.1	RefSeq	CDS	678832	679242	.	-	0	ID=cds585;Name=YP_005180526.1;Parent=gene611;Dbxref=UniProtKB%2FTrEMBL:E1W9B7,Genbank:YP_005180526.1;gbkey=CDS;product=regulator of nucleoside diphosphate kinase;protein_id=YP_005180526.1;transl_table=11	2	6	4	9	13	11	2	9	23	19	29	21	SL1344_0604	rnk	NA
cds586	cds586	YP_005180527.1	gene612	UniProtKB%2FTrEMBL:E1W9B8,Genbank:YP_005180527.1	CDS	ribonuclease I	YP_005180527.1	11	NA	NA	sense	NC_016810.1	RefSeq	CDS	679477	680283	.	-	0	ID=cds586;Name=YP_005180527.1;Parent=gene612;Dbxref=UniProtKB%2FTrEMBL:E1W9B8,Genbank:YP_005180527.1;gbkey=CDS;product=ribonuclease I;protein_id=YP_005180527.1;transl_table=11	0	5	1	3	97	72	41	70	99	76	129	89	SL1344_0605	rna	NA
cds587	cds587	YP_005180528.1	gene613	UniProtKB%2FTrEMBL:E1W9B9,Genbank:YP_005180528.1	CDS	citrate carrier	YP_005180528.1	11	NA	NA	sense	NC_016810.1	RefSeq	CDS	680393	681856	.	-	0	ID=cds587;Name=YP_005180528.1;Parent=gene613;Dbxref=UniProtKB%2FTrEMBL:E1W9B9,Genbank:YP_005180528.1;gbkey=CDS;product=citrate carrier;protein_id=YP_005180528.1;transl_table=11	0	1	0	1	2	5	0	0	12	7	13	7	SL1344_0606	citT	STM0618
cds588	cds588	YP_005180529.1	gene614	UniProtKB%2FTrEMBL:E1W9C0,Genbank:YP_005180529.1	CDS	triphosphoribosyl-dephospho-CoA synthase	YP_005180529.1	11	NA	NA	sense	NC_016810.1	RefSeq	CDS	681894	682790	.	-	0	ID=cds588;Name=YP_005180529.1;Parent=gene614;Dbxref=UniProtKB%2FTrEMBL:E1W9C0,Genbank:YP_005180529.1;gbkey=CDS;product=triphosphoribosyl-dephospho-CoA synthase;protein_id=YP_005180529.1;transl_table=11	0	0	0	0	0	0	0	1	0	0	0	1	SL1344_0607	citG	STM0619
cds589	cds589	YP_005180530.1	gene615	UniProtKB%2FTrEMBL:E1W9C1,Genbank:YP_005180530.1	CDS	apo-citrate lyase phosphoribosyl-dephospho-coa transferase	YP_005180530.1	11	NA	NA	sense	NC_016810.1	RefSeq	CDS	682762	683313	.	-	0	ID=cds589;Name=YP_005180530.1;Parent=gene615;Dbxref=UniProtKB%2FTrEMBL:E1W9C1,Genbank:YP_005180530.1;gbkey=CDS;product=apo-citrate lyase phosphoribosyl-dephospho-coa transferase;protein_id=YP_005180530.1;transl_table=11	0	0	0	1	0	1	0	0	2	0	1	4	SL1344_0608	citX	STM0620
cds590	cds590	YP_005180531.1	gene616	UniProtKB%2FTrEMBL:E1W9C2,Genbank:YP_005180531.1	CDS	citrate lyase subunit alpha	YP_005180531.1	11	NA	NA	sense	NC_016810.1	RefSeq	CDS	683317	684846	.	-	0	ID=cds590;Name=YP_005180531.1;Parent=gene616;Dbxref=UniProtKB%2FTrEMBL:E1W9C2,Genbank:YP_005180531.1;gbkey=CDS;product=citrate lyase subunit alpha;protein_id=YP_005180531.1;transl_table=11	0	0	0	0	0	1	0	0	0	1	1	0	SL1344_0609	citF	STM0621
cds591	cds591	YP_005180532.1	gene617	UniProtKB%2FTrEMBL:E1W9C3,Genbank:YP_005180532.1	CDS	citrate lyase subunit beta	YP_005180532.1	11	NA	NA	sense	NC_016810.1	RefSeq	CDS	684856	685764	.	-	0	ID=cds591;Name=YP_005180532.1;Parent=gene617;Dbxref=UniProtKB%2FTrEMBL:E1W9C3,Genbank:YP_005180532.1;gbkey=CDS;product=citrate lyase subunit beta;protein_id=YP_005180532.1;transl_table=11	0	0	0	0	0	0	0	0	1	0	0	1	SL1344_0610	citE	STM0622
cds592	cds592	YP_005180533.1	gene618	UniProtKB%2FTrEMBL:E1W9C4,Genbank:YP_005180533.1	CDS	citrate lyase acyl carrier protein	YP_005180533.1	11	NA	NA	sense	NC_016810.1	RefSeq	CDS	685761	686057	.	-	0	ID=cds592;Name=YP_005180533.1;Parent=gene618;Dbxref=UniProtKB%2FTrEMBL:E1W9C4,Genbank:YP_005180533.1;gbkey=CDS;product=citrate lyase acyl carrier protein;protein_id=YP_005180533.1;transl_table=11	0	0	0	0	0	0	1	0	0	0	0	0	SL1344_0611	citD	STM0623
cds593	cds593	YP_005180534.1	gene619	UniProtKB%2FTrEMBL:E1W9C5,Genbank:YP_005180534.1	CDS	%5Bcitrate %28pro-3S%29-lyase%5D ligase	YP_005180534.1	11	NA	NA	sense	NC_016810.1	RefSeq	CDS	686054	687130	.	-	0	ID=cds593;Name=YP_005180534.1;Parent=gene619;Dbxref=UniProtKB%2FTrEMBL:E1W9C5,Genbank:YP_005180534.1;gbkey=CDS;product=%5Bcitrate %28pro-3S%29-lyase%5D ligase;protein_id=YP_005180534.1;transl_table=11	0	0	0	0	0	0	1	0	0	0	0	2	SL1344_0612	citC	NA
cds594	cds594	YP_005180535.1	gene620	UniProtKB%2FTrEMBL:E1W9C6,Genbank:YP_005180535.1	CDS	sensor kinase DpiB	YP_005180535.1	11	NA	NA	sense	NC_016810.1	RefSeq	CDS	687515	689176	.	+	0	ID=cds594;Name=YP_005180535.1;Parent=gene620;Dbxref=UniProtKB%2FTrEMBL:E1W9C6,Genbank:YP_005180535.1;gbkey=CDS;product=sensor kinase DpiB;protein_id=YP_005180535.1;transl_table=11	1	1	1	1	3	6	3	4	8	9	10	10	SL1344_0613	citA	NA
cds595	cds595	YP_005180536.1	gene621	UniProtKB%2FTrEMBL:E1W9C7,Genbank:YP_005180536.1	CDS	transcriptional regulatory protein dpia	YP_005180536.1	11	NA	NA	sense	NC_016810.1	RefSeq	CDS	689145	689825	.	+	0	ID=cds595;Name=YP_005180536.1;Parent=gene621;Dbxref=UniProtKB%2FTrEMBL:E1W9C7,Genbank:YP_005180536.1;gbkey=CDS;product=transcriptional regulatory protein dpia;protein_id=YP_005180536.1;transl_table=11	1	1	1	1	4	1	1	2	8	8	6	9	SL1344_0614	citB	NA
cds596	cds596	YP_005180537.1	gene622	UniProtKB%2FTrEMBL:E1W9C8,Genbank:YP_005180537.1	CDS	C4-dicarboxylate anaerobic carrier	YP_005180537.1	11	NA	NA	sense	NC_016810.1	RefSeq	CDS	689879	691132	.	-	0	ID=cds596;Name=YP_005180537.1;Parent=gene622;Dbxref=UniProtKB%2FTrEMBL:E1W9C8,Genbank:YP_005180537.1;gbkey=CDS;product=C4-dicarboxylate anaerobic carrier;protein_id=YP_005180537.1;transl_table=11	0	1	3	2	4	5	1	1	14	15	19	13	SL1344_0615	dcuC	STM0627
cds597	cds597	YP_005180538.1	gene623	UniProtKB%2FTrEMBL:E1W9C9,Genbank:YP_005180538.1	CDS	antimicrobial peptide resistance and lipid A acylation protein	YP_005180538.1	11	NA	NA	sense	NC_016810.1	RefSeq	CDS	691643	692215	.	+	0	ID=cds597;Name=YP_005180538.1;Parent=gene623;Dbxref=UniProtKB%2FTrEMBL:E1W9C9,Genbank:YP_005180538.1;gbkey=CDS;product=antimicrobial peptide resistance and lipid A acylation protein;protein_id=YP_005180538.1;transl_table=11	2	1	0	0	40	20	21	24	80	53	74	47	SL1344_0616	pagP	STM0628
cds598	cds598	YP_005180539.1	gene624	UniProtKB%2FTrEMBL:E1W9D0,Genbank:YP_005180539.1	CDS	cold shock-like protein cspE	YP_005180539.1	11	NA	NA	sense	NC_016810.1	RefSeq	CDS	692400	692612	.	+	0	ID=cds598;Name=YP_005180539.1;Parent=gene624;Dbxref=UniProtKB%2FTrEMBL:E1W9D0,Genbank:YP_005180539.1;gbkey=CDS;product=cold shock-like protein cspE;protein_id=YP_005180539.1;transl_table=11	60	50	39	43	122	90	73	97	179	148	223	138	SL1344_0617	cspE	NA
cds599	cds599	YP_005180540.1	gene625	UniProtKB%2FTrEMBL:E1W9D1,Genbank:YP_005180540.1	CDS	hypothetical protein	YP_005180540.1	11	NA	NA	sense	NC_016810.1	RefSeq	CDS	692670	693053	.	-	0	ID=cds599;Name=YP_005180540.1;Parent=gene625;Dbxref=UniProtKB%2FTrEMBL:E1W9D1,Genbank:YP_005180540.1;gbkey=CDS;product=hypothetical protein;protein_id=YP_005180540.1;transl_table=11	5	8	5	6	9	7	6	21	53	53	63	60	SL1344_0618	crcB	NA
cds600	cds600	YP_005180541.1	gene626	UniProtKB%2FTrEMBL:E1W9D2,Genbank:YP_005180541.1	CDS	hydrolase	YP_005180541.1	11	NA	NA	sense	NC_016810.1	RefSeq	CDS	693144	693932	.	+	0	ID=cds600;Name=YP_005180541.1;Parent=gene626;Dbxref=UniProtKB%2FTrEMBL:E1W9D2,Genbank:YP_005180541.1;gbkey=CDS;product=hydrolase;protein_id=YP_005180541.1;transl_table=11	1	1	2	0	5	0	2	2	5	11	11	9	SL1344_0619	SL1344_0619	NA
cds601	cds601	YP_005180542.1	gene627	UniProtKB%2FTrEMBL:E1W9D3,Genbank:YP_005180542.1	CDS	sec-independent protein translocase protein TatE	YP_005180542.1	11	NA	NA	sense	NC_016810.1	RefSeq	CDS	694061	694264	.	+	0	ID=cds601;Name=YP_005180542.1;Parent=gene627;Dbxref=UniProtKB%2FTrEMBL:E1W9D3,Genbank:YP_005180542.1;gbkey=CDS;product=sec-independent protein translocase protein TatE;protein_id=YP_005180542.1;transl_table=11	0	1	3	6	23	14	10	9	26	17	47	26	SL1344_0620	tatE	NA
cds602	cds602	YP_005180543.1	gene628	UniProtKB%2FTrEMBL:E1W9D4,Genbank:YP_005180543.1	CDS	lipoic acid synthetase	YP_005180543.1	11	NA	NA	sense	NC_016810.1	RefSeq	CDS	694350	695315	.	-	0	ID=cds602;Name=YP_005180543.1;Parent=gene628;Dbxref=UniProtKB%2FTrEMBL:E1W9D4,Genbank:YP_005180543.1;gbkey=CDS;product=lipoic acid synthetase;protein_id=YP_005180543.1;transl_table=11	21	24	13	25	5	5	4	6	28	43	47	39	SL1344_0621	lipA	NA
cds603	cds603	YP_005180544.1	gene629	UniProtKB%2FTrEMBL:E1W9D5,Genbank:YP_005180544.1	CDS	lysR family transcriptional regulator	YP_005180544.1	11	NA	NA	sense	NC_016810.1	RefSeq	CDS	695521	696474	.	-	0	ID=cds603;Name=YP_005180544.1;Parent=gene629;Dbxref=UniProtKB%2FTrEMBL:E1W9D5,Genbank:YP_005180544.1;gbkey=CDS;product=lysR family transcriptional regulator;protein_id=YP_005180544.1;transl_table=11	0	2	2	2	6	3	0	5	9	10	9	13	SL1344_0622	ybeF	NA
cds604	cds604	YP_005180545.1	gene630	UniProtKB%2FTrEMBL:E1W9D6,Genbank:YP_005180545.1	CDS	lipoate-protein ligase B %28lipoate biosynthesis protein B%29	YP_005180545.1	11	NA	NA	sense	NC_016810.1	RefSeq	CDS	696776	697417	.	-	0	ID=cds604;Name=YP_005180545.1;Parent=gene630;Dbxref=UniProtKB%2FTrEMBL:E1W9D6,Genbank:YP_005180545.1;gbkey=CDS;product=lipoate-protein ligase B %28lipoate biosynthesis protein B%29;protein_id=YP_005180545.1;transl_table=11	6	14	7	17	8	7	7	8	25	23	22	22	SL1344_0623	lipB	NA
cds605	cds605	YP_005180546.1	gene631	UniProtKB%2FTrEMBL:E1W9D7,Genbank:YP_005180546.1	CDS	hypothetical protein	YP_005180546.1	11	NA	NA	sense	NC_016810.1	RefSeq	CDS	697517	697780	.	-	0	ID=cds605;Name=YP_005180546.1;Parent=gene631;Dbxref=UniProtKB%2FTrEMBL:E1W9D7,Genbank:YP_005180546.1;gbkey=CDS;product=hypothetical protein;protein_id=YP_005180546.1;transl_table=11	11	26	20	16	14	13	5	10	97	129	87	107	SL1344_0624	SL1344_0624	NA
cds606	cds606	YP_005180547.1	gene632	UniProtKB%2FTrEMBL:E1W9D8,Genbank:YP_005180547.1	CDS	D-alanine carboxypeptidase	YP_005180547.1	11	NA	NA	sense	NC_016810.1	RefSeq	CDS	697889	699100	.	-	0	ID=cds606;Name=YP_005180547.1;Parent=gene632;Dbxref=UniProtKB%2FTrEMBL:E1W9D8,Genbank:YP_005180547.1;gbkey=CDS;product=D-alanine carboxypeptidase;protein_id=YP_005180547.1;transl_table=11	48	51	32	65	23	18	17	20	60	67	66	60	SL1344_0625	dacA	STM0637
cds607	cds607	YP_005180548.1	gene633	UniProtKB%2FTrEMBL:E1W9D9,Genbank:YP_005180548.1	CDS	rare lipoprotein A	YP_005180548.1	11	NA	NA	sense	NC_016810.1	RefSeq	CDS	699240	700307	.	-	0	ID=cds607;Name=YP_005180548.1;Parent=gene633;Dbxref=UniProtKB%2FTrEMBL:E1W9D9,Genbank:YP_005180548.1;gbkey=CDS;product=rare lipoprotein A;protein_id=YP_005180548.1;transl_table=11	13	12	6	18	14	12	7	7	17	30	35	29	SL1344_0626	rlpA	NA
cds608	cds608	YP_005180549.1	gene634	UniProtKB%2FTrEMBL:E1W9E0,Genbank:YP_005180549.1	CDS	rod shape-determining protein RodA	YP_005180549.1	11	NA	NA	sense	NC_016810.1	RefSeq	CDS	700318	701430	.	-	0	ID=cds608;Name=YP_005180549.1;Parent=gene634;Dbxref=UniProtKB%2FTrEMBL:E1W9E0,Genbank:YP_005180549.1;gbkey=CDS;product=rod shape-determining protein RodA;protein_id=YP_005180549.1;transl_table=11	16	15	3	10	21	12	9	8	29	24	29	36	SL1344_0627	mrdB	NA
cds609	cds609	YP_005180550.1	gene635	UniProtKB%2FTrEMBL:E1W9E1,Genbank:YP_005180550.1	CDS	penicillin-binding protein 2	YP_005180550.1	11	NA	NA	sense	NC_016810.1	RefSeq	CDS	701433	703334	.	-	0	ID=cds609;Name=YP_005180550.1;Parent=gene635;Dbxref=UniProtKB%2FTrEMBL:E1W9E1,Genbank:YP_005180550.1;gbkey=CDS;product=penicillin-binding protein 2;protein_id=YP_005180550.1;transl_table=11	20	16	9	26	9	11	7	18	33	25	27	29	SL1344_0628	mrdA	STM0640
cds610	cds610	YP_005180551.1	gene636	UniProtKB%2FTrEMBL:E1W9E2,Genbank:YP_005180551.1	CDS	hypothetical protein	YP_005180551.1	11	NA	NA	sense	NC_016810.1	RefSeq	CDS	703365	703832	.	-	0	ID=cds610;Name=YP_005180551.1;Parent=gene636;Dbxref=UniProtKB%2FTrEMBL:E1W9E2,Genbank:YP_005180551.1;gbkey=CDS;product=hypothetical protein;protein_id=YP_005180551.1;transl_table=11	8	18	7	22	10	5	7	4	27	21	32	19	SL1344_0629	SL1344_0629	NA
cds611	cds611	YP_005180552.1	gene637	UniProtKB%2FTrEMBL:E1W9E3,Genbank:YP_005180552.1	CDS	hypothetical protein	YP_005180552.1	11	NA	NA	sense	NC_016810.1	RefSeq	CDS	703836	704153	.	-	0	ID=cds611;Name=YP_005180552.1;Parent=gene637;Dbxref=UniProtKB%2FTrEMBL:E1W9E3,Genbank:YP_005180552.1;gbkey=CDS;product=hypothetical protein;protein_id=YP_005180552.1;transl_table=11	6	9	8	16	8	2	7	5	13	12	31	8	SL1344_0630	SL1344_0630	NA
cds612	cds612	YP_005180553.1	gene638	UniProtKB%2FTrEMBL:E1W9E4,Genbank:YP_005180553.1	CDS	alpha-ribazole-5%27-phosphate phosphatase	YP_005180553.1	11	NA	NA	sense	NC_016810.1	RefSeq	CDS	704482	705090	.	-	0	ID=cds612;Name=YP_005180553.1;Parent=gene638;Dbxref=UniProtKB%2FTrEMBL:E1W9E4,Genbank:YP_005180553.1;gbkey=CDS;product=alpha-ribazole-5%27-phosphate phosphatase;protein_id=YP_005180553.1;transl_table=11	1	0	5	3	2	3	2	4	14	15	16	5	SL1344_0631	cobC	STM0643
cds613	cds613	YP_005180554.1	gene639	UniProtKB%2FTrEMBL:E1W9E5,Genbank:YP_005180554.1	CDS	putative aminotransferase CobD	YP_005180554.1	11	NA	NA	sense	NC_016810.1	RefSeq	CDS	705187	706281	.	+	0	ID=cds613;Name=YP_005180554.1;Parent=gene639;Dbxref=UniProtKB%2FTrEMBL:E1W9E5,Genbank:YP_005180554.1;gbkey=CDS;product=putative aminotransferase CobD;protein_id=YP_005180554.1;transl_table=11	1	0	0	0	3	5	2	5	4	4	3	7	SL1344_0632	cobD	STM0644
cds614	cds614	YP_005180555.1	gene640	UniProtKB%2FTrEMBL:E1W9E6,Genbank:YP_005180555.1	CDS	hypothetical protein	YP_005180555.1	11	NA	NA	sense	NC_016810.1	RefSeq	CDS	706256	706897	.	-	0	ID=cds614;Name=YP_005180555.1;Parent=gene640;Dbxref=UniProtKB%2FTrEMBL:E1W9E6,Genbank:YP_005180555.1;gbkey=CDS;product=hypothetical protein;protein_id=YP_005180555.1;transl_table=11	4	5	1	7	12	8	5	4	9	12	2	5	SL1344_0633	SL1344_0633	STM0645
cds615	cds615	YP_005180556.1	gene641	UniProtKB%2FTrEMBL:E1W9E7,Genbank:YP_005180556.1	CDS	DNA polymerase III subunit delta	YP_005180556.1	11	NA	NA	sense	NC_016810.1	RefSeq	CDS	706899	707930	.	-	0	ID=cds615;Name=YP_005180556.1;Parent=gene641;Dbxref=UniProtKB%2FTrEMBL:E1W9E7,Genbank:YP_005180556.1;gbkey=CDS;product=DNA polymerase III subunit delta;protein_id=YP_005180556.1;transl_table=11	12	19	4	18	15	10	8	7	12	15	22	10	SL1344_0634	holA	NA
cds616	cds616	YP_005180557.1	gene642	UniProtKB%2FTrEMBL:E1W9E8,Genbank:YP_005180557.1	CDS	rare lipoprotein B	YP_005180557.1	11	NA	NA	sense	NC_016810.1	RefSeq	CDS	707930	708520	.	-	0	ID=cds616;Name=YP_005180557.1;Parent=gene642;Dbxref=UniProtKB%2FTrEMBL:E1W9E8,Genbank:YP_005180557.1;gbkey=CDS;product=rare lipoprotein B;protein_id=YP_005180557.1;transl_table=11	13	18	15	11	18	18	10	15	26	43	39	38	SL1344_0635	rlpB	NA
cds617	cds617	YP_005180558.1	gene643	UniProtKB%2FTrEMBL:E1W9E9,Genbank:YP_005180558.1	CDS	leucyl-tRNA synthetase	YP_005180558.1	11	NA	NA	sense	NC_016810.1	RefSeq	CDS	708535	711117	.	-	0	ID=cds617;Name=YP_005180558.1;Parent=gene643;Dbxref=UniProtKB%2FTrEMBL:E1W9E9,Genbank:YP_005180558.1;gbkey=CDS;product=leucyl-tRNA synthetase;protein_id=YP_005180558.1;transl_table=11	41	51	34	53	43	41	21	40	85	86	111	92	SL1344_0636	leuS	STM0648
cds618	cds618	YP_005180559.1	gene644	UniProtKB%2FTrEMBL:E1W9F0,Genbank:YP_005180559.1	CDS	putative hydrolase N-terminus	YP_005180559.1	11	NA	NA	sense	NC_016810.1	RefSeq	CDS	711405	711695	.	+	0	ID=cds618;Name=YP_005180559.1;Parent=gene644;Dbxref=UniProtKB%2FTrEMBL:E1W9F0,Genbank:YP_005180559.1;gbkey=CDS;product=putative hydrolase N-terminus;protein_id=YP_005180559.1;transl_table=11	0	0	0	0	0	0	0	0	0	1	1	0	SL1344_0637	SL1344_0637	NA
cds619	cds619	YP_005180560.1	gene645	UniProtKB%2FTrEMBL:E1W9F1,Genbank:YP_005180560.1	CDS	putative hydrolase C-terminus	YP_005180560.1	11	NA	NA	sense	NC_016810.1	RefSeq	CDS	711712	712884	.	+	0	ID=cds619;Name=YP_005180560.1;Parent=gene645;Dbxref=UniProtKB%2FTrEMBL:E1W9F1,Genbank:YP_005180560.1;gbkey=CDS;product=putative hydrolase C-terminus;protein_id=YP_005180560.1;transl_table=11	0	0	0	2	0	0	1	1	2	2	4	6	SL1344_0638	SL1344_0638	NA
cds620	cds620	YP_005180561.1	gene646	UniProtKB%2FTrEMBL:E1W9F2,Genbank:YP_005180561.1	CDS	permease	YP_005180561.1	11	NA	NA	sense	NC_016810.1	RefSeq	CDS	712934	713887	.	+	0	ID=cds620;Name=YP_005180561.1;Parent=gene646;Dbxref=UniProtKB%2FTrEMBL:E1W9F2,Genbank:YP_005180561.1;gbkey=CDS;product=permease;protein_id=YP_005180561.1;transl_table=11	11	11	8	9	11	9	8	6	34	50	53	30	SL1344_0639	SL1344_0639	NA
cds621	cds621	YP_005180562.1	gene647	UniProtKB%2FTrEMBL:E1W9F3,Genbank:YP_005180562.1	CDS	putative sigma-54 dependent transcriptional regulator	YP_005180562.1	11	NA	NA	sense	NC_016810.1	RefSeq	CDS	713955	715883	.	+	0	ID=cds621;Name=YP_005180562.1;Parent=gene647;Dbxref=UniProtKB%2FTrEMBL:E1W9F3,Genbank:YP_005180562.1;gbkey=CDS;product=putative sigma-54 dependent transcriptional regulator;protein_id=YP_005180562.1;transl_table=11	10	7	5	13	6	9	3	2	23	27	29	21	SL1344_0640	SL1344_0640	NA
cds622	cds622	YP_005180563.1	gene648	UniProtKB%2FTrEMBL:E1W9F4,Genbank:YP_005180563.1	CDS	hypothetical protein	YP_005180563.1	11	NA	NA	sense	NC_016810.1	RefSeq	CDS	715976	716449	.	+	0	ID=cds622;Name=YP_005180563.1;Parent=gene648;Dbxref=UniProtKB%2FTrEMBL:E1W9F4,Genbank:YP_005180563.1;gbkey=CDS;product=hypothetical protein;protein_id=YP_005180563.1;transl_table=11	5	3	5	6	31	20	12	30	36	37	37	39	SL1344_0641	SL1344_0641	NA
cds623	cds623	YP_005180564.1	gene649	UniProtKB%2FTrEMBL:E1W9F5,Genbank:YP_005180564.1	CDS	hypothetical protein	YP_005180564.1	11	NA	NA	sense	NC_016810.1	RefSeq	CDS	716488	717483	.	-	0	ID=cds623;Name=YP_005180564.1;Parent=gene649;Dbxref=UniProtKB%2FTrEMBL:E1W9F5,Genbank:YP_005180564.1;gbkey=CDS;product=hypothetical protein;protein_id=YP_005180564.1;transl_table=11	0	2	0	3	3	2	0	5	5	6	7	8	SL1344_0642	SL1344_0642	NA
cds624	cds624	YP_005180565.1	gene650	UniProtKB%2FTrEMBL:E1W9F6,Genbank:YP_005180565.1	CDS	hypothetical protein	YP_005180565.1	11	NA	NA	sense	NC_016810.1	RefSeq	CDS	717608	718315	.	+	0	ID=cds624;Name=YP_005180565.1;Parent=gene650;Dbxref=UniProtKB%2FTrEMBL:E1W9F6,Genbank:YP_005180565.1;gbkey=CDS;product=hypothetical protein;protein_id=YP_005180565.1;transl_table=11	0	0	0	0	3	0	0	0	3	0	3	0	SL1344_0643	SL1344_0643	NA
cds625	cds625	YP_005180566.1	gene651	UniProtKB%2FTrEMBL:E1W9F7,Genbank:YP_005180566.1	CDS	hypothetical protein	YP_005180566.1	11	NA	NA	sense	NC_016810.1	RefSeq	CDS	718312	719745	.	+	0	ID=cds625;Name=YP_005180566.1;Parent=gene651;Dbxref=UniProtKB%2FTrEMBL:E1W9F7,Genbank:YP_005180566.1;gbkey=CDS;product=hypothetical protein;protein_id=YP_005180566.1;transl_table=11	0	1	1	0	1	1	0	0	3	4	3	4	SL1344_0644	SL1344_0644	NA
cds626	cds626	YP_005180567.1	gene653	UniProtKB%2FTrEMBL:E1W9F9,Genbank:YP_005180567.1	CDS	hypothetical protein	YP_005180567.1	11	NA	NA	sense	NC_016810.1	RefSeq	CDS	720450	721922	.	+	0	ID=cds626;Name=YP_005180567.1;Parent=gene653;Dbxref=UniProtKB%2FTrEMBL:E1W9F9,Genbank:YP_005180567.1;gbkey=CDS;product=hypothetical protein;protein_id=YP_005180567.1;transl_table=11	2	2	1	2	3	1	1	1	9	11	13	8	SL1344_0647	SL1344_0647	NA
cds627	cds627	YP_005180568.1	gene654	UniProtKB%2FTrEMBL:E1W9G0,Genbank:YP_005180568.1	CDS	chaperone heat shock protein	YP_005180568.1	11	NA	NA	sense	NC_016810.1	RefSeq	CDS	721944	723623	.	-	0	ID=cds627;Name=YP_005180568.1;Parent=gene654;Dbxref=UniProtKB%2FTrEMBL:E1W9G0,Genbank:YP_005180568.1;gbkey=CDS;product=chaperone heat shock protein;protein_id=YP_005180568.1;transl_table=11	1	0	0	1	2	2	0	2	4	5	2	4	SL1344_0648	SL1344_0648	STM0659
cds628	cds628	YP_005180569.1	gene655	UniProtKB%2FTrEMBL:E1W9G1,Genbank:YP_005180569.1	CDS	hypothetical protein	YP_005180569.1	11	NA	NA	sense	NC_016810.1	RefSeq	CDS	723699	724937	.	-	0	ID=cds628;Name=YP_005180569.1;Parent=gene655;Dbxref=UniProtKB%2FTrEMBL:E1W9G1,Genbank:YP_005180569.1;gbkey=CDS;product=hypothetical protein;protein_id=YP_005180569.1;transl_table=11	0	2	1	0	6	1	3	5	5	6	5	7	SL1344_0649	SL1344_0649	NA
cds629	cds629	YP_005180570.1	gene656	UniProtKB%2FTrEMBL:E1W9G2,Genbank:YP_005180570.1	CDS	nucleoside hydrolase	YP_005180570.1	11	NA	NA	sense	NC_016810.1	RefSeq	CDS	724969	725904	.	-	0	ID=cds629;Name=YP_005180570.1;Parent=gene656;Dbxref=UniProtKB%2FTrEMBL:E1W9G2,Genbank:YP_005180570.1;gbkey=CDS;product=nucleoside hydrolase;protein_id=YP_005180570.1;transl_table=11	2	0	0	2	7	2	1	4	7	7	10	7	SL1344_0650	ybeK	STM0661
cds630	cds630	YP_005180571.1	gene657	UniProtKB%2FTrEMBL:E1W9G3,Genbank:YP_005180571.1	CDS	glutamate%2Faspartate transport ATP-binding protein GltL	YP_005180571.1	11	NA	NA	sense	NC_016810.1	RefSeq	CDS	726021	726746	.	-	0	ID=cds630;Name=YP_005180571.1;Parent=gene657;Dbxref=UniProtKB%2FTrEMBL:E1W9G3,Genbank:YP_005180571.1;gbkey=CDS;product=glutamate%2Faspartate transport ATP-binding protein GltL;protein_id=YP_005180571.1;transl_table=11	2	5	5	5	34	11	10	15	18	26	22	28	SL1344_0651	gltL	STM0662
cds631	cds631	YP_005180572.1	gene658	UniProtKB%2FTrEMBL:E1W9G4,Genbank:YP_005180572.1	CDS	glutamate%2Faspartate transport system permease GltK	YP_005180572.1	11	NA	NA	sense	NC_016810.1	RefSeq	CDS	726746	727420	.	-	0	ID=cds631;Name=YP_005180572.1;Parent=gene658;Dbxref=UniProtKB%2FTrEMBL:E1W9G4,Genbank:YP_005180572.1;gbkey=CDS;product=glutamate%2Faspartate transport system permease GltK;protein_id=YP_005180572.1;transl_table=11	2	4	0	5	14	16	4	13	9	20	21	22	SL1344_0652	gltK	STM0663
cds632	cds632	YP_005180573.1	gene659	UniProtKB%2FTrEMBL:E1W9G5,Genbank:YP_005180573.1	CDS	glutamate%2Faspartate transport system permease GltJ	YP_005180573.1	11	NA	NA	sense	NC_016810.1	RefSeq	CDS	727420	728160	.	-	0	ID=cds632;Name=YP_005180573.1;Parent=gene659;Dbxref=UniProtKB%2FTrEMBL:E1W9G5,Genbank:YP_005180573.1;gbkey=CDS;product=glutamate%2Faspartate transport system permease GltJ;protein_id=YP_005180573.1;transl_table=11	2	0	2	8	20	22	8	24	26	20	36	40	SL1344_0653	gltJ	STM0664
cds633	cds633	YP_005180574.1	gene660	UniProtKB%2FTrEMBL:E1W9G6,Genbank:YP_005180574.1	CDS	ABC transporter substrate-binding protein	YP_005180574.1	11	NA	NA	sense	NC_016810.1	RefSeq	CDS	728320	729246	.	-	0	ID=cds633;Name=YP_005180574.1;Parent=gene660;Dbxref=UniProtKB%2FTrEMBL:E1W9G6,Genbank:YP_005180574.1;gbkey=CDS;product=ABC transporter substrate-binding protein;protein_id=YP_005180574.1;transl_table=11	35	50	43	80	98	107	93	154	139	182	316	322	SL1344_0654	ybeJ	STM0665
cds634	cds634	YP_005180575.1	gene661	UniProtKB%2FTrEMBL:E1W9G7,Genbank:YP_005180575.1	CDS	apolipoprotein N-acyltransferase	YP_005180575.1	11	NA	NA	sense	NC_016810.1	RefSeq	CDS	729583	731121	.	-	0	ID=cds634;Name=YP_005180575.1;Parent=gene661;Dbxref=UniProtKB%2FTrEMBL:E1W9G7,Genbank:YP_005180575.1;gbkey=CDS;product=apolipoprotein N-acyltransferase;protein_id=YP_005180575.1;transl_table=11	10	25	12	23	24	13	6	20	36	41	51	40	SL1344_0655	lnt	STM0666
cds635	cds635	YP_005180576.1	gene662	UniProtKB%2FTrEMBL:E1W9G8,Genbank:YP_005180576.1	CDS	hemolysin-like protein	YP_005180576.1	11	NA	NA	sense	NC_016810.1	RefSeq	CDS	731141	732019	.	-	0	ID=cds635;Name=YP_005180576.1;Parent=gene662;Dbxref=UniProtKB%2FTrEMBL:E1W9G8,Genbank:YP_005180576.1;gbkey=CDS;product=hemolysin-like protein;protein_id=YP_005180576.1;transl_table=11	15	13	11	14	22	9	6	17	24	23	28	23	SL1344_0656	SL1344_0656	NA
cds636	cds636	YP_005180577.1	gene663	UniProtKB%2FTrEMBL:E1W9G9,Genbank:YP_005180577.1	CDS	hypothetical protein	YP_005180577.1	11	NA	NA	sense	NC_016810.1	RefSeq	CDS	732177	732650	.	-	0	ID=cds636;Name=YP_005180577.1;Parent=gene663;Dbxref=UniProtKB%2FTrEMBL:E1W9G9,Genbank:YP_005180577.1;gbkey=CDS;product=hypothetical protein;protein_id=YP_005180577.1;transl_table=11	3	5	4	10	17	6	8	17	21	18	45	29	SL1344_0657	SL1344_0657	NA
cds637	cds637	YP_005180578.1	gene664	UniProtKB%2FTrEMBL:E1W9H0,Genbank:YP_005180578.1	CDS	PhoH-like ATP-binding protein	YP_005180578.1	11	NA	NA	sense	NC_016810.1	RefSeq	CDS	732647	733732	.	-	0	ID=cds637;Name=YP_005180578.1;Parent=gene664;Dbxref=UniProtKB%2FTrEMBL:E1W9H0,Genbank:YP_005180578.1;gbkey=CDS;product=PhoH-like ATP-binding protein;protein_id=YP_005180578.1;transl_table=11	8	10	6	10	28	12	7	17	35	40	40	33	SL1344_0658	ybeZ	NA
cds638	cds638	YP_005180579.1	gene665	UniProtKB%2FTrEMBL:E1W9H1,Genbank:YP_005180579.1	CDS	MiaB protein %28putative tRNA-thiotransferase %28or tRNA-methylthiotransferase%29%29	YP_005180579.1	11	NA	NA	sense	NC_016810.1	RefSeq	CDS	733898	735322	.	-	0	ID=cds638;Name=YP_005180579.1;Parent=gene665;Dbxref=UniProtKB%2FTrEMBL:E1W9H1,Genbank:YP_005180579.1;gbkey=CDS;product=MiaB protein %28putative tRNA-thiotransferase %28or tRNA-methylthiotransferase%29%29;protein_id=YP_005180579.1;transl_table=11	17	15	16	39	47	19	28	30	69	47	63	43	SL1344_0659	miaB	NA
cds639	cds639	YP_005180580.1	gene666	UniProtKB%2FTrEMBL:E1W9H2,Genbank:YP_005180580.1	CDS	putative monooxygenase	YP_005180580.1	11	NA	NA	sense	NC_016810.1	RefSeq	CDS	735466	736641	.	+	0	ID=cds639;Name=YP_005180580.1;Parent=gene666;Dbxref=UniProtKB%2FTrEMBL:E1W9H2,Genbank:YP_005180580.1;gbkey=CDS;product=putative monooxygenase;protein_id=YP_005180580.1;transl_table=11	5	14	2	6	13	13	3	9	19	39	40	20	SL1344_0660	yleB	STM0671
cds640	cds640	YP_005180581.1	gene667	UniProtKB%2FTrEMBL:E1W9H3,Genbank:YP_005180581.1	CDS	hypothetical protein	YP_005180581.1	11	NA	NA	sense	NC_016810.1	RefSeq	CDS	736708	737283	.	-	0	ID=cds640;Name=YP_005180581.1;Parent=gene667;Dbxref=UniProtKB%2FTrEMBL:E1W9H3,Genbank:YP_005180581.1;gbkey=CDS;product=hypothetical protein;protein_id=YP_005180581.1;transl_table=11	2	3	0	5	5	2	3	5	12	15	7	12	SL1344_0661	SL1344_0661	NA
cds641	cds641	YP_005180582.1	gene675	UniProtKB%2FTrEMBL:E1W9H4,Genbank:YP_005180582.1	CDS	asparagine synthetase B	YP_005180582.1	11	NA	NA	sense	NC_016810.1	RefSeq	CDS	738350	740014	.	-	0	ID=cds641;Name=YP_005180582.1;Parent=gene675;Dbxref=UniProtKB%2FTrEMBL:E1W9H4,Genbank:YP_005180582.1;gbkey=CDS;product=asparagine synthetase B;protein_id=YP_005180582.1;transl_table=11	11	11	5	15	2	2	2	5	22	27	25	24	SL1344_0662	asnB	STM0680
cds642	cds642	YP_005180583.1	gene676	UniProtKB%2FTrEMBL:E1W9H5,Genbank:YP_005180583.1	CDS	NagD protein	YP_005180583.1	11	NA	NA	sense	NC_016810.1	RefSeq	CDS	740304	741056	.	-	0	ID=cds642;Name=YP_005180583.1;Parent=gene676;Dbxref=UniProtKB%2FTrEMBL:E1W9H5,Genbank:YP_005180583.1;gbkey=CDS;product=NagD protein;protein_id=YP_005180583.1;transl_table=11	13	11	7	10	12	4	6	5	11	11	30	22	SL1344_0663	nagD	NA
cds643	cds643	YP_005180584.1	gene677	UniProtKB%2FTrEMBL:E1W9H6,Genbank:YP_005180584.1	CDS	N-acetylglucosamine repressor	YP_005180584.1	11	NA	NA	sense	NC_016810.1	RefSeq	CDS	741103	742323	.	-	0	ID=cds643;Name=YP_005180584.1;Parent=gene677;Dbxref=UniProtKB%2FTrEMBL:E1W9H6,Genbank:YP_005180584.1;gbkey=CDS;product=N-acetylglucosamine repressor;protein_id=YP_005180584.1;transl_table=11	7	10	3	14	14	8	3	10	42	29	39	24	SL1344_0664	nagC	NA
cds644	cds644	YP_005180585.1	gene678	UniProtKB%2FTrEMBL:E1W9H7,Genbank:YP_005180585.1	CDS	N-acetylglucosamine-6-phosphate deacetylase	YP_005180585.1	11	NA	NA	sense	NC_016810.1	RefSeq	CDS	742328	743482	.	-	0	ID=cds644;Name=YP_005180585.1;Parent=gene678;Dbxref=UniProtKB%2FTrEMBL:E1W9H7,Genbank:YP_005180585.1;gbkey=CDS;product=N-acetylglucosamine-6-phosphate deacetylase;protein_id=YP_005180585.1;transl_table=11	9	12	6	19	19	11	10	14	42	40	59	40	SL1344_0665	nagA	STM0683
cds645	cds645	YP_005180586.1	gene679	UniProtKB%2FTrEMBL:E1W9H8,Genbank:YP_005180586.1	CDS	glucosamine-6-phosphate deaminase	YP_005180586.1	11	NA	NA	sense	NC_016810.1	RefSeq	CDS	743542	744342	.	-	0	ID=cds645;Name=YP_005180586.1;Parent=gene679;Dbxref=UniProtKB%2FTrEMBL:E1W9H8,Genbank:YP_005180586.1;gbkey=CDS;product=glucosamine-6-phosphate deaminase;protein_id=YP_005180586.1;transl_table=11	5	2	2	6	11	7	4	11	29	21	23	21	SL1344_0666	nagB	STM0684
cds646	cds646	YP_005180587.1	gene680	UniProtKB%2FTrEMBL:E1W9H9,Genbank:YP_005180587.1	CDS	PTS system N-acetylglucosamine-specific transporter subunit IIABC	YP_005180587.1	11	NA	NA	sense	NC_016810.1	RefSeq	CDS	744669	746621	.	+	0	ID=cds646;Name=YP_005180587.1;Parent=gene680;Dbxref=UniProtKB%2FTrEMBL:E1W9H9,Genbank:YP_005180587.1;gbkey=CDS;product=PTS system N-acetylglucosamine-specific transporter subunit IIABC;protein_id=YP_005180587.1;transl_table=11	5	8	8	8	8	8	6	8	23	29	25	27	SL1344_0667	nagE	STM0685
cds647	cds647	YP_005180588.1	gene681	UniProtKB%2FTrEMBL:E1W9I0,Genbank:YP_005180588.1	CDS	glutaminyl-tRNA synthetase	YP_005180588.1	11	NA	NA	sense	NC_016810.1	RefSeq	CDS	746832	748499	.	+	0	ID=cds647;Name=YP_005180588.1;Parent=gene681;Dbxref=UniProtKB%2FTrEMBL:E1W9I0,Genbank:YP_005180588.1;gbkey=CDS;product=glutaminyl-tRNA synthetase;protein_id=YP_005180588.1;transl_table=11	38	55	34	62	19	22	13	24	57	49	66	55	SL1344_0668	glnS	STM0686
cds648	cds648	YP_005180589.1	gene682	UniProtKB%2FTrEMBL:E1W9I1,Genbank:YP_005180589.1	CDS	putative outer membrane protein	YP_005180589.1	11	NA	NA	sense	NC_016810.1	RefSeq	CDS	748945	750351	.	+	0	ID=cds648;Name=YP_005180589.1;Parent=gene682;Dbxref=UniProtKB%2FTrEMBL:E1W9I1,Genbank:YP_005180589.1;gbkey=CDS;product=putative outer membrane protein;protein_id=YP_005180589.1;transl_table=11	1	0	3	0	1	1	0	2	4	2	10	6	SL1344_0669	ybfM	NA
cds649	cds649	YP_005180590.1	gene683	UniProtKB%2FTrEMBL:E1W9I2,Genbank:YP_005180590.1	CDS	putative lipoprotein	YP_005180590.1	11	NA	NA	sense	NC_016810.1	RefSeq	CDS	750401	750733	.	+	0	ID=cds649;Name=YP_005180590.1;Parent=gene683;Dbxref=UniProtKB%2FTrEMBL:E1W9I2,Genbank:YP_005180590.1;gbkey=CDS;product=putative lipoprotein;protein_id=YP_005180590.1;transl_table=11	1	2	0	2	4	2	2	4	3	6	8	7	SL1344_0670	SL1344_0670	NA
cds650	cds650	YP_005180591.1	gene684	UniProtKB%2FTrEMBL:E1W9I3,Genbank:YP_005180591.1	CDS	citrate-proton symporter	YP_005180591.1	11	NA	NA	sense	NC_016810.1	RefSeq	CDS	750782	752086	.	-	0	ID=cds650;Name=YP_005180591.1;Parent=gene684;Dbxref=UniProtKB%2FTrEMBL:E1W9I3,Genbank:YP_005180591.1;gbkey=CDS;product=citrate-proton symporter;protein_id=YP_005180591.1;transl_table=11	1	0	3	0	2	4	8	4	4	2	9	13	SL1344_0671	citA	STM0689
cds651	cds651	YP_005180592.1	gene685	UniProtKB%2FTrEMBL:E1W9I4,Genbank:YP_005180592.1	CDS	citrate utilization protein B	YP_005180592.1	11	NA	NA	sense	NC_016810.1	RefSeq	CDS	752137	753276	.	-	0	ID=cds651;Name=YP_005180592.1;Parent=gene685;Dbxref=UniProtKB%2FTrEMBL:E1W9I4,Genbank:YP_005180592.1;gbkey=CDS;product=citrate utilization protein B;protein_id=YP_005180592.1;transl_table=11	0	0	0	1	0	0	1	1	5	2	9	2	SL1344_0672	citB	STM0690
cds652	cds652	YP_005180593.1	gene686	UniProtKB%2FTrEMBL:E1W9I5,Genbank:YP_005180593.1	CDS	hypothetical protein	YP_005180593.1	11	NA	NA	sense	NC_016810.1	RefSeq	CDS	753263	754666	.	-	0	ID=cds652;Name=YP_005180593.1;Parent=gene686;Dbxref=UniProtKB%2FTrEMBL:E1W9I5,Genbank:YP_005180593.1;gbkey=CDS;product=hypothetical protein;protein_id=YP_005180593.1;transl_table=11	1	1	2	0	6	3	2	0	11	4	16	8	SL1344_0673	SL1344_0673	STM0691
cds653	cds653	YP_005180594.1	gene687	UniProtKB%2FTrEMBL:E1W9I6,Genbank:YP_005180594.1	CDS	lysR family transcriptional regulator	YP_005180594.1	11	NA	NA	sense	NC_016810.1	RefSeq	CDS	754764	755690	.	-	0	ID=cds653;Name=YP_005180594.1;Parent=gene687;Dbxref=UniProtKB%2FTrEMBL:E1W9I6,Genbank:YP_005180594.1;gbkey=CDS;product=lysR family transcriptional regulator;protein_id=YP_005180594.1;transl_table=11	8	3	3	5	5	4	0	0	15	15	10	9	SL1344_0674	SL1344_0674	NA
cds654	cds654	YP_005180595.1	gene688	UniProtKB%2FTrEMBL:E1W9I7,Genbank:YP_005180595.1	CDS	ferric uptake regulation protein	YP_005180595.1	11	NA	NA	sense	NC_016810.1	RefSeq	CDS	755805	756257	.	-	0	ID=cds654;Name=YP_005180595.1;Parent=gene688;Dbxref=UniProtKB%2FTrEMBL:E1W9I7,Genbank:YP_005180595.1;gbkey=CDS;product=ferric uptake regulation protein;protein_id=YP_005180595.1;transl_table=11	36	59	31	52	40	26	15	20	73	65	87	59	SL1344_0675	fur	NA
cds655	cds655	YP_005180596.1	gene689	UniProtKB%2FTrEMBL:E1W9I8,Genbank:YP_005180596.1	CDS	flavodoxin 1	YP_005180596.1	11	NA	NA	sense	NC_016810.1	RefSeq	CDS	756539	757069	.	-	0	ID=cds655;Name=YP_005180596.1;Parent=gene689;Dbxref=UniProtKB%2FTrEMBL:E1W9I8,Genbank:YP_005180596.1;gbkey=CDS;product=flavodoxin 1;protein_id=YP_005180596.1;transl_table=11	32	42	24	41	20	29	21	25	100	91	102	103	SL1344_0676	fldA	STM0694
cds656	cds656	YP_005180597.1	gene690	UniProtKB%2FTrEMBL:E1W9I9,Genbank:YP_005180597.1	CDS	hypothetical protein	YP_005180597.1	11	NA	NA	sense	NC_016810.1	RefSeq	CDS	757232	757513	.	-	0	ID=cds656;Name=YP_005180597.1;Parent=gene690;Dbxref=UniProtKB%2FTrEMBL:E1W9I9,Genbank:YP_005180597.1;gbkey=CDS;product=hypothetical protein;protein_id=YP_005180597.1;transl_table=11	10	17	5	20	3	0	0	2	17	10	15	14	SL1344_0677	SL1344_0677	NA
cds657	cds657	YP_005180598.1	gene691	UniProtKB%2FTrEMBL:E1W9J0,Genbank:YP_005180598.1	CDS	putative esterase%2Flipase YbfF	YP_005180598.1	11	NA	NA	sense	NC_016810.1	RefSeq	CDS	757647	758417	.	-	0	ID=cds657;Name=YP_005180598.1;Parent=gene691;Dbxref=UniProtKB%2FTrEMBL:E1W9J0,Genbank:YP_005180598.1;gbkey=CDS;product=putative esterase%2Flipase YbfF;protein_id=YP_005180598.1;transl_table=11	3	3	2	7	6	3	0	2	15	17	17	8	SL1344_0678	ybfF	NA
cds658	cds658	YP_005180599.1	gene692	UniProtKB%2FTrEMBL:E1W9J1,Genbank:YP_005180599.1	CDS	seqA protein	YP_005180599.1	11	NA	NA	sense	NC_016810.1	RefSeq	CDS	758602	759144	.	+	0	ID=cds658;Name=YP_005180599.1;Parent=gene692;Dbxref=UniProtKB%2FTrEMBL:E1W9J1,Genbank:YP_005180599.1;gbkey=CDS;product=seqA protein;protein_id=YP_005180599.1;transl_table=11	7	4	6	9	9	9	5	5	31	22	23	22	SL1344_0679	seqA	NA
cds659	cds659	YP_005180600.1	gene693	UniProtKB%2FTrEMBL:E1W9J2,Genbank:YP_005180600.1	CDS	phosphoglucomutase	YP_005180600.1	11	NA	NA	sense	NC_016810.1	RefSeq	CDS	759169	760809	.	+	0	ID=cds659;Name=YP_005180600.1;Parent=gene693;Dbxref=UniProtKB%2FTrEMBL:E1W9J2,Genbank:YP_005180600.1;gbkey=CDS;product=phosphoglucomutase;protein_id=YP_005180600.1;transl_table=11	37	54	27	49	35	38	28	36	70	68	92	72	SL1344_0680	pgm	STM0698
cds660	cds660	YP_005180601.1	gene694	UniProtKB%2FTrEMBL:E1W9J3,Genbank:YP_005180601.1	CDS	5-nitroimidazole antibiotic resistance	YP_005180601.1	11	NA	NA	sense	NC_016810.1	RefSeq	CDS	760924	761409	.	-	0	ID=cds660;Name=YP_005180601.1;Parent=gene694;Dbxref=UniProtKB%2FTrEMBL:E1W9J3,Genbank:YP_005180601.1;gbkey=CDS;product=5-nitroimidazole antibiotic resistance;protein_id=YP_005180601.1;transl_table=11	2	0	0	0	0	0	0	0	3	2	5	2	SL1344_0681	SL1344_0681	NA
cds661	cds661	YP_005180602.1	gene695	UniProtKB%2FTrEMBL:E1W9J4,Genbank:YP_005180602.1	CDS	putrescine-ornithine antiporter	YP_005180602.1	11	NA	NA	sense	NC_016810.1	RefSeq	CDS	761474	762793	.	-	0	ID=cds661;Name=YP_005180602.1;Parent=gene695;Dbxref=UniProtKB%2FTrEMBL:E1W9J4,Genbank:YP_005180602.1;gbkey=CDS;product=putrescine-ornithine antiporter;protein_id=YP_005180602.1;transl_table=11	0	1	0	1	2	0	0	1	2	0	2	3	SL1344_0682	potE	STM0700
cds662	cds662	YP_005180603.1	gene696	UniProtKB%2FTrEMBL:E1W9J5,Genbank:YP_005180603.1	CDS	ornithine decarboxylase%2C inducible	YP_005180603.1	11	NA	NA	sense	NC_016810.1	RefSeq	CDS	762790	764988	.	-	0	ID=cds662;Name=YP_005180603.1;Parent=gene696;Dbxref=UniProtKB%2FTrEMBL:E1W9J5,Genbank:YP_005180603.1;gbkey=CDS;product=ornithine decarboxylase%2C inducible;protein_id=YP_005180603.1;transl_table=11	4	2	1	0	1	0	2	2	4	6	10	6	SL1344_0683	speF	STM0701
cds663	cds663	YP_005180604.1	gene697	UniProtKB%2FTrEMBL:E1W9J6,Genbank:YP_005180604.1	CDS	KDP operon transcriptional regulatory protein	YP_005180604.1	11	NA	NA	sense	NC_016810.1	RefSeq	CDS	765750	766427	.	-	0	ID=cds663;Name=YP_005180604.1;Parent=gene697;Dbxref=UniProtKB%2FTrEMBL:E1W9J6,Genbank:YP_005180604.1;gbkey=CDS;product=KDP operon transcriptional regulatory protein;protein_id=YP_005180604.1;transl_table=11	5	3	0	2	15	7	4	7	25	17	20	20	SL1344_0684	kdpE	NA
cds664	cds664	YP_005180605.1	gene698	UniProtKB%2FTrEMBL:E1W9J7,Genbank:YP_005180605.1	CDS	sensor protein KdpD	YP_005180605.1	11	NA	NA	sense	NC_016810.1	RefSeq	CDS	766424	769108	.	-	0	ID=cds664;Name=YP_005180605.1;Parent=gene698;Dbxref=UniProtKB%2FTrEMBL:E1W9J7,Genbank:YP_005180605.1;gbkey=CDS;product=sensor protein KdpD;protein_id=YP_005180605.1;transl_table=11	2	4	5	4	31	48	30	36	60	71	72	63	SL1344_0685	kdpD	NA
cds665	cds665	YP_005180606.1	gene699	UniProtKB%2FTrEMBL:E1W9J8,Genbank:YP_005180606.1	CDS	potassium-transporting ATPase C chain	YP_005180606.1	11	NA	NA	sense	NC_016810.1	RefSeq	CDS	769105	769689	.	-	0	ID=cds665;Name=YP_005180606.1;Parent=gene699;Dbxref=UniProtKB%2FTrEMBL:E1W9J8,Genbank:YP_005180606.1;gbkey=CDS;product=potassium-transporting ATPase C chain;protein_id=YP_005180606.1;transl_table=11	2	1	0	1	0	1	1	1	4	4	2	5	SL1344_0686	kdpC	STM0704
cds666	cds666	YP_005180607.1	gene700	UniProtKB%2FTrEMBL:E1W9J9,Genbank:YP_005180607.1	CDS	potassium-transporting ATPase B chain	YP_005180607.1	11	NA	NA	sense	NC_016810.1	RefSeq	CDS	769698	771746	.	-	0	ID=cds666;Name=YP_005180607.1;Parent=gene700;Dbxref=UniProtKB%2FTrEMBL:E1W9J9,Genbank:YP_005180607.1;gbkey=CDS;product=potassium-transporting ATPase B chain;protein_id=YP_005180607.1;transl_table=11	0	1	0	1	1	2	0	0	23	24	9	16	SL1344_0687	kdpB	STM0705
cds667	cds667	YP_005180608.1	gene701	UniProtKB%2FTrEMBL:E1W9K0,Genbank:YP_005180608.1	CDS	potassium-transporting ATPase A chain	YP_005180608.1	11	NA	NA	sense	NC_016810.1	RefSeq	CDS	771767	773446	.	-	0	ID=cds667;Name=YP_005180608.1;Parent=gene701;Dbxref=UniProtKB%2FTrEMBL:E1W9K0,Genbank:YP_005180608.1;gbkey=CDS;product=potassium-transporting ATPase A chain;protein_id=YP_005180608.1;transl_table=11	0	0	0	0	1	2	0	1	51	52	31	24	SL1344_0688	kdpA	STM0706
cds668	cds668	YP_005180609.1	gene702	UniProtKB%2FTrEMBL:E1W9K1,Genbank:YP_005180609.1	CDS	hypothetical protein	YP_005180609.1	11	NA	NA	sense	NC_016810.1	RefSeq	CDS	773872	774078	.	+	0	ID=cds668;Name=YP_005180609.1;Parent=gene702;Dbxref=UniProtKB%2FTrEMBL:E1W9K1,Genbank:YP_005180609.1;gbkey=CDS;product=hypothetical protein;protein_id=YP_005180609.1;transl_table=11	2	0	0	2	7	4	1	8	30	25	29	29	SL1344_0689	ybfA	NA
cds669	cds669	YP_005180610.1	gene703	UniProtKB%2FTrEMBL:E1W9K2,Genbank:YP_005180610.1	CDS	deoxyribodipyrimidine photolyase	YP_005180610.1	11	NA	NA	sense	NC_016810.1	RefSeq	CDS	774189	775610	.	+	0	ID=cds669;Name=YP_005180610.1;Parent=gene703;Dbxref=UniProtKB%2FTrEMBL:E1W9K2,Genbank:YP_005180610.1;gbkey=CDS;product=deoxyribodipyrimidine photolyase;protein_id=YP_005180610.1;transl_table=11	4	7	2	1	7	2	4	2	22	11	26	26	SL1344_0690	phrB	NA
cds670	cds670	YP_005180611.1	gene704	UniProtKB%2FTrEMBL:E1W9K3,Genbank:YP_005180611.1	CDS	PTR2 family transport protein	YP_005180611.1	11	NA	NA	sense	NC_016810.1	RefSeq	CDS	775649	777130	.	-	0	ID=cds670;Name=YP_005180611.1;Parent=gene704;Dbxref=UniProtKB%2FTrEMBL:E1W9K3,Genbank:YP_005180611.1;gbkey=CDS;product=PTR2 family transport protein;protein_id=YP_005180611.1;transl_table=11	45	79	47	95	7	5	9	6	18	21	13	28	SL1344_0691	SL1344_0691	NA
cds671	cds671	YP_005180612.1	gene705	UniProtKB%2FTrEMBL:E1W9K4,Genbank:YP_005180612.1	CDS	hypothetical protein	YP_005180612.1	11	NA	NA	sense	NC_016810.1	RefSeq	CDS	777459	778202	.	+	0	ID=cds671;Name=YP_005180612.1;Parent=gene705;Dbxref=UniProtKB%2FTrEMBL:E1W9K4,Genbank:YP_005180612.1;gbkey=CDS;product=hypothetical protein;protein_id=YP_005180612.1;transl_table=11	7	5	1	6	9	4	4	3	21	17	19	17	SL1344_0692	SL1344_0692	NA
cds672	cds672	YP_005180613.1	gene706	UniProtKB%2FTrEMBL:E1W9K5,Genbank:YP_005180613.1	CDS	hypothetical protein	YP_005180613.1	11	NA	NA	sense	NC_016810.1	RefSeq	CDS	778218	778874	.	+	0	ID=cds672;Name=YP_005180613.1;Parent=gene706;Dbxref=UniProtKB%2FTrEMBL:E1W9K5,Genbank:YP_005180613.1;gbkey=CDS;product=hypothetical protein;protein_id=YP_005180613.1;transl_table=11	3	3	3	4	7	7	7	9	7	9	16	11	SL1344_0693	SL1344_0693	NA
cds673	cds673	YP_005180614.1	gene707	UniProtKB%2FTrEMBL:E1W9K6,Genbank:YP_005180614.1	CDS	hypothetical protein	YP_005180614.1	11	NA	NA	sense	NC_016810.1	RefSeq	CDS	778868	779800	.	+	0	ID=cds673;Name=YP_005180614.1;Parent=gene707;Dbxref=UniProtKB%2FTrEMBL:E1W9K6,Genbank:YP_005180614.1;gbkey=CDS;product=hypothetical protein;protein_id=YP_005180614.1;transl_table=11	5	7	1	3	13	11	3	14	14	10	16	21	SL1344_0694	SL1344_0694	NA
cds674	cds674	YP_005180615.1	gene708	UniProtKB%2FTrEMBL:E1W9K7,Genbank:YP_005180615.1	CDS	hypothetical protein	YP_005180615.1	11	NA	NA	sense	NC_016810.1	RefSeq	CDS	779790	780524	.	+	0	ID=cds674;Name=YP_005180615.1;Parent=gene708;Dbxref=UniProtKB%2FTrEMBL:E1W9K7,Genbank:YP_005180615.1;gbkey=CDS;product=hypothetical protein;protein_id=YP_005180615.1;transl_table=11	2	4	3	2	7	4	4	11	17	24	19	23	SL1344_0695	SL1344_0695	NA
cds675	cds675	YP_005180616.1	gene709	UniProtKB%2FTrEMBL:E1W9K8,Genbank:YP_005180616.1	CDS	hypothetical protein	YP_005180616.1	11	NA	NA	sense	NC_016810.1	RefSeq	CDS	780848	780979	.	+	0	ID=cds675;Name=YP_005180616.1;Parent=gene709;Dbxref=UniProtKB%2FTrEMBL:E1W9K8,Genbank:YP_005180616.1;gbkey=CDS;product=hypothetical protein;protein_id=YP_005180616.1;transl_table=11	0	0	0	0	1	0	0	0	3	2	2	2	SL1344_0696	SL1344_0696	NA
cds676	cds676	YP_005180617.1	gene710	UniProtKB%2FTrEMBL:E1W9K9,Genbank:YP_005180617.1	CDS	putative type 1 fimbriae regulatory protein	YP_005180617.1	11	NA	NA	sense	NC_016810.1	RefSeq	CDS	781039	781605	.	+	0	ID=cds676;Name=YP_005180617.1;Parent=gene710;Dbxref=UniProtKB%2FTrEMBL:E1W9K9,Genbank:YP_005180617.1;gbkey=CDS;product=putative type 1 fimbriae regulatory protein;protein_id=YP_005180617.1;transl_table=11	3	11	4	5	5	2	2	2	19	21	17	6	SL1344_0697	fimB	NA
cds677	cds677	YP_005180618.1	gene711	UniProtKB%2FTrEMBL:E1W9L0,Genbank:YP_005180618.1	CDS	hypothetical protein	YP_005180618.1	11	NA	NA	sense	NC_016810.1	RefSeq	CDS	782065	782400	.	+	0	ID=cds677;Name=YP_005180618.1;Parent=gene711;Dbxref=UniProtKB%2FTrEMBL:E1W9L0,Genbank:YP_005180618.1;gbkey=CDS;product=hypothetical protein;protein_id=YP_005180618.1;transl_table=11	0	0	0	0	0	1	0	1	0	0	3	1	SL1344_0698	SL1344_0698	NA
cds678	cds678	YP_005180619.1	gene712	UniProtKB%2FTrEMBL:E1W9L1,Genbank:YP_005180619.1	CDS	putative transport protein	YP_005180619.1	11	NA	NA	sense	NC_016810.1	RefSeq	CDS	782402	783142	.	+	0	ID=cds678;Name=YP_005180619.1;Parent=gene712;Dbxref=UniProtKB%2FTrEMBL:E1W9L1,Genbank:YP_005180619.1;gbkey=CDS;product=putative transport protein;protein_id=YP_005180619.1;transl_table=11	0	0	0	0	1	0	0	0	1	3	1	1	SL1344_0699	SL1344_0699	NA
cds679	cds679	YP_005180620.1	gene714	UniProtKB%2FTrEMBL:E1W9L3,Genbank:YP_005180620.1	CDS	putative glycosyl transferase	YP_005180620.1	11	NA	NA	sense	NC_016810.1	RefSeq	CDS	784576	785472	.	+	0	ID=cds679;Name=YP_005180620.1;Parent=gene714;Dbxref=UniProtKB%2FTrEMBL:E1W9L3,Genbank:YP_005180620.1;gbkey=CDS;product=putative glycosyl transferase;protein_id=YP_005180620.1;transl_table=11	0	0	0	0	1	0	0	0	1	0	2	0	SL1344_0702	SL1344_0702	NA
cds680	cds680	YP_005180621.1	gene715	UniProtKB%2FTrEMBL:E1W9L4,Genbank:YP_005180621.1	CDS	galactosyltransferase	YP_005180621.1	11	NA	NA	sense	NC_016810.1	RefSeq	CDS	785485	786618	.	+	0	ID=cds680;Name=YP_005180621.1;Parent=gene715;Dbxref=UniProtKB%2FTrEMBL:E1W9L4,Genbank:YP_005180621.1;gbkey=CDS;product=galactosyltransferase;protein_id=YP_005180621.1;transl_table=11	0	0	0	0	0	2	0	0	0	3	6	2	SL1344_0703	SL1344_0703	NA
cds681	cds681	YP_005180622.1	gene716	UniProtKB%2FTrEMBL:E1W9L5,Genbank:YP_005180622.1	CDS	O-antigen export system%2C permease protein	YP_005180622.1	11	NA	NA	sense	NC_016810.1	RefSeq	CDS	786747	787517	.	+	0	ID=cds681;Name=YP_005180622.1;Parent=gene716;Dbxref=UniProtKB%2FTrEMBL:E1W9L5,Genbank:YP_005180622.1;gbkey=CDS;product=O-antigen export system%2C permease protein;protein_id=YP_005180622.1;transl_table=11	0	0	0	0	1	1	0	0	2	1	3	3	SL1344_0704	SL1344_0704	NA
cds682	cds682	YP_005180623.1	gene717	UniProtKB%2FTrEMBL:E1W9L6,Genbank:YP_005180623.1	CDS	ABC transporter domain-containing protein	YP_005180623.1	11	NA	NA	sense	NC_016810.1	RefSeq	CDS	787521	788231	.	+	0	ID=cds682;Name=YP_005180623.1;Parent=gene717;Dbxref=UniProtKB%2FTrEMBL:E1W9L6,Genbank:YP_005180623.1;gbkey=CDS;product=ABC transporter domain-containing protein;protein_id=YP_005180623.1;transl_table=11	0	0	1	0	0	0	0	0	1	1	0	0	SL1344_0705	SL1344_0705	NA
cds683	cds683	YP_005180624.1	gene718	UniProtKB%2FTrEMBL:E1W9L7,Genbank:YP_005180624.1	CDS	putative glycosyltransferase%2C cell wall biogenesis	YP_005180624.1	11	NA	NA	sense	NC_016810.1	RefSeq	CDS	788325	790103	.	+	0	ID=cds683;Name=YP_005180624.1;Parent=gene718;Dbxref=UniProtKB%2FTrEMBL:E1W9L7,Genbank:YP_005180624.1;gbkey=CDS;product=putative glycosyltransferase%2C cell wall biogenesis;protein_id=YP_005180624.1;transl_table=11	0	2	1	1	0	0	2	1	1	8	8	5	SL1344_0706	SL1344_0706	NA
cds684	cds684	YP_005180625.1	gene719	UniProtKB%2FTrEMBL:E1W9L8,Genbank:YP_005180625.1	CDS	putative glycosyltransferase%2C cell wall biogenesis	YP_005180625.1	11	NA	NA	sense	NC_016810.1	RefSeq	CDS	790296	791129	.	+	0	ID=cds684;Name=YP_005180625.1;Parent=gene719;Dbxref=UniProtKB%2FTrEMBL:E1W9L8,Genbank:YP_005180625.1;gbkey=CDS;product=putative glycosyltransferase%2C cell wall biogenesis;protein_id=YP_005180625.1;transl_table=11	1	0	0	0	0	1	0	0	0	1	1	1	SL1344_0707	SL1344_0707	NA
cds685	cds685	YP_005180626.1	gene720	UniProtKB%2FTrEMBL:E1W9L9,Genbank:YP_005180626.1	CDS	putative glycosyl transferase	YP_005180626.1	11	NA	NA	sense	NC_016810.1	RefSeq	CDS	791187	793082	.	+	0	ID=cds685;Name=YP_005180626.1;Parent=gene720;Dbxref=UniProtKB%2FTrEMBL:E1W9L9,Genbank:YP_005180626.1;gbkey=CDS;product=putative glycosyl transferase;protein_id=YP_005180626.1;transl_table=11	1	0	1	0	1	0	1	0	6	10	4	3	SL1344_0708	SL1344_0708	NA
cds686	cds686	YP_005180627.1	gene721	UniProtKB%2FTrEMBL:E1W9M0,Genbank:YP_005180627.1	CDS	hypothetical protein	YP_005180627.1	11	NA	NA	sense	NC_016810.1	RefSeq	CDS	793150	793287	.	+	0	ID=cds686;Name=YP_005180627.1;Parent=gene721;Dbxref=UniProtKB%2FTrEMBL:E1W9M0,Genbank:YP_005180627.1;gbkey=CDS;product=hypothetical protein;protein_id=YP_005180627.1;transl_table=11	4	0	3	5	5	10	2	7	10	15	19	24	SL1344_0709	SL1344_0709	NA
cds687	cds687	YP_005180628.1	gene722	UniProtKB%2FTrEMBL:E1W9M1,Genbank:YP_005180628.1	CDS	endonuclease VIII%2C DNA N-glycosylase with an AP lyase activity	YP_005180628.1	11	NA	NA	sense	NC_016810.1	RefSeq	CDS	793336	794127	.	+	0	ID=cds687;Name=YP_005180628.1;Parent=gene722;Dbxref=UniProtKB%2FTrEMBL:E1W9M1,Genbank:YP_005180628.1;gbkey=CDS;product=endonuclease VIII%2C DNA N-glycosylase with an AP lyase activity;protein_id=YP_005180628.1;transl_table=11	5	3	2	3	9	2	0	10	11	12	11	13	SL1344_0710	nei	NA
cds688	cds688	YP_005180629.1	gene723	UniProtKB%2FTrEMBL:E1W9M2,Genbank:YP_005180629.1	CDS	hypothetical protein	YP_005180629.1	11	NA	NA	sense	NC_016810.1	RefSeq	CDS	794182	795144	.	-	0	ID=cds688;Name=YP_005180629.1;Parent=gene723;Dbxref=UniProtKB%2FTrEMBL:E1W9M2,Genbank:YP_005180629.1;gbkey=CDS;product=hypothetical protein;protein_id=YP_005180629.1;transl_table=11	0	0	0	5	2	0	1	2	4	5	3	2	SL1344_0711	SL1344_0711	NA
cds689	cds689	YP_005180630.1	gene724	UniProtKB%2FTrEMBL:E1W9M3,Genbank:YP_005180630.1	CDS	citrate synthase	YP_005180630.1	11	NA	NA	sense	NC_016810.1	RefSeq	CDS	795365	796648	.	-	0	ID=cds689;Name=YP_005180630.1;Parent=gene724;Dbxref=UniProtKB%2FTrEMBL:E1W9M3,Genbank:YP_005180630.1;gbkey=CDS;product=citrate synthase;protein_id=YP_005180630.1;transl_table=11	8	17	8	36	17	15	7	8	45	50	31	32	SL1344_0712	gltA	STM0730
cds690	cds690	YP_005180631.1	gene725	UniProtKB%2FTrEMBL:E1W9M4,Genbank:YP_005180631.1	CDS	hypothetical protein	YP_005180631.1	11	NA	NA	sense	NC_016810.1	RefSeq	CDS	796623	796994	.	+	0	ID=cds690;Name=YP_005180631.1;Parent=gene725;Dbxref=UniProtKB%2FTrEMBL:E1W9M4,Genbank:YP_005180631.1;gbkey=CDS;product=hypothetical protein;protein_id=YP_005180631.1;transl_table=11	0	0	0	1	0	0	0	0	1	1	6	3	SL1344_0713	SL1344_0713	NA
cds691	cds691	YP_005180632.1	gene726	UniProtKB%2FTrEMBL:E1W9M5,Genbank:YP_005180632.1	CDS	succinate dehydrogenase cytochrome b-556 subunit	YP_005180632.1	11	NA	NA	sense	NC_016810.1	RefSeq	CDS	797403	797792	.	+	0	ID=cds691;Name=YP_005180632.1;Parent=gene726;Dbxref=UniProtKB%2FTrEMBL:E1W9M5,Genbank:YP_005180632.1;gbkey=CDS;product=succinate dehydrogenase cytochrome b-556 subunit;protein_id=YP_005180632.1;transl_table=11	1	8	1	7	23	7	10	15	23	12	36	19	SL1344_0714	sdhC	STM0732
cds692	cds692	YP_005180633.1	gene727	UniProtKB%2FTrEMBL:E1W9M6,Genbank:YP_005180633.1	CDS	succinate dehydrogenase hydrophobic membrane anchor protein	YP_005180633.1	11	NA	NA	sense	NC_016810.1	RefSeq	CDS	797786	798133	.	+	0	ID=cds692;Name=YP_005180633.1;Parent=gene727;Dbxref=UniProtKB%2FTrEMBL:E1W9M6,Genbank:YP_005180633.1;gbkey=CDS;product=succinate dehydrogenase hydrophobic membrane anchor protein;protein_id=YP_005180633.1;transl_table=11	3	3	2	6	24	19	5	17	12	9	29	12	SL1344_0715	sdhD	STM0733
cds693	cds693	YP_005180634.1	gene728	UniProtKB%2FTrEMBL:E1W9M7,Genbank:YP_005180634.1	CDS	succinate dehydrogenase flavoprotein subunit	YP_005180634.1	11	NA	NA	sense	NC_016810.1	RefSeq	CDS	798133	799899	.	+	0	ID=cds693;Name=YP_005180634.1;Parent=gene728;Dbxref=UniProtKB%2FTrEMBL:E1W9M7,Genbank:YP_005180634.1;gbkey=CDS;product=succinate dehydrogenase flavoprotein subunit;protein_id=YP_005180634.1;transl_table=11	13	28	16	35	67	62	38	49	78	81	92	80	SL1344_0716	sdhA	STM0734
cds694	cds694	YP_005180635.1	gene729	UniProtKB%2FTrEMBL:E1W9M8,Genbank:YP_005180635.1	CDS	succinate dehydrogenase iron-sulfur protein	YP_005180635.1	11	NA	NA	sense	NC_016810.1	RefSeq	CDS	799913	800632	.	+	0	ID=cds694;Name=YP_005180635.1;Parent=gene729;Dbxref=UniProtKB%2FTrEMBL:E1W9M8,Genbank:YP_005180635.1;gbkey=CDS;product=succinate dehydrogenase iron-sulfur protein;protein_id=YP_005180635.1;transl_table=11	10	12	10	7	36	17	20	27	45	47	46	39	SL1344_0717	sdhB	STM0735
cds695	cds695	YP_005180636.1	gene730	UniProtKB%2FTrEMBL:E1W9M9,Genbank:YP_005180636.1	CDS	2-oxoglutarate dehydrogenase E1 component	YP_005180636.1	11	NA	NA	sense	NC_016810.1	RefSeq	CDS	801156	803957	.	+	0	ID=cds695;Name=YP_005180636.1;Parent=gene730;Dbxref=UniProtKB%2FTrEMBL:E1W9M9,Genbank:YP_005180636.1;gbkey=CDS;product=2-oxoglutarate dehydrogenase E1 component;protein_id=YP_005180636.1;transl_table=11	62	96	49	98	113	44	57	74	90	88	159	123	SL1344_0718	sucA	STM0736
cds696	cds696	YP_005180637.1	gene731	UniProtKB%2FTrEMBL:E1W9N0,Genbank:YP_005180637.1	CDS	dihydrolipoamide succinyltransferase component %28E2%29	YP_005180637.1	11	NA	NA	sense	NC_016810.1	RefSeq	CDS	803972	805180	.	+	0	ID=cds696;Name=YP_005180637.1;Parent=gene731;Dbxref=UniProtKB%2FTrEMBL:E1W9N0,Genbank:YP_005180637.1;gbkey=CDS;product=dihydrolipoamide succinyltransferase component %28E2%29;protein_id=YP_005180637.1;transl_table=11	65	114	48	114	72	48	35	60	71	50	104	66	SL1344_0719	sucB	STM0737
cds697	cds697	YP_005180638.1	gene732	UniProtKB%2FTrEMBL:E1W9N1,Genbank:YP_005180638.1	CDS	succinyl-CoA synthetase beta chain	YP_005180638.1	11	NA	NA	sense	NC_016810.1	RefSeq	CDS	805322	806488	.	+	0	ID=cds697;Name=YP_005180638.1;Parent=gene732;Dbxref=UniProtKB%2FTrEMBL:E1W9N1,Genbank:YP_005180638.1;gbkey=CDS;product=succinyl-CoA synthetase beta chain;protein_id=YP_005180638.1;transl_table=11	62	130	66	134	64	46	37	57	50	69	95	75	SL1344_0720	sucC	STM0738
cds698	cds698	YP_005180639.1	gene733	UniProtKB%2FTrEMBL:E1W9N2,Genbank:YP_005180639.1	CDS	succinyl-CoA synthetase alpha chain	YP_005180639.1	11	NA	NA	sense	NC_016810.1	RefSeq	CDS	806488	807357	.	+	0	ID=cds698;Name=YP_005180639.1;Parent=gene733;Dbxref=UniProtKB%2FTrEMBL:E1W9N2,Genbank:YP_005180639.1;gbkey=CDS;product=succinyl-CoA synthetase alpha chain;protein_id=YP_005180639.1;transl_table=11	200	254	150	245	54	58	54	65	56	64	135	80	SL1344_0721	sucD	STM0739
cds699	cds699	YP_005180640.1	gene734	UniProtKB%2FTrEMBL:E1W9N3,Genbank:YP_005180640.1	CDS	cytochrome d ubiquinol oxidase subunit I	YP_005180640.1	11	NA	NA	sense	NC_016810.1	RefSeq	CDS	808940	810508	.	+	0	ID=cds699;Name=YP_005180640.1;Parent=gene734;Dbxref=UniProtKB%2FTrEMBL:E1W9N3,Genbank:YP_005180640.1;gbkey=CDS;product=cytochrome d ubiquinol oxidase subunit I;protein_id=YP_005180640.1;transl_table=11	34	50	30	45	10	8	13	9	25	38	49	47	SL1344_0722	cydA	STM0740
cds700	cds700	YP_005180641.1	gene735	UniProtKB%2FTrEMBL:E1W9N4,Genbank:YP_005180641.1	CDS	cytochrome d ubiquinol oxidase subunit II	YP_005180641.1	11	NA	NA	sense	NC_016810.1	RefSeq	CDS	810524	811663	.	+	0	ID=cds700;Name=YP_005180641.1;Parent=gene735;Dbxref=UniProtKB%2FTrEMBL:E1W9N4,Genbank:YP_005180641.1;gbkey=CDS;product=cytochrome d ubiquinol oxidase subunit II;protein_id=YP_005180641.1;transl_table=11	34	43	25	27	15	8	5	8	32	41	23	25	SL1344_0723	cydB	STM0741
cds701	cds701	YP_005180642.1	gene736	UniProtKB%2FTrEMBL:E1W9N5,Genbank:YP_005180642.1	CDS	hypothetical protein	YP_005180642.1	11	NA	NA	sense	NC_016810.1	RefSeq	CDS	811678	811791	.	+	0	ID=cds701;Name=YP_005180642.1;Parent=gene736;Dbxref=UniProtKB%2FTrEMBL:E1W9N5,Genbank:YP_005180642.1;gbkey=CDS;product=hypothetical protein;protein_id=YP_005180642.1;transl_table=11	21	20	13	19	6	9	7	4	21	14	11	8	SL1344_0724	SL1344_0724	NA
cds702	cds702	YP_005180643.1	gene737	UniProtKB%2FTrEMBL:E1W9N6,Genbank:YP_005180643.1	CDS	hypothetical protein	YP_005180643.1	11	NA	NA	sense	NC_016810.1	RefSeq	CDS	811928	812209	.	+	0	ID=cds702;Name=YP_005180643.1;Parent=gene737;Dbxref=UniProtKB%2FTrEMBL:E1W9N6,Genbank:YP_005180643.1;gbkey=CDS;product=hypothetical protein;protein_id=YP_005180643.1;transl_table=11	10	17	9	16	7	4	0	6	10	10	14	8	SL1344_0725	SL1344_0725	NA
cds703	cds703	YP_005180644.1	gene738	UniProtKB%2FTrEMBL:E1W9N7,Genbank:YP_005180644.1	CDS	hypothetical protein	YP_005180644.1	11	NA	NA	sense	NC_016810.1	RefSeq	CDS	812438	812842	.	+	0	ID=cds703;Name=YP_005180644.1;Parent=gene738;Dbxref=UniProtKB%2FTrEMBL:E1W9N7,Genbank:YP_005180644.1;gbkey=CDS;product=hypothetical protein;protein_id=YP_005180644.1;transl_table=11	3	4	5	5	10	2	7	5	15	10	16	23	SL1344_0726	SL1344_0726	NA
cds704	cds704	YP_005180645.1	gene739	UniProtKB%2FTrEMBL:E1W9N8,Genbank:YP_005180645.1	CDS	TolQ protein	YP_005180645.1	11	NA	NA	sense	NC_016810.1	RefSeq	CDS	812839	813531	.	+	0	ID=cds704;Name=YP_005180645.1;Parent=gene739;Dbxref=UniProtKB%2FTrEMBL:E1W9N8,Genbank:YP_005180645.1;gbkey=CDS;product=TolQ protein;protein_id=YP_005180645.1;transl_table=11	16	19	6	21	12	12	9	5	26	37	53	57	SL1344_0727	tolQ	NA
cds705	cds705	YP_005180646.1	gene740	UniProtKB%2FTrEMBL:E1W9N9,Genbank:YP_005180646.1	CDS	tolR protein	YP_005180646.1	11	NA	NA	sense	NC_016810.1	RefSeq	CDS	813535	813963	.	+	0	ID=cds705;Name=YP_005180646.1;Parent=gene740;Dbxref=UniProtKB%2FTrEMBL:E1W9N9,Genbank:YP_005180646.1;gbkey=CDS;product=tolR protein;protein_id=YP_005180646.1;transl_table=11	2	3	5	14	3	4	1	4	13	10	14	10	SL1344_0728	tolR	NA
cds706	cds706	YP_005180647.1	gene741	UniProtKB%2FTrEMBL:E1W9P0,Genbank:YP_005180647.1	CDS	tolA protein	YP_005180647.1	11	NA	NA	sense	NC_016810.1	RefSeq	CDS	814028	815251	.	+	0	ID=cds706;Name=YP_005180647.1;Parent=gene741;Dbxref=UniProtKB%2FTrEMBL:E1W9P0,Genbank:YP_005180647.1;gbkey=CDS;product=tolA protein;protein_id=YP_005180647.1;transl_table=11	26	34	18	31	15	13	12	10	52	46	60	49	SL1344_0729	tolA	NA
cds707	cds707	YP_005180648.1	gene742	UniProtKB%2FTrEMBL:E1W9P1,Genbank:YP_005180648.1	CDS	tolB protein	YP_005180648.1	11	NA	NA	sense	NC_016810.1	RefSeq	CDS	815375	816667	.	+	0	ID=cds707;Name=YP_005180648.1;Parent=gene742;Dbxref=UniProtKB%2FTrEMBL:E1W9P1,Genbank:YP_005180648.1;gbkey=CDS;product=tolB protein;protein_id=YP_005180648.1;transl_table=11	51	41	36	69	48	29	33	37	114	114	165	174	SL1344_0730	tolB	NA
cds708	cds708	YP_005180649.1	gene743	UniProtKB%2FTrEMBL:E1W9P2,Genbank:YP_005180649.1	CDS	peptidoglycan-associated lipoprotein	YP_005180649.1	11	NA	NA	sense	NC_016810.1	RefSeq	CDS	816702	817226	.	+	0	ID=cds708;Name=YP_005180649.1;Parent=gene743;Dbxref=UniProtKB%2FTrEMBL:E1W9P2,Genbank:YP_005180649.1;gbkey=CDS;product=peptidoglycan-associated lipoprotein;protein_id=YP_005180649.1;transl_table=11	32	58	34	106	30	23	4	12	55	43	77	33	SL1344_0731	pal	NA
cds709	cds709	YP_005180650.1	gene744	UniProtKB%2FTrEMBL:E1W9P3,Genbank:YP_005180650.1	CDS	hypothetical protein	YP_005180650.1	11	NA	NA	sense	NC_016810.1	RefSeq	CDS	817236	818024	.	+	0	ID=cds709;Name=YP_005180650.1;Parent=gene744;Dbxref=UniProtKB%2FTrEMBL:E1W9P3,Genbank:YP_005180650.1;gbkey=CDS;product=hypothetical protein;protein_id=YP_005180650.1;transl_table=11	19	45	15	66	47	20	14	15	77	63	64	68	SL1344_0732	ybgF	NA
cds710	cds710	YP_005180651.1	gene750	UniProtKB%2FTrEMBL:E1W9P4,Genbank:YP_005180651.1	CDS	quinolinate synthetase A protein	YP_005180651.1	11	NA	NA	sense	NC_016810.1	RefSeq	CDS	819489	820532	.	+	0	ID=cds710;Name=YP_005180651.1;Parent=gene750;Dbxref=UniProtKB%2FTrEMBL:E1W9P4,Genbank:YP_005180651.1;gbkey=CDS;product=quinolinate synthetase A protein;protein_id=YP_005180651.1;transl_table=11	0	0	0	2	2	0	2	0	4	10	10	4	SL1344_0733	nadA	STM0756
cds711	cds711	YP_005180652.1	gene751	UniProtKB%2FTrEMBL:E1W9P5,Genbank:YP_005180652.1	CDS	pnuC protein	YP_005180652.1	11	NA	NA	sense	NC_016810.1	RefSeq	CDS	820557	821276	.	+	0	ID=cds711;Name=YP_005180652.1;Parent=gene751;Dbxref=UniProtKB%2FTrEMBL:E1W9P5,Genbank:YP_005180652.1;gbkey=CDS;product=pnuC protein;protein_id=YP_005180652.1;transl_table=11	1	1	0	2	4	3	4	3	15	13	12	10	SL1344_0734	pnuC	STM0757
cds712	cds712	YP_005180653.1	gene752	UniProtKB%2FTrEMBL:E1W9P6,Genbank:YP_005180653.1	CDS	cation transport protein	YP_005180653.1	11	NA	NA	sense	NC_016810.1	RefSeq	CDS	821273	822211	.	-	0	ID=cds712;Name=YP_005180653.1;Parent=gene752;Dbxref=UniProtKB%2FTrEMBL:E1W9P6,Genbank:YP_005180653.1;gbkey=CDS;product=cation transport protein;protein_id=YP_005180653.1;transl_table=11	2	0	2	1	1	0	6	1	6	5	10	10	SL1344_0735	ybgR	STM0758
cds713	cds713	YP_005180654.1	gene753	UniProtKB%2FTrEMBL:E1W9P7,Genbank:YP_005180654.1	CDS	hypothetical protein	YP_005180654.1	11	NA	NA	sense	NC_016810.1	RefSeq	CDS	822322	822708	.	-	0	ID=cds713;Name=YP_005180654.1;Parent=gene753;Dbxref=UniProtKB%2FTrEMBL:E1W9P7,Genbank:YP_005180654.1;gbkey=CDS;product=hypothetical protein;protein_id=YP_005180654.1;transl_table=11	1	3	1	1	1	1	0	1	4	3	3	2	SL1344_0736	SL1344_0736	NA
cds714	cds714	YP_005180655.1	gene754	UniProtKB%2FTrEMBL:E1W9P8,Genbank:YP_005180655.1	CDS	phospho-2-dehydro-3-deoxyheptonate aldolase %28DAHP synthetase%29 phenylalanine repressible	YP_005180655.1	11	NA	NA	sense	NC_016810.1	RefSeq	CDS	823028	824080	.	+	0	ID=cds714;Name=YP_005180655.1;Parent=gene754;Dbxref=UniProtKB%2FTrEMBL:E1W9P8,Genbank:YP_005180655.1;gbkey=CDS;product=phospho-2-dehydro-3-deoxyheptonate aldolase %28DAHP synthetase%29 phenylalanine repressible;protein_id=YP_005180655.1;transl_table=11	9	14	5	16	41	24	13	8	50	58	49	43	SL1344_0737	aroG	STM0760
cds715	cds715	YP_005180656.1	gene755	UniProtKB%2FTrEMBL:E1W9P9,Genbank:YP_005180656.1	CDS	putative hydro-lyase	YP_005180656.1	11	NA	NA	sense	NC_016810.1	RefSeq	CDS	824174	824719	.	-	0	ID=cds715;Name=YP_005180656.1;Parent=gene755;Dbxref=UniProtKB%2FTrEMBL:E1W9P9,Genbank:YP_005180656.1;gbkey=CDS;product=putative hydro-lyase;protein_id=YP_005180656.1;transl_table=11	1	0	0	0	1	7	2	1	11	11	15	6	SL1344_0738	SL1344_0738	STM0761
cds716	cds716	YP_005180657.1	gene756	UniProtKB%2FTrEMBL:E1W9Q0,Genbank:YP_005180657.1	CDS	putative hydro-lyase	YP_005180657.1	11	NA	NA	sense	NC_016810.1	RefSeq	CDS	824734	825579	.	-	0	ID=cds716;Name=YP_005180657.1;Parent=gene756;Dbxref=UniProtKB%2FTrEMBL:E1W9Q0,Genbank:YP_005180657.1;gbkey=CDS;product=putative hydro-lyase;protein_id=YP_005180657.1;transl_table=11	1	1	0	0	7	1	0	1	5	3	4	3	SL1344_0739	SL1344_0739	STM0762
cds717	cds717	YP_005180658.1	gene757	UniProtKB%2FTrEMBL:E1W9Q1,Genbank:YP_005180658.1	CDS	LysR family transcriptional regulator	YP_005180658.1	11	NA	NA	sense	NC_016810.1	RefSeq	CDS	825709	826599	.	+	0	ID=cds717;Name=YP_005180658.1;Parent=gene757;Dbxref=UniProtKB%2FTrEMBL:E1W9Q1,Genbank:YP_005180658.1;gbkey=CDS;product=LysR family transcriptional regulator;protein_id=YP_005180658.1;transl_table=11	1	3	1	1	2	4	2	2	13	10	11	9	SL1344_0740	SL1344_0740	NA
cds718	cds718	YP_005180659.1	gene758	UniProtKB%2FTrEMBL:E1W9Q2,Genbank:YP_005180659.1	CDS	LysR family transcriptional regulator	YP_005180659.1	11	NA	NA	sense	NC_016810.1	RefSeq	CDS	826600	827583	.	-	0	ID=cds718;Name=YP_005180659.1;Parent=gene758;Dbxref=UniProtKB%2FTrEMBL:E1W9Q2,Genbank:YP_005180659.1;gbkey=CDS;product=LysR family transcriptional regulator;protein_id=YP_005180659.1;transl_table=11	0	1	0	4	1	2	0	1	6	1	0	3	SL1344_0741	SL1344_0741	NA
cds719	cds719	YP_005180660.1	gene759	UniProtKB%2FTrEMBL:E1W9Q3,Genbank:YP_005180660.1	CDS	putative cation transporter	YP_005180660.1	11	NA	NA	sense	NC_016810.1	RefSeq	CDS	827806	829074	.	+	0	ID=cds719;Name=YP_005180660.1;Parent=gene759;Dbxref=UniProtKB%2FTrEMBL:E1W9Q3,Genbank:YP_005180660.1;gbkey=CDS;product=putative cation transporter;protein_id=YP_005180660.1;transl_table=11	0	0	0	0	1	0	0	0	3	3	7	4	SL1344_0742	SL1344_0742	NA
cds720	cds720	YP_005180661.1	gene760	UniProtKB%2FTrEMBL:E1W9Q4,Genbank:YP_005180661.1	CDS	oxaloacetate decarboxylase subunit gamma	YP_005180661.1	11	NA	NA	sense	NC_016810.1	RefSeq	CDS	829124	829369	.	+	0	ID=cds720;Name=YP_005180661.1;Parent=gene760;Dbxref=UniProtKB%2FTrEMBL:E1W9Q4,Genbank:YP_005180661.1;gbkey=CDS;product=oxaloacetate decarboxylase subunit gamma;protein_id=YP_005180661.1;transl_table=11	0	0	0	0	0	0	0	0	0	0	1	0	SL1344_0743	oadG2	NA
cds721	cds721	YP_005180662.1	gene761	UniProtKB%2FTrEMBL:E1W9Q5,Genbank:YP_005180662.1	CDS	oxaloacetate decarboxylase subunit alpha	YP_005180662.1	11	NA	NA	sense	NC_016810.1	RefSeq	CDS	829385	831160	.	+	0	ID=cds721;Name=YP_005180662.1;Parent=gene761;Dbxref=UniProtKB%2FTrEMBL:E1W9Q5,Genbank:YP_005180662.1;gbkey=CDS;product=oxaloacetate decarboxylase subunit alpha;protein_id=YP_005180662.1;transl_table=11	0	0	0	0	0	0	0	0	1	0	0	0	SL1344_0744	oadA	NA
cds722	cds722	YP_005180663.1	gene762	UniProtKB%2FTrEMBL:E1W7S8,Genbank:YP_005180663.1	CDS	oxaloacetate decarboxylase subunit beta	YP_005180663.1	11	NA	NA	sense	NC_016810.1	RefSeq	CDS	831173	832474	.	+	0	ID=cds722;Name=YP_005180663.1;Parent=gene762;Dbxref=UniProtKB%2FTrEMBL:E1W7S8,Genbank:YP_005180663.1;gbkey=CDS;product=oxaloacetate decarboxylase subunit beta;protein_id=YP_005180663.1;transl_table=11	0	1	0	0	0	0	0	0	0	2	1	0	SL1344_0745	oadB2	NA
cds723	cds723	YP_005180664.1	gene763	UniProtKB%2FTrEMBL:E1W9Q7,Genbank:YP_005180664.1	CDS	hypothetical protein	YP_005180664.1	11	NA	NA	sense	NC_016810.1	RefSeq	CDS	832593	833291	.	+	0	ID=cds723;Name=YP_005180664.1;Parent=gene763;Dbxref=UniProtKB%2FTrEMBL:E1W9Q7,Genbank:YP_005180664.1;gbkey=CDS;product=hypothetical protein;protein_id=YP_005180664.1;transl_table=11	1	1	3	4	1	0	1	0	5	5	6	8	SL1344_0746	SL1344_0746	NA
cds724	cds724	YP_005180665.1	gene764	UniProtKB%2FTrEMBL:E1W9Q8,Genbank:YP_005180665.1	CDS	ABC transporter permease %28FecCD_family%29	YP_005180665.1	11	NA	NA	sense	NC_016810.1	RefSeq	CDS	833671	834750	.	+	0	ID=cds724;Name=YP_005180665.1;Parent=gene764;Dbxref=UniProtKB%2FTrEMBL:E1W9Q8,Genbank:YP_005180665.1;gbkey=CDS;product=ABC transporter permease %28FecCD_family%29;protein_id=YP_005180665.1;transl_table=11	1	0	0	0	6	2	2	4	13	13	31	22	SL1344_0747	SL1344_0747	NA
cds725	cds725	YP_005180666.1	gene765	UniProtKB%2FTrEMBL:E1W9Q9,Genbank:YP_005180666.1	CDS	ABC transporter ATP-binding protein	YP_005180666.1	11	NA	NA	sense	NC_016810.1	RefSeq	CDS	834750	835526	.	+	0	ID=cds725;Name=YP_005180666.1;Parent=gene765;Dbxref=UniProtKB%2FTrEMBL:E1W9Q9,Genbank:YP_005180666.1;gbkey=CDS;product=ABC transporter ATP-binding protein;protein_id=YP_005180666.1;transl_table=11	3	0	0	0	2	8	4	8	9	9	28	23	SL1344_0748	SL1344_0748	NA
cds726	cds726	YP_005180667.1	gene766	UniProtKB%2FTrEMBL:E1W9R0,Genbank:YP_005180667.1	CDS	phosphoglycerate mutase	YP_005180667.1	11	NA	NA	sense	NC_016810.1	RefSeq	CDS	835617	836369	.	-	0	ID=cds726;Name=YP_005180667.1;Parent=gene766;Dbxref=UniProtKB%2FTrEMBL:E1W9R0,Genbank:YP_005180667.1;gbkey=CDS;product=phosphoglycerate mutase;protein_id=YP_005180667.1;transl_table=11	56	49	55	92	59	43	22	30	202	258	243	194	SL1344_0749	gpmA	STM0772
cds727	cds727	YP_005180668.1	gene767	UniProtKB%2FTrEMBL:E1W9R1,Genbank:YP_005180668.1	CDS	aldose 1-epimerase %28mutarotase%29	YP_005180668.1	11	NA	NA	sense	NC_016810.1	RefSeq	CDS	836593	837633	.	-	0	ID=cds727;Name=YP_005180668.1;Parent=gene767;Dbxref=UniProtKB%2FTrEMBL:E1W9R1,Genbank:YP_005180668.1;gbkey=CDS;product=aldose 1-epimerase %28mutarotase%29;protein_id=YP_005180668.1;transl_table=11	1	1	2	2	0	3	0	3	6	6	11	5	SL1344_0750	galM	STM0773
cds728	cds728	YP_005180669.1	gene768	UniProtKB%2FTrEMBL:E1W9R2,Genbank:YP_005180669.1	CDS	galactokinase	YP_005180669.1	11	NA	NA	sense	NC_016810.1	RefSeq	CDS	837627	838775	.	-	0	ID=cds728;Name=YP_005180669.1;Parent=gene768;Dbxref=UniProtKB%2FTrEMBL:E1W9R2,Genbank:YP_005180669.1;gbkey=CDS;product=galactokinase;protein_id=YP_005180669.1;transl_table=11	8	0	2	1	3	7	2	6	17	10	29	16	SL1344_0751	galK	STM0774
cds729	cds729	YP_005180670.1	gene769	UniProtKB%2FTrEMBL:E1W9R3,Genbank:YP_005180670.1	CDS	galactose-1-phosphate uridylyltransferase	YP_005180670.1	11	NA	NA	sense	NC_016810.1	RefSeq	CDS	838778	839824	.	-	0	ID=cds729;Name=YP_005180670.1;Parent=gene769;Dbxref=UniProtKB%2FTrEMBL:E1W9R3,Genbank:YP_005180670.1;gbkey=CDS;product=galactose-1-phosphate uridylyltransferase;protein_id=YP_005180670.1;transl_table=11	0	2	1	2	1	2	2	1	1	1	7	5	SL1344_0752	galT	STM0775
cds730	cds730	YP_005180671.1	gene770	UniProtKB%2FTrEMBL:E1W9R4,Genbank:YP_005180671.1	CDS	UDP-glucose 4-epimerase	YP_005180671.1	11	NA	NA	sense	NC_016810.1	RefSeq	CDS	839835	840851	.	-	0	ID=cds730;Name=YP_005180671.1;Parent=gene770;Dbxref=UniProtKB%2FTrEMBL:E1W9R4,Genbank:YP_005180671.1;gbkey=CDS;product=UDP-glucose 4-epimerase;protein_id=YP_005180671.1;transl_table=11	0	3	1	9	11	5	5	7	8	6	19	11	SL1344_0753	galE	STM0776
cds731	cds731	YP_005180672.1	gene771	UniProtKB%2FTrEMBL:E1W9R5,Genbank:YP_005180672.1	CDS	hypothetical protein	YP_005180672.1	11	NA	NA	sense	NC_016810.1	RefSeq	CDS	841074	841982	.	-	0	ID=cds731;Name=YP_005180672.1;Parent=gene771;Dbxref=UniProtKB%2FTrEMBL:E1W9R5,Genbank:YP_005180672.1;gbkey=CDS;product=hypothetical protein;protein_id=YP_005180672.1;transl_table=11	0	0	0	1	3	0	1	2	8	5	2	7	SL1344_0754	SL1344_0754	NA
cds732	cds732	YP_005180673.1	gene772	UniProtKB%2FTrEMBL:E1W9R6,Genbank:YP_005180673.1	CDS	putative molybdenum transport ATP-binding protein ModF %28photorepair protein PhrA%29	YP_005180673.1	11	NA	NA	sense	NC_016810.1	RefSeq	CDS	842153	843628	.	-	0	ID=cds732;Name=YP_005180673.1;Parent=gene772;Dbxref=UniProtKB%2FTrEMBL:E1W9R6,Genbank:YP_005180673.1;gbkey=CDS;product=putative molybdenum transport ATP-binding protein ModF %28photorepair protein PhrA%29;protein_id=YP_005180673.1;transl_table=11	16	9	10	7	17	14	15	18	62	79	81	62	SL1344_0755	modF	NA
cds733	cds733	YP_005180674.1	gene773	UniProtKB%2FTrEMBL:E1W9R7,Genbank:YP_005180674.1	CDS	putative molybdenum transport protein ModE	YP_005180674.1	11	NA	NA	sense	NC_016810.1	RefSeq	CDS	843696	844484	.	-	0	ID=cds733;Name=YP_005180674.1;Parent=gene773;Dbxref=UniProtKB%2FTrEMBL:E1W9R7,Genbank:YP_005180674.1;gbkey=CDS;product=putative molybdenum transport protein ModE;protein_id=YP_005180674.1;transl_table=11	9	1	4	8	6	3	0	8	7	21	24	17	SL1344_0756	modE	NA
cds734	cds734	YP_005180675.1	gene774	UniProtKB%2FTrEMBL:E1W9R8,Genbank:YP_005180675.1	CDS	hypothetical protein	YP_005180675.1	11	NA	NA	sense	NC_016810.1	RefSeq	CDS	844511	844762	.	+	0	ID=cds734;Name=YP_005180675.1;Parent=gene774;Dbxref=UniProtKB%2FTrEMBL:E1W9R8,Genbank:YP_005180675.1;gbkey=CDS;product=hypothetical protein;protein_id=YP_005180675.1;transl_table=11	62	58	45	54	74	33	29	40	131	123	119	117	SL1344_0757	SL1344_0757	NA
cds735	cds735	YP_005180676.1	gene775	UniProtKB%2FTrEMBL:E1W9R9,Genbank:YP_005180676.1	CDS	molybdate-binding periplasmic protein	YP_005180676.1	11	NA	NA	sense	NC_016810.1	RefSeq	CDS	844929	845702	.	+	0	ID=cds735;Name=YP_005180676.1;Parent=gene775;Dbxref=UniProtKB%2FTrEMBL:E1W9R9,Genbank:YP_005180676.1;gbkey=CDS;product=molybdate-binding periplasmic protein;protein_id=YP_005180676.1;transl_table=11	9	14	5	5	38	34	29	40	49	45	90	61	SL1344_0758	modA	STM0781
cds736	cds736	YP_005180677.1	gene776	UniProtKB%2FTrEMBL:E1W9S0,Genbank:YP_005180677.1	CDS	molybdenum transport system permease protein ModB	YP_005180677.1	11	NA	NA	sense	NC_016810.1	RefSeq	CDS	845702	846391	.	+	0	ID=cds736;Name=YP_005180677.1;Parent=gene776;Dbxref=UniProtKB%2FTrEMBL:E1W9S0,Genbank:YP_005180677.1;gbkey=CDS;product=molybdenum transport system permease protein ModB;protein_id=YP_005180677.1;transl_table=11	4	9	1	7	28	15	19	17	30	34	61	58	SL1344_0759	modB	STM0782
cds737	cds737	YP_005180678.1	gene777	UniProtKB%2FTrEMBL:E1W9S1,Genbank:YP_005180678.1	CDS	molybdenum transport ATP-binding protein ModC	YP_005180678.1	11	NA	NA	sense	NC_016810.1	RefSeq	CDS	846394	847452	.	+	0	ID=cds737;Name=YP_005180678.1;Parent=gene777;Dbxref=UniProtKB%2FTrEMBL:E1W9S1,Genbank:YP_005180678.1;gbkey=CDS;product=molybdenum transport ATP-binding protein ModC;protein_id=YP_005180678.1;transl_table=11	2	8	2	8	22	14	11	21	34	21	35	36	SL1344_0760	modC	STM0783
cds738	cds738	YP_005180679.1	gene778	UniProtKB%2FTrEMBL:E1W9S2,Genbank:YP_005180679.1	CDS	hypothetical protein	YP_005180679.1	11	NA	NA	sense	NC_016810.1	RefSeq	CDS	847453	848271	.	-	0	ID=cds738;Name=YP_005180679.1;Parent=gene778;Dbxref=UniProtKB%2FTrEMBL:E1W9S2,Genbank:YP_005180679.1;gbkey=CDS;product=hypothetical protein;protein_id=YP_005180679.1;transl_table=11	0	3	2	7	1	4	1	3	7	6	18	10	SL1344_0761	SL1344_0761	NA
cds739	cds739	YP_005180680.1	gene779	UniProtKB%2FTrEMBL:E1W9S3,Genbank:YP_005180680.1	CDS	hypothetical protein	YP_005180680.1	11	NA	NA	sense	NC_016810.1	RefSeq	CDS	848435	849430	.	+	0	ID=cds739;Name=YP_005180680.1;Parent=gene779;Dbxref=UniProtKB%2FTrEMBL:E1W9S3,Genbank:YP_005180680.1;gbkey=CDS;product=hypothetical protein;protein_id=YP_005180680.1;transl_table=11	2	5	0	1	14	8	4	5	7	11	7	9	SL1344_0762	SL1344_0762	STM0785
cds740	cds740	YP_005180681.1	gene780	UniProtKB%2FTrEMBL:E1W9S4,Genbank:YP_005180681.1	CDS	pectinesterase	YP_005180681.1	11	NA	NA	sense	NC_016810.1	RefSeq	CDS	849574	850857	.	-	0	ID=cds740;Name=YP_005180681.1;Parent=gene780;Dbxref=UniProtKB%2FTrEMBL:E1W9S4,Genbank:YP_005180681.1;gbkey=CDS;product=pectinesterase;protein_id=YP_005180681.1;transl_table=11	7	9	11	24	1	1	1	2	20	19	14	11	SL1344_0763	ybhC	NA
cds741	cds741	YP_005180682.1	gene781	UniProtKB%2FTrEMBL:E1W9S5,Genbank:YP_005180682.1	CDS	imidazolonepropionase	YP_005180682.1	11	NA	NA	sense	NC_016810.1	RefSeq	CDS	851095	852318	.	+	0	ID=cds741;Name=YP_005180682.1;Parent=gene781;Dbxref=UniProtKB%2FTrEMBL:E1W9S5,Genbank:YP_005180682.1;gbkey=CDS;product=imidazolonepropionase;protein_id=YP_005180682.1;transl_table=11	1	3	1	3	23	14	19	24	35	49	64	34	SL1344_0764	hutI	STM0787
cds742	cds742	YP_005180683.1	gene782	UniProtKB%2FTrEMBL:E1W9S6,Genbank:YP_005180683.1	CDS	formiminoglutamase	YP_005180683.1	11	NA	NA	sense	NC_016810.1	RefSeq	CDS	852315	853256	.	+	0	ID=cds742;Name=YP_005180683.1;Parent=gene782;Dbxref=UniProtKB%2FTrEMBL:E1W9S6,Genbank:YP_005180683.1;gbkey=CDS;product=formiminoglutamase;protein_id=YP_005180683.1;transl_table=11	2	3	0	6	22	8	16	16	17	28	33	36	SL1344_0765	hutG	STM0788
cds743	cds743	YP_005180684.1	gene783	UniProtKB%2FTrEMBL:E1W9S7,Genbank:YP_005180684.1	CDS	histidine utilization repressor	YP_005180684.1	11	NA	NA	sense	NC_016810.1	RefSeq	CDS	853349	854026	.	+	0	ID=cds743;Name=YP_005180684.1;Parent=gene783;Dbxref=UniProtKB%2FTrEMBL:E1W9S7,Genbank:YP_005180684.1;gbkey=CDS;product=histidine utilization repressor;protein_id=YP_005180684.1;transl_table=11	4	0	2	2	5	4	7	14	20	19	12	16	SL1344_0766	hutC	NA
cds744	cds744	YP_005180685.1	gene784	UniProtKB%2FTrEMBL:E1W9S8,Genbank:YP_005180685.1	CDS	urocanate hydratase	YP_005180685.1	11	NA	NA	sense	NC_016810.1	RefSeq	CDS	854223	855908	.	+	0	ID=cds744;Name=YP_005180685.1;Parent=gene784;Dbxref=UniProtKB%2FTrEMBL:E1W9S8,Genbank:YP_005180685.1;gbkey=CDS;product=urocanate hydratase;protein_id=YP_005180685.1;transl_table=11	6	4	2	4	27	37	21	33	35	32	43	31	SL1344_0767	hutU	NA
cds745	cds745	YP_005180686.1	gene785	UniProtKB%2FTrEMBL:E1W9S9,Genbank:YP_005180686.1	CDS	histidine ammonia-lyase	YP_005180686.1	11	NA	NA	sense	NC_016810.1	RefSeq	CDS	855910	857430	.	+	0	ID=cds745;Name=YP_005180686.1;Parent=gene785;Dbxref=UniProtKB%2FTrEMBL:E1W9S9,Genbank:YP_005180686.1;gbkey=CDS;product=histidine ammonia-lyase;protein_id=YP_005180686.1;transl_table=11	2	10	3	11	25	30	36	32	41	51	51	40	SL1344_0768	hutH	STM0791
cds746	cds746	YP_005180687.1	gene786	UniProtKB%2FTrEMBL:E1W9T0,Genbank:YP_005180687.1	CDS	hypothetical protein	YP_005180687.1	11	NA	NA	sense	NC_016810.1	RefSeq	CDS	857515	857991	.	-	0	ID=cds746;Name=YP_005180687.1;Parent=gene786;Dbxref=UniProtKB%2FTrEMBL:E1W9T0,Genbank:YP_005180687.1;gbkey=CDS;product=hypothetical protein;protein_id=YP_005180687.1;transl_table=11	14	19	7	12	59	39	26	24	63	67	76	53	SL1344_0769	SL1344_0769	NA
cds747	cds747	YP_005180688.1	gene787	UniProtKB%2FTrEMBL:E1W9T1,Genbank:YP_005180688.1	CDS	adenosylmethionine-8-amino-7-oxononanoate aminotransferase	YP_005180688.1	11	NA	NA	sense	NC_016810.1	RefSeq	CDS	858049	859338	.	-	0	ID=cds747;Name=YP_005180688.1;Parent=gene787;Dbxref=UniProtKB%2FTrEMBL:E1W9T1,Genbank:YP_005180688.1;gbkey=CDS;product=adenosylmethionine-8-amino-7-oxononanoate aminotransferase;protein_id=YP_005180688.1;transl_table=11	12	13	10	6	44	56	32	40	100	84	112	107	SL1344_0770	bioA	STM0793
cds748	cds748	YP_005180689.1	gene788	UniProtKB%2FTrEMBL:E1W9T2,Genbank:YP_005180689.1	CDS	biotin synthetase	YP_005180689.1	11	NA	NA	sense	NC_016810.1	RefSeq	CDS	859425	860465	.	+	0	ID=cds748;Name=YP_005180689.1;Parent=gene788;Dbxref=UniProtKB%2FTrEMBL:E1W9T2,Genbank:YP_005180689.1;gbkey=CDS;product=biotin synthetase;protein_id=YP_005180689.1;transl_table=11	3	1	1	2	31	25	18	30	44	37	68	48	SL1344_0771	bioB	STM0794
cds749	cds749	YP_005180690.1	gene789	UniProtKB%2FTrEMBL:E1W9T3,Genbank:YP_005180690.1	CDS	8-amino-7-oxononanoate synthase	YP_005180690.1	11	NA	NA	sense	NC_016810.1	RefSeq	CDS	860462	861619	.	+	0	ID=cds749;Name=YP_005180690.1;Parent=gene789;Dbxref=UniProtKB%2FTrEMBL:E1W9T3,Genbank:YP_005180690.1;gbkey=CDS;product=8-amino-7-oxononanoate synthase;protein_id=YP_005180690.1;transl_table=11	9	2	3	3	41	34	44	37	43	60	88	91	SL1344_0772	bioF	STM0795
cds750	cds750	YP_005180691.1	gene790	UniProtKB%2FTrEMBL:E1W9T4,Genbank:YP_005180691.1	CDS	biotin synthesis protein BioC	YP_005180691.1	11	NA	NA	sense	NC_016810.1	RefSeq	CDS	861603	862358	.	+	0	ID=cds750;Name=YP_005180691.1;Parent=gene790;Dbxref=UniProtKB%2FTrEMBL:E1W9T4,Genbank:YP_005180691.1;gbkey=CDS;product=biotin synthesis protein BioC;protein_id=YP_005180691.1;transl_table=11	1	3	1	3	11	13	6	16	18	16	28	11	SL1344_0773	bioC	NA
cds751	cds751	YP_005180692.1	gene791	UniProtKB%2FTrEMBL:E1W9T5,Genbank:YP_005180692.1	CDS	dethiobiotin synthetase	YP_005180692.1	11	NA	NA	sense	NC_016810.1	RefSeq	CDS	862351	863037	.	+	0	ID=cds751;Name=YP_005180692.1;Parent=gene791;Dbxref=UniProtKB%2FTrEMBL:E1W9T5,Genbank:YP_005180692.1;gbkey=CDS;product=dethiobiotin synthetase;protein_id=YP_005180692.1;transl_table=11	1	2	0	4	8	16	8	9	10	20	20	14	SL1344_0774	bioD	STM0797
cds752	cds752	YP_005180693.1	gene792	UniProtKB%2FTrEMBL:E1W9T6,Genbank:YP_005180693.1	CDS	excision nuclease ABC subunit B	YP_005180693.1	11	NA	NA	sense	NC_016810.1	RefSeq	CDS	863688	865709	.	+	0	ID=cds752;Name=YP_005180693.1;Parent=gene792;Dbxref=UniProtKB%2FTrEMBL:E1W9T6,Genbank:YP_005180693.1;gbkey=CDS;product=excision nuclease ABC subunit B;protein_id=YP_005180693.1;transl_table=11	9	30	13	26	19	15	10	9	117	120	125	98	SL1344_0775	uvrB	NA
cds753	cds753	YP_005180694.1	gene793	UniProtKB%2FTrEMBL:E1W9T7,Genbank:YP_005180694.1	CDS	leucine rich repeat	YP_005180694.1	11	NA	NA	sense	NC_016810.1	RefSeq	CDS	866199	868496	.	+	0	ID=cds753;Name=YP_005180694.1;Parent=gene793;Dbxref=UniProtKB%2FTrEMBL:E1W9T7,Genbank:YP_005180694.1;gbkey=CDS;product=leucine rich repeat;protein_id=YP_005180694.1;transl_table=11	20	16	18	19	32	33	13	14	48	61	58	56	SL1344_0776	slrP	NA
cds754	cds754	YP_005180695.1	gene794	UniProtKB%2FTrEMBL:E1W9T8,Genbank:YP_005180695.1	CDS	hypothetical protein	YP_005180695.1	11	NA	NA	sense	NC_016810.1	RefSeq	CDS	868588	869496	.	-	0	ID=cds754;Name=YP_005180695.1;Parent=gene794;Dbxref=UniProtKB%2FTrEMBL:E1W9T8,Genbank:YP_005180695.1;gbkey=CDS;product=hypothetical protein;protein_id=YP_005180695.1;transl_table=11	2	0	7	3	2	0	2	3	15	7	13	14	SL1344_0777	SL1344_0777	NA
cds755	cds755	YP_005180696.1	gene795	UniProtKB%2FTrEMBL:E1W9T9,Genbank:YP_005180696.1	CDS	molybdenum cofactor biosynthesis protein A	YP_005180696.1	11	NA	NA	sense	NC_016810.1	RefSeq	CDS	869893	870882	.	+	0	ID=cds755;Name=YP_005180696.1;Parent=gene795;Dbxref=UniProtKB%2FTrEMBL:E1W9T9,Genbank:YP_005180696.1;gbkey=CDS;product=molybdenum cofactor biosynthesis protein A;protein_id=YP_005180696.1;transl_table=11	3	3	3	4	1	6	1	3	9	7	6	10	SL1344_0778	moaA	NA
cds756	cds756	YP_005180697.1	gene796	UniProtKB%2FTrEMBL:E1W9U0,Genbank:YP_005180697.1	CDS	molybdenum cofactor biosynthesis protein B	YP_005180697.1	11	NA	NA	sense	NC_016810.1	RefSeq	CDS	870904	871416	.	+	0	ID=cds756;Name=YP_005180697.1;Parent=gene796;Dbxref=UniProtKB%2FTrEMBL:E1W9U0,Genbank:YP_005180697.1;gbkey=CDS;product=molybdenum cofactor biosynthesis protein B;protein_id=YP_005180697.1;transl_table=11	1	2	3	1	1	5	0	1	3	1	5	4	SL1344_0779	moaB	NA
cds757	cds757	YP_005180698.1	gene797	UniProtKB%2FTrEMBL:E1W9U1,Genbank:YP_005180698.1	CDS	molybdenum cofactor biosynthesis protein C	YP_005180698.1	11	NA	NA	sense	NC_016810.1	RefSeq	CDS	871419	871904	.	+	0	ID=cds757;Name=YP_005180698.1;Parent=gene797;Dbxref=UniProtKB%2FTrEMBL:E1W9U1,Genbank:YP_005180698.1;gbkey=CDS;product=molybdenum cofactor biosynthesis protein C;protein_id=YP_005180698.1;transl_table=11	0	1	2	1	0	0	0	0	0	4	2	1	SL1344_0780	moaC	NA
cds758	cds758	YP_005180699.1	gene798	UniProtKB%2FTrEMBL:E1W9U2,Genbank:YP_005180699.1	CDS	molybdopterin converting factor subunit 1	YP_005180699.1	11	NA	NA	sense	NC_016810.1	RefSeq	CDS	871891	872142	.	+	0	ID=cds758;Name=YP_005180699.1;Parent=gene798;Dbxref=UniProtKB%2FTrEMBL:E1W9U2,Genbank:YP_005180699.1;gbkey=CDS;product=molybdopterin converting factor subunit 1;protein_id=YP_005180699.1;transl_table=11	0	1	0	0	0	1	0	0	5	2	6	2	SL1344_0781	moaD	NA
cds759	cds759	YP_005180700.1	gene799	UniProtKB%2FTrEMBL:E1W9U3,Genbank:YP_005180700.1	CDS	molybdopterin converting factor subunit 2	YP_005180700.1	11	NA	NA	sense	NC_016810.1	RefSeq	CDS	872144	872596	.	+	0	ID=cds759;Name=YP_005180700.1;Parent=gene799;Dbxref=UniProtKB%2FTrEMBL:E1W9U3,Genbank:YP_005180700.1;gbkey=CDS;product=molybdopterin converting factor subunit 2;protein_id=YP_005180700.1;transl_table=11	1	0	0	1	4	1	0	0	5	3	2	1	SL1344_0782	moaE	NA
cds760	cds760	YP_005180701.1	gene800	UniProtKB%2FTrEMBL:E1W9U4,Genbank:YP_005180701.1	CDS	hypothetical protein	YP_005180701.1	11	NA	NA	sense	NC_016810.1	RefSeq	CDS	872644	873348	.	+	0	ID=cds760;Name=YP_005180701.1;Parent=gene800;Dbxref=UniProtKB%2FTrEMBL:E1W9U4,Genbank:YP_005180701.1;gbkey=CDS;product=hypothetical protein;protein_id=YP_005180701.1;transl_table=11	10	8	11	14	13	13	10	10	35	34	46	35	SL1344_0783	SL1344_0783	NA
cds761	cds761	YP_005180702.1	gene801	UniProtKB%2FTrEMBL:E1W9U5,Genbank:YP_005180702.1	CDS	hypothetical protein	YP_005180702.1	11	NA	NA	sense	NC_016810.1	RefSeq	CDS	873495	874202	.	+	0	ID=cds761;Name=YP_005180702.1;Parent=gene801;Dbxref=UniProtKB%2FTrEMBL:E1W9U5,Genbank:YP_005180702.1;gbkey=CDS;product=hypothetical protein;protein_id=YP_005180702.1;transl_table=11	0	0	0	0	1	0	0	0	0	0	3	0	SL1344_0784	SL1344_0784	NA
cds762	cds762	YP_005180703.1	gene802	UniProtKB%2FTrEMBL:E1W9U6,Genbank:YP_005180703.1	CDS	putative inner membrane protein	YP_005180703.1	11	NA	NA	sense	NC_016810.1	RefSeq	CDS	874226	874834	.	+	0	ID=cds762;Name=YP_005180703.1;Parent=gene802;Dbxref=UniProtKB%2FTrEMBL:E1W9U6,Genbank:YP_005180703.1;gbkey=CDS;product=putative inner membrane protein;protein_id=YP_005180703.1;transl_table=11	0	1	0	0	2	0	0	0	4	5	7	1	SL1344_0785	SL1344_0785	NA
cds763	cds763	YP_005180704.1	gene803	UniProtKB%2FTrEMBL:E1W9U7,Genbank:YP_005180704.1	CDS	putative inner membrane protein	YP_005180704.1	11	NA	NA	sense	NC_016810.1	RefSeq	CDS	874842	875402	.	+	0	ID=cds763;Name=YP_005180704.1;Parent=gene803;Dbxref=UniProtKB%2FTrEMBL:E1W9U7,Genbank:YP_005180704.1;gbkey=CDS;product=putative inner membrane protein;protein_id=YP_005180704.1;transl_table=11	0	1	1	0	1	0	0	0	3	6	2	0	SL1344_0786	SL1344_0786	NA
cds764	cds764	YP_005180705.1	gene804	UniProtKB%2FTrEMBL:E1W9U8,Genbank:YP_005180705.1	CDS	hypothetical protein	YP_005180705.1	11	NA	NA	sense	NC_016810.1	RefSeq	CDS	875405	876367	.	-	0	ID=cds764;Name=YP_005180705.1;Parent=gene804;Dbxref=UniProtKB%2FTrEMBL:E1W9U8,Genbank:YP_005180705.1;gbkey=CDS;product=hypothetical protein;protein_id=YP_005180705.1;transl_table=11	1	0	1	0	7	9	3	4	14	29	23	17	SL1344_0787	ybhN	NA
cds765	cds765	YP_005180706.1	gene805	UniProtKB%2FTrEMBL:E1W9U9,Genbank:YP_005180706.1	CDS	putative phospholipase	YP_005180706.1	11	NA	NA	sense	NC_016810.1	RefSeq	CDS	876367	877608	.	-	0	ID=cds765;Name=YP_005180706.1;Parent=gene805;Dbxref=UniProtKB%2FTrEMBL:E1W9U9,Genbank:YP_005180706.1;gbkey=CDS;product=putative phospholipase;protein_id=YP_005180706.1;transl_table=11	0	0	0	1	2	0	1	3	3	4	4	4	SL1344_0788	ybhO	STM0812
cds766	cds766	YP_005180707.1	gene806	UniProtKB%2FTrEMBL:E1W9V0,Genbank:YP_005180707.1	CDS	hypothetical protein	YP_005180707.1	11	NA	NA	sense	NC_016810.1	RefSeq	CDS	877605	878363	.	-	0	ID=cds766;Name=YP_005180707.1;Parent=gene806;Dbxref=UniProtKB%2FTrEMBL:E1W9V0,Genbank:YP_005180707.1;gbkey=CDS;product=hypothetical protein;protein_id=YP_005180707.1;transl_table=11	0	0	1	0	1	0	1	2	1	8	0	3	SL1344_0789	SL1344_0789	NA
cds767	cds767	YP_005180708.1	gene807	UniProtKB%2FTrEMBL:E1W9V1,Genbank:YP_005180708.1	CDS	hypothetical protein	YP_005180708.1	11	NA	NA	sense	NC_016810.1	RefSeq	CDS	878496	878906	.	+	0	ID=cds767;Name=YP_005180708.1;Parent=gene807;Dbxref=UniProtKB%2FTrEMBL:E1W9V1,Genbank:YP_005180708.1;gbkey=CDS;product=hypothetical protein;protein_id=YP_005180708.1;transl_table=11	4	15	10	4	145	87	54	98	224	194	236	191	SL1344_0790	SL1344_0790	NA
cds768	cds768	YP_005180709.1	gene808	UniProtKB%2FTrEMBL:E1W9V2,Genbank:YP_005180709.1	CDS	putative inner membrane protein	YP_005180709.1	11	NA	NA	sense	NC_016810.1	RefSeq	CDS	878868	879974	.	-	0	ID=cds768;Name=YP_005180709.1;Parent=gene808;Dbxref=UniProtKB%2FTrEMBL:E1W9V2,Genbank:YP_005180709.1;gbkey=CDS;product=putative inner membrane protein;protein_id=YP_005180709.1;transl_table=11	2	3	2	8	8	3	3	2	12	12	6	10	SL1344_0791	SL1344_0791	NA
cds769	cds769	YP_005180710.1	gene809	UniProtKB%2FTrEMBL:E1W9V3,Genbank:YP_005180710.1	CDS	putative inner membrane protein	YP_005180710.1	11	NA	NA	sense	NC_016810.1	RefSeq	CDS	880090	881220	.	-	0	ID=cds769;Name=YP_005180710.1;Parent=gene809;Dbxref=UniProtKB%2FTrEMBL:E1W9V3,Genbank:YP_005180710.1;gbkey=CDS;product=putative inner membrane protein;protein_id=YP_005180710.1;transl_table=11	7	3	2	3	19	6	5	4	17	9	22	11	SL1344_0792	SL1344_0792	NA
cds770	cds770	YP_005180711.1	gene810	UniProtKB%2FTrEMBL:E1W9V4,Genbank:YP_005180711.1	CDS	ABC transporter ATP-binding protein	YP_005180711.1	11	NA	NA	sense	NC_016810.1	RefSeq	CDS	881213	882949	.	-	0	ID=cds770;Name=YP_005180711.1;Parent=gene810;Dbxref=UniProtKB%2FTrEMBL:E1W9V4,Genbank:YP_005180711.1;gbkey=CDS;product=ABC transporter ATP-binding protein;protein_id=YP_005180711.1;transl_table=11	8	4	0	8	25	16	10	5	15	20	23	9	SL1344_0793	ybhF	NA
cds771	cds771	YP_005180712.1	gene811	UniProtKB%2FTrEMBL:E1W9V5,Genbank:YP_005180712.1	CDS	HlyD family secretion protein	YP_005180712.1	11	NA	NA	sense	NC_016810.1	RefSeq	CDS	882942	883937	.	-	0	ID=cds771;Name=YP_005180712.1;Parent=gene811;Dbxref=UniProtKB%2FTrEMBL:E1W9V5,Genbank:YP_005180712.1;gbkey=CDS;product=HlyD family secretion protein;protein_id=YP_005180712.1;transl_table=11	5	3	4	1	21	4	6	4	10	7	27	18	SL1344_0794	SL1344_0794	NA
cds772	cds772	YP_005180713.1	gene812	UniProtKB%2FTrEMBL:E1W9V6,Genbank:YP_005180713.1	CDS	tetR family transcriptional regulator	YP_005180713.1	11	NA	NA	sense	NC_016810.1	RefSeq	CDS	883937	884611	.	-	0	ID=cds772;Name=YP_005180713.1;Parent=gene812;Dbxref=UniProtKB%2FTrEMBL:E1W9V6,Genbank:YP_005180713.1;gbkey=CDS;product=tetR family transcriptional regulator;protein_id=YP_005180713.1;transl_table=11	1	2	1	3	11	7	5	3	6	12	20	19	SL1344_0795	ybiH	NA
cds773	cds773	YP_005180714.1	gene813	UniProtKB%2FTrEMBL:E1W9V7,Genbank:YP_005180714.1	CDS	putative ATP-dependent RNA helicase rhlE	YP_005180714.1	11	NA	NA	sense	NC_016810.1	RefSeq	CDS	884841	886205	.	+	0	ID=cds773;Name=YP_005180714.1;Parent=gene813;Dbxref=UniProtKB%2FTrEMBL:E1W9V7,Genbank:YP_005180714.1;gbkey=CDS;product=putative ATP-dependent RNA helicase rhlE;protein_id=YP_005180714.1;transl_table=11	18	29	38	56	4	1	1	0	26	25	19	7	SL1344_0796	rhlE	NA
cds774	cds774	YP_005180715.1	gene814	UniProtKB%2FTrEMBL:E1W9V8,Genbank:YP_005180715.1	CDS	ATP-dependent helicase DinG	YP_005180715.1	11	NA	NA	sense	NC_016810.1	RefSeq	CDS	886512	888557	.	+	0	ID=cds774;Name=YP_005180715.1;Parent=gene814;Dbxref=UniProtKB%2FTrEMBL:E1W9V8,Genbank:YP_005180715.1;gbkey=CDS;product=ATP-dependent helicase DinG;protein_id=YP_005180715.1;transl_table=11	14	26	16	42	15	19	10	22	41	58	54	54	SL1344_0797	dinG	NA
cds775	cds775	YP_005180716.1	gene815	UniProtKB%2FTrEMBL:E1W9V9,Genbank:YP_005180716.1	CDS	putative glycosyltransferase	YP_005180716.1	11	NA	NA	sense	NC_016810.1	RefSeq	CDS	888587	889561	.	+	0	ID=cds775;Name=YP_005180716.1;Parent=gene815;Dbxref=UniProtKB%2FTrEMBL:E1W9V9,Genbank:YP_005180716.1;gbkey=CDS;product=putative glycosyltransferase;protein_id=YP_005180716.1;transl_table=11	6	11	8	19	8	0	6	18	11	16	19	24	SL1344_0798	ybiB	NA
cds776	cds776	YP_005180717.1	gene816	UniProtKB%2FTrEMBL:E1W9W0,Genbank:YP_005180717.1	CDS	hypothetical protein	YP_005180717.1	11	NA	NA	sense	NC_016810.1	RefSeq	CDS	889717	889977	.	-	0	ID=cds776;Name=YP_005180717.1;Parent=gene816;Dbxref=UniProtKB%2FTrEMBL:E1W9W0,Genbank:YP_005180717.1;gbkey=CDS;product=hypothetical protein;protein_id=YP_005180717.1;transl_table=11	1	1	0	1	2	0	0	1	10	13	13	5	SL1344_0799	ybiJ	NA
cds777	cds777	YP_005180718.1	gene817	UniProtKB%2FTrEMBL:E1W9W1,Genbank:YP_005180718.1	CDS	Zinc-finger containing protein	YP_005180718.1	11	NA	NA	sense	NC_016810.1	RefSeq	CDS	890262	890528	.	-	0	ID=cds777;Name=YP_005180718.1;Parent=gene817;Dbxref=UniProtKB%2FTrEMBL:E1W9W1,Genbank:YP_005180718.1;gbkey=CDS;product=Zinc-finger containing protein;protein_id=YP_005180718.1;transl_table=11	0	2	0	3	9	6	5	9	13	14	4	12	SL1344_0800	ybiI	NA
cds778	cds778	YP_005180719.1	gene818	UniProtKB%2FTrEMBL:E1W9W2,Genbank:YP_005180719.1	CDS	hypothetical protein	YP_005180719.1	11	NA	NA	sense	NC_016810.1	RefSeq	CDS	890733	891665	.	+	0	ID=cds778;Name=YP_005180719.1;Parent=gene818;Dbxref=UniProtKB%2FTrEMBL:E1W9W2,Genbank:YP_005180719.1;gbkey=CDS;product=hypothetical protein;protein_id=YP_005180719.1;transl_table=11	5	4	3	9	4	2	2	0	13	12	17	9	SL1344_0801	SL1344_0801	NA
cds779	cds779	YP_005180720.1	gene819	UniProtKB%2FTrEMBL:E1W9W3,Genbank:YP_005180720.1	CDS	hypothetical protein	YP_005180720.1	11	NA	NA	sense	NC_016810.1	RefSeq	CDS	891662	893884	.	-	0	ID=cds779;Name=YP_005180720.1;Parent=gene819;Dbxref=UniProtKB%2FTrEMBL:E1W9W3,Genbank:YP_005180720.1;gbkey=CDS;product=hypothetical protein;protein_id=YP_005180720.1;transl_table=11	1	1	1	3	11	6	0	11	20	27	26	15	SL1344_0802	SL1344_0802	NA
cds780	cds780	YP_005180721.1	gene820	UniProtKB%2FTrEMBL:E1W9W4,Genbank:YP_005180721.1	CDS	glutamine transport ATP-binding protein GlnQ	YP_005180721.1	11	NA	NA	sense	NC_016810.1	RefSeq	CDS	894003	894725	.	-	0	ID=cds780;Name=YP_005180721.1;Parent=gene820;Dbxref=UniProtKB%2FTrEMBL:E1W9W4,Genbank:YP_005180721.1;gbkey=CDS;product=glutamine transport ATP-binding protein GlnQ;protein_id=YP_005180721.1;transl_table=11	5	17	6	24	15	9	2	10	57	80	43	41	SL1344_0803	glnQ	STM0828
cds781	cds781	YP_005180722.1	gene821	UniProtKB%2FTrEMBL:E1W9W5,Genbank:YP_005180722.1	CDS	glutamine transport system permease protein GlnP	YP_005180722.1	11	NA	NA	sense	NC_016810.1	RefSeq	CDS	894722	895381	.	-	0	ID=cds781;Name=YP_005180722.1;Parent=gene821;Dbxref=UniProtKB%2FTrEMBL:E1W9W5,Genbank:YP_005180722.1;gbkey=CDS;product=glutamine transport system permease protein GlnP;protein_id=YP_005180722.1;transl_table=11	1	10	6	9	2	2	1	6	38	53	40	50	SL1344_0804	glnP	STM0829
cds782	cds782	YP_005180723.1	gene822	UniProtKB%2FTrEMBL:E1W9W6,Genbank:YP_005180723.1	CDS	glutamine-binding periplasmic protein	YP_005180723.1	11	NA	NA	sense	NC_016810.1	RefSeq	CDS	895525	896271	.	-	0	ID=cds782;Name=YP_005180723.1;Parent=gene822;Dbxref=UniProtKB%2FTrEMBL:E1W9W6,Genbank:YP_005180723.1;gbkey=CDS;product=glutamine-binding periplasmic protein;protein_id=YP_005180723.1;transl_table=11	13	13	16	29	18	15	11	16	218	231	227	214	SL1344_0805	glnH	STM0830
cds783	cds783	YP_005180724.1	gene823	UniProtKB%2FTrEMBL:E1W9W7,Genbank:YP_005180724.1	CDS	DNA protection during starvation protein	YP_005180724.1	11	NA	NA	sense	NC_016810.1	RefSeq	CDS	896748	897251	.	-	0	ID=cds783;Name=YP_005180724.1;Parent=gene823;Dbxref=UniProtKB%2FTrEMBL:E1W9W7,Genbank:YP_005180724.1;gbkey=CDS;product=DNA protection during starvation protein;protein_id=YP_005180724.1;transl_table=11	9	7	8	5	35	28	9	20	38	32	50	23	SL1344_0806	dps	NA
cds784	cds784	YP_005180725.1	gene824	UniProtKB%2FTrEMBL:E1W9W8,Genbank:YP_005180725.1	CDS	hypothetical protein	YP_005180725.1	11	NA	NA	sense	NC_016810.1	RefSeq	CDS	897554	898441	.	-	0	ID=cds784;Name=YP_005180725.1;Parent=gene824;Dbxref=UniProtKB%2FTrEMBL:E1W9W8,Genbank:YP_005180725.1;gbkey=CDS;product=hypothetical protein;protein_id=YP_005180725.1;transl_table=11	2	4	7	8	1	0	0	4	10	4	9	9	SL1344_0807	ybiF	STM0832
cds785	cds785	YP_005180726.1	gene825	UniProtKB%2FTrEMBL:E1W9W9,Genbank:YP_005180726.1	CDS	outer membrane protein x	YP_005180726.1	11	NA	NA	sense	NC_016810.1	RefSeq	CDS	898795	899310	.	+	0	ID=cds785;Name=YP_005180726.1;Parent=gene825;Dbxref=UniProtKB%2FTrEMBL:E1W9W9,Genbank:YP_005180726.1;gbkey=CDS;product=outer membrane protein x;protein_id=YP_005180726.1;transl_table=11	51	44	75	140	52	64	23	35	125	113	141	112	SL1344_0808	ompX	NA
cds786	cds786	YP_005180727.1	gene826	UniProtKB%2FTrEMBL:E1W9X0,Genbank:YP_005180727.1	CDS	hypothetical protein	YP_005180727.1	11	NA	NA	sense	NC_016810.1	RefSeq	CDS	899373	900953	.	-	0	ID=cds786;Name=YP_005180727.1;Parent=gene826;Dbxref=UniProtKB%2FTrEMBL:E1W9X0,Genbank:YP_005180727.1;gbkey=CDS;product=hypothetical protein;protein_id=YP_005180727.1;transl_table=11	2	6	4	5	10	4	3	8	21	18	27	21	SL1344_0809	ybiP	NA
cds787	cds787	YP_005180728.1	gene827	UniProtKB%2FTrEMBL:E1W9X1,Genbank:YP_005180728.1	CDS	iron dependent repressor family transcriptional regulator	YP_005180728.1	11	NA	NA	sense	NC_016810.1	RefSeq	CDS	901532	902005	.	+	0	ID=cds787;Name=YP_005180728.1;Parent=gene827;Dbxref=UniProtKB%2FTrEMBL:E1W9X1,Genbank:YP_005180728.1;gbkey=CDS;product=iron dependent repressor family transcriptional regulator;protein_id=YP_005180728.1;transl_table=11	9	10	2	9	3	8	7	9	32	34	36	30	SL1344_0810	SL1344_0810	NA
cds788	cds788	YP_005180729.1	gene828	UniProtKB%2FTrEMBL:E1W9X2,Genbank:YP_005180729.1	CDS	hypothetical protein	YP_005180729.1	11	NA	NA	sense	NC_016810.1	RefSeq	CDS	902002	903114	.	+	0	ID=cds788;Name=YP_005180729.1;Parent=gene828;Dbxref=UniProtKB%2FTrEMBL:E1W9X2,Genbank:YP_005180729.1;gbkey=CDS;product=hypothetical protein;protein_id=YP_005180729.1;transl_table=11	4	7	2	12	8	3	1	7	16	21	17	19	SL1344_0811	ybiR	NA
cds789	cds789	YP_005180730.1	gene829	UniProtKB%2FTrEMBL:E1W9X3,Genbank:YP_005180730.1	CDS	hypothetical protein	YP_005180730.1	11	NA	NA	sense	NC_016810.1	RefSeq	CDS	903158	904078	.	-	0	ID=cds789;Name=YP_005180730.1;Parent=gene829;Dbxref=UniProtKB%2FTrEMBL:E1W9X3,Genbank:YP_005180730.1;gbkey=CDS;product=hypothetical protein;protein_id=YP_005180730.1;transl_table=11	22	25	14	38	9	13	0	3	39	43	48	42	SL1344_0812	ybiS	STM0837
cds790	cds790	YP_005180731.1	gene830	UniProtKB%2FTrEMBL:E1W9X4,Genbank:YP_005180731.1	CDS	ABC transporter ATP-binding protein	YP_005180731.1	11	NA	NA	sense	NC_016810.1	RefSeq	CDS	904297	905889	.	+	0	ID=cds790;Name=YP_005180731.1;Parent=gene830;Dbxref=UniProtKB%2FTrEMBL:E1W9X4,Genbank:YP_005180731.1;gbkey=CDS;product=ABC transporter ATP-binding protein;protein_id=YP_005180731.1;transl_table=11	39	68	36	63	26	26	22	28	160	139	198	149	SL1344_0813	ybiT	NA
cds791	cds791	YP_005180732.1	gene831	UniProtKB%2FTrEMBL:E1W9X5,Genbank:YP_005180732.1	CDS	hypothetical protein	YP_005180732.1	11	NA	NA	sense	NC_016810.1	RefSeq	CDS	906498	907241	.	+	0	ID=cds791;Name=YP_005180732.1;Parent=gene831;Dbxref=UniProtKB%2FTrEMBL:E1W9X5,Genbank:YP_005180732.1;gbkey=CDS;product=hypothetical protein;protein_id=YP_005180732.1;transl_table=11	0	2	0	0	1	0	0	0	11	10	16	9	SL1344_0814	SL1344_0814	NA
cds792	cds792	YP_005180733.1	gene832	note the differing N-terminus when compared to S. typhimurium LT2	UniProtKB%2FTrEMBL:E1W9X6,Genbank:YP_005180733.1	CDS	hypothetical protein	YP_005180733.1	11	NA	sense	NC_016810.1	RefSeq	CDS	907270	907800	.	-	0	ID=cds792;Name=YP_005180733.1;Parent=gene832;Note=note the differing N-terminus when compared to S. typhimurium LT2;Dbxref=UniProtKB%2FTrEMBL:E1W9X6,Genbank:YP_005180733.1;gbkey=CDS;product=hypothetical protein;protein_id=YP_005180733.1;transl_table=11	0	0	0	0	0	0	0	1	0	2	1	3	SL1344_0815	SL1344_0815	STM0840
cds793	cds793	YP_005180734.1	gene833	UniProtKB%2FTrEMBL:E1W9X7,Genbank:YP_005180734.1	CDS	hypothetical protein	YP_005180734.1	11	NA	NA	sense	NC_016810.1	RefSeq	CDS	908194	909459	.	-	0	ID=cds793;Name=YP_005180734.1;Parent=gene833;Dbxref=UniProtKB%2FTrEMBL:E1W9X7,Genbank:YP_005180734.1;gbkey=CDS;product=hypothetical protein;protein_id=YP_005180734.1;transl_table=11	0	0	0	1	0	2	0	1	3	5	10	3	SL1344_0817	SL1344_0817	NA
cds794	cds794	YP_005180735.1	gene834	UniProtKB%2FTrEMBL:E1W9X8,Genbank:YP_005180735.1	CDS	hypothetical protein	YP_005180735.1	11	NA	NA	sense	NC_016810.1	RefSeq	CDS	909721	910530	.	+	0	ID=cds794;Name=YP_005180735.1;Parent=gene834;Dbxref=UniProtKB%2FTrEMBL:E1W9X8,Genbank:YP_005180735.1;gbkey=CDS;product=hypothetical protein;protein_id=YP_005180735.1;transl_table=11	2	9	3	15	2	3	1	2	12	18	36	7	SL1344_0818	SL1344_0818	STM0842
cds795	cds795	YP_005180736.1	gene835	UniProtKB%2FTrEMBL:E1W9X9,Genbank:YP_005180736.1	CDS	putative formate acetyltransferase 3	YP_005180736.1	11	NA	NA	sense	NC_016810.1	RefSeq	CDS	910608	913040	.	-	0	ID=cds795;Name=YP_005180736.1;Parent=gene835;Dbxref=UniProtKB%2FTrEMBL:E1W9X9,Genbank:YP_005180736.1;gbkey=CDS;product=putative formate acetyltransferase 3;protein_id=YP_005180736.1;transl_table=11	0	0	1	0	0	0	0	1	0	1	2	4	SL1344_0819	ybiW	STM0843
cds796	cds796	YP_005180737.1	gene836	UniProtKB%2FTrEMBL:E1W9Y0,Genbank:YP_005180737.1	CDS	putative pyruvate formate-lyase 3 activating protein	YP_005180737.1	11	NA	NA	sense	NC_016810.1	RefSeq	CDS	913046	913945	.	-	0	ID=cds796;Name=YP_005180737.1;Parent=gene836;Dbxref=UniProtKB%2FTrEMBL:E1W9Y0,Genbank:YP_005180737.1;gbkey=CDS;product=putative pyruvate formate-lyase 3 activating protein;protein_id=YP_005180737.1;transl_table=11	0	0	0	0	1	0	0	0	1	0	0	1	SL1344_0820	ybiY	STM0844
cds797	cds797	YP_005180738.1	gene837	UniProtKB%2FTrEMBL:E1W9Y1,Genbank:YP_005180738.1	CDS	molybdopterin biosynthesis protein MoeB	YP_005180738.1	11	NA	NA	sense	NC_016810.1	RefSeq	CDS	914223	914972	.	-	0	ID=cds797;Name=YP_005180738.1;Parent=gene837;Dbxref=UniProtKB%2FTrEMBL:E1W9Y1,Genbank:YP_005180738.1;gbkey=CDS;product=molybdopterin biosynthesis protein MoeB;protein_id=YP_005180738.1;transl_table=11	2	2	1	3	5	3	0	1	6	7	7	8	SL1344_0821	moeB	NA
cds798	cds798	YP_005180739.1	gene838	UniProtKB%2FTrEMBL:E1W9Y2,Genbank:YP_005180739.1	CDS	molybdopterin biosynthesis MoeA protein	YP_005180739.1	11	NA	NA	sense	NC_016810.1	RefSeq	CDS	914972	916213	.	-	0	ID=cds798;Name=YP_005180739.1;Parent=gene838;Dbxref=UniProtKB%2FTrEMBL:E1W9Y2,Genbank:YP_005180739.1;gbkey=CDS;product=molybdopterin biosynthesis MoeA protein;protein_id=YP_005180739.1;transl_table=11	5	6	2	8	6	3	0	5	18	15	15	19	SL1344_0822	moeA	NA
cds799	cds799	YP_005180740.1	gene839	UniProtKB%2FTrEMBL:E1W9Y3,Genbank:YP_005180740.1	CDS	putative L-asparaginase	YP_005180740.1	11	NA	NA	sense	NC_016810.1	RefSeq	CDS	916410	917351	.	+	0	ID=cds799;Name=YP_005180740.1;Parent=gene839;Dbxref=UniProtKB%2FTrEMBL:E1W9Y3,Genbank:YP_005180740.1;gbkey=CDS;product=putative L-asparaginase;protein_id=YP_005180740.1;transl_table=11	10	7	2	12	13	10	5	11	18	24	23	34	SL1344_0823	ybiK	STM0847
cds800	cds800	YP_005180741.1	gene840	UniProtKB%2FTrEMBL:E1W9Y4,Genbank:YP_005180741.1	CDS	ABC transporter ATP-binding protein	YP_005180741.1	11	NA	NA	sense	NC_016810.1	RefSeq	CDS	917362	919233	.	+	0	ID=cds800;Name=YP_005180741.1;Parent=gene840;Dbxref=UniProtKB%2FTrEMBL:E1W9Y4,Genbank:YP_005180741.1;gbkey=CDS;product=ABC transporter ATP-binding protein;protein_id=YP_005180741.1;transl_table=11	6	3	5	10	13	4	7	3	26	22	20	28	SL1344_0824	SL1344_0824	STM0848
cds801	cds801	YP_005180742.1	gene841	UniProtKB%2FTrEMBL:E1W9Y5,Genbank:YP_005180742.1	CDS	putative ABC transporter periplasmic binding protein	YP_005180742.1	11	NA	NA	sense	NC_016810.1	RefSeq	CDS	919266	920804	.	+	0	ID=cds801;Name=YP_005180742.1;Parent=gene841;Dbxref=UniProtKB%2FTrEMBL:E1W9Y5,Genbank:YP_005180742.1;gbkey=CDS;product=putative ABC transporter periplasmic binding protein;protein_id=YP_005180742.1;transl_table=11	1	2	2	7	5	6	3	2	9	12	13	16	SL1344_0825	yliB	STM0849
cds802	cds802	YP_005180743.1	gene842	UniProtKB%2FTrEMBL:E1W9Y6,Genbank:YP_005180743.1	CDS	ABC transporter permease	YP_005180743.1	11	NA	NA	sense	NC_016810.1	RefSeq	CDS	920865	921785	.	+	0	ID=cds802;Name=YP_005180743.1;Parent=gene842;Dbxref=UniProtKB%2FTrEMBL:E1W9Y6,Genbank:YP_005180743.1;gbkey=CDS;product=ABC transporter permease;protein_id=YP_005180743.1;transl_table=11	4	7	3	5	3	6	5	5	5	9	11	11	SL1344_0826	yliC	STM0850
cds803	cds803	YP_005180744.1	gene843	UniProtKB%2FTrEMBL:E1W9Y7,Genbank:YP_005180744.1	CDS	ABC transporter permease	YP_005180744.1	11	NA	NA	sense	NC_016810.1	RefSeq	CDS	921788	922699	.	+	0	ID=cds803;Name=YP_005180744.1;Parent=gene843;Dbxref=UniProtKB%2FTrEMBL:E1W9Y7,Genbank:YP_005180744.1;gbkey=CDS;product=ABC transporter permease;protein_id=YP_005180744.1;transl_table=11	3	10	4	1	6	6	4	7	10	11	21	18	SL1344_0827	yliD	STM0851
cds804	cds804	YP_005180745.1	gene844	UniProtKB%2FTrEMBL:E1W9Y8,Genbank:YP_005180745.1	CDS	hypothetical protein	YP_005180745.1	11	NA	NA	sense	NC_016810.1	RefSeq	CDS	922790	924115	.	-	0	ID=cds804;Name=YP_005180745.1;Parent=gene844;Dbxref=UniProtKB%2FTrEMBL:E1W9Y8,Genbank:YP_005180745.1;gbkey=CDS;product=hypothetical protein;protein_id=YP_005180745.1;transl_table=11	14	23	14	32	12	6	3	12	32	25	20	16	SL1344_0828	SL1344_0828	NA
cds805	cds805	YP_005180746.1	gene845	UniProtKB%2FTrEMBL:E1W9Y9,Genbank:YP_005180746.1	CDS	hypothetical protein	YP_005180746.1	11	NA	NA	sense	NC_016810.1	RefSeq	CDS	924346	924729	.	+	0	ID=cds805;Name=YP_005180746.1;Parent=gene845;Dbxref=UniProtKB%2FTrEMBL:E1W9Y9,Genbank:YP_005180746.1;gbkey=CDS;product=hypothetical protein;protein_id=YP_005180746.1;transl_table=11	0	2	0	5	35	29	12	22	58	57	90	73	SL1344_0829	SL1344_0829	NA
cds806	cds806	YP_005180747.1	gene846	UniProtKB%2FTrEMBL:E1W9Z0,Genbank:YP_005180747.1	CDS	hypothetical protein	YP_005180747.1	11	NA	NA	sense	NC_016810.1	RefSeq	CDS	925442	925957	.	+	0	ID=cds806;Name=YP_005180747.1;Parent=gene846;Dbxref=UniProtKB%2FTrEMBL:E1W9Z0,Genbank:YP_005180747.1;gbkey=CDS;product=hypothetical protein;protein_id=YP_005180747.1;transl_table=11	0	0	0	0	4	4	2	6	3	4	8	6	SL1344_0830	SL1344_0830	NA
cds807	cds807	YP_005180748.1	gene847	UniProtKB%2FTrEMBL:E1W9Z1,Genbank:YP_005180748.1	CDS	putative electron transfer flavoprotein %28beta subunit%29	YP_005180748.1	11	NA	NA	sense	NC_016810.1	RefSeq	CDS	925875	926729	.	+	0	ID=cds807;Name=YP_005180748.1;Parent=gene847;Dbxref=UniProtKB%2FTrEMBL:E1W9Z1,Genbank:YP_005180748.1;gbkey=CDS;product=putative electron transfer flavoprotein %28beta subunit%29;protein_id=YP_005180748.1;transl_table=11	0	0	0	0	8	7	4	7	13	12	16	11	SL1344_0831	SL1344_0831	NA
cds808	cds808	YP_005180749.1	gene848	UniProtKB%2FTrEMBL:E1W9Z2,Genbank:YP_005180749.1	CDS	putative electron transfer flavoprotein %28alpha subunit%29	YP_005180749.1	11	NA	NA	sense	NC_016810.1	RefSeq	CDS	926740	927687	.	+	0	ID=cds808;Name=YP_005180749.1;Parent=gene848;Dbxref=UniProtKB%2FTrEMBL:E1W9Z2,Genbank:YP_005180749.1;gbkey=CDS;product=putative electron transfer flavoprotein %28alpha subunit%29;protein_id=YP_005180749.1;transl_table=11	1	0	0	0	1	1	3	3	15	13	9	11	SL1344_0832	SL1344_0832	NA
cds809	cds809	YP_005180750.1	gene849	UniProtKB%2FTrEMBL:E1W9Z3,Genbank:YP_005180750.1	CDS	putative acyl-CoA dehydrogenase	YP_005180750.1	11	NA	NA	sense	NC_016810.1	RefSeq	CDS	927981	929144	.	+	0	ID=cds809;Name=YP_005180750.1;Parent=gene849;Dbxref=UniProtKB%2FTrEMBL:E1W9Z3,Genbank:YP_005180750.1;gbkey=CDS;product=putative acyl-CoA dehydrogenase;protein_id=YP_005180750.1;transl_table=11	1	1	0	1	5	3	2	1	25	20	32	17	SL1344_0833	SL1344_0833	NA
cds810	cds810	YP_005180751.1	gene850	UniProtKB%2FTrEMBL:E1W9Z4,Genbank:YP_005180751.1	CDS	putative flavoprotein	YP_005180751.1	11	NA	NA	sense	NC_016810.1	RefSeq	CDS	929593	931278	.	+	0	ID=cds810;Name=YP_005180751.1;Parent=gene850;Dbxref=UniProtKB%2FTrEMBL:E1W9Z4,Genbank:YP_005180751.1;gbkey=CDS;product=putative flavoprotein;protein_id=YP_005180751.1;transl_table=11	1	1	0	3	4	3	1	5	15	12	11	11	SL1344_0834	SL1344_0834	NA
cds811	cds811	YP_005180752.1	gene851	UniProtKB%2FTrEMBL:E1W9Z5,Genbank:YP_005180752.1	CDS	LysR transcriptional regulator	YP_005180752.1	11	NA	NA	sense	NC_016810.1	RefSeq	CDS	931284	932174	.	-	0	ID=cds811;Name=YP_005180752.1;Parent=gene851;Dbxref=UniProtKB%2FTrEMBL:E1W9Z5,Genbank:YP_005180752.1;gbkey=CDS;product=LysR transcriptional regulator;protein_id=YP_005180752.1;transl_table=11	0	0	0	3	39	13	14	9	25	13	33	19	SL1344_0835	SL1344_0835	NA
cds812	cds812	YP_005180753.1	gene852	UniProtKB%2FTrEMBL:E1W9Z6,Genbank:YP_005180753.1	CDS	putative inner membrane protein	YP_005180753.1	11	NA	NA	sense	NC_016810.1	RefSeq	CDS	932439	932864	.	-	0	ID=cds812;Name=YP_005180753.1;Parent=gene852;Dbxref=UniProtKB%2FTrEMBL:E1W9Z6,Genbank:YP_005180753.1;gbkey=CDS;product=putative inner membrane protein;protein_id=YP_005180753.1;transl_table=11	0	0	0	1	22	14	8	11	15	17	36	22	SL1344_0836	SL1344_0836	NA
cds813	cds813	YP_005180754.1	gene853	UniProtKB%2FTrEMBL:E1W9Z7,Genbank:YP_005180754.1	CDS	putative dehydrogenase	YP_005180754.1	11	NA	NA	sense	NC_016810.1	RefSeq	CDS	933211	933891	.	+	0	ID=cds813;Name=YP_005180754.1;Parent=gene853;Dbxref=UniProtKB%2FTrEMBL:E1W9Z7,Genbank:YP_005180754.1;gbkey=CDS;product=putative dehydrogenase;protein_id=YP_005180754.1;transl_table=11	0	1	1	2	2	0	0	4	10	14	7	15	SL1344_0837	SL1344_0837	STM0861
cds814	cds814	YP_005180755.1	gene854	UniProtKB%2FTrEMBL:E1W9Z8,Genbank:YP_005180755.1	CDS	glutathione s-transferase family protein	YP_005180755.1	11	NA	NA	sense	NC_016810.1	RefSeq	CDS	933888	934514	.	-	0	ID=cds814;Name=YP_005180755.1;Parent=gene854;Dbxref=UniProtKB%2FTrEMBL:E1W9Z8,Genbank:YP_005180755.1;gbkey=CDS;product=glutathione s-transferase family protein;protein_id=YP_005180755.1;transl_table=11	4	3	4	7	19	11	10	16	19	24	25	35	SL1344_0838	yliJ	NA
cds815	cds815	YP_005180756.1	gene855	UniProtKB%2FTrEMBL:E1W9Z9,Genbank:YP_005180756.1	CDS	D-alanyl-D-alanine carboxypeptidase %28penicillin-binding protein 6 precursor%29	YP_005180756.1	11	NA	NA	sense	NC_016810.1	RefSeq	CDS	934758	935960	.	+	0	ID=cds815;Name=YP_005180756.1;Parent=gene855;Dbxref=UniProtKB%2FTrEMBL:E1W9Z9,Genbank:YP_005180756.1;gbkey=CDS;product=D-alanyl-D-alanine carboxypeptidase %28penicillin-binding protein 6 precursor%29;protein_id=YP_005180756.1;transl_table=11	7	10	6	10	63	46	24	47	85	62	118	100	SL1344_0839	dacC	STM0863
cds816	cds816	YP_005180757.1	gene856	UniProtKB%2FTrEMBL:E1WA00,Genbank:YP_005180757.1	CDS	deoxyribose operon repressor	YP_005180757.1	11	NA	NA	sense	NC_016810.1	RefSeq	CDS	936005	936763	.	-	0	ID=cds816;Name=YP_005180757.1;Parent=gene856;Dbxref=UniProtKB%2FTrEMBL:E1WA00,Genbank:YP_005180757.1;gbkey=CDS;product=deoxyribose operon repressor;protein_id=YP_005180757.1;transl_table=11	15	8	7	13	19	18	7	17	33	49	70	63	SL1344_0840	deoR	NA
cds817	cds817	YP_005180758.1	gene857	UniProtKB%2FTrEMBL:E1WA01,Genbank:YP_005180758.1	CDS	putative permease	YP_005180758.1	11	NA	NA	sense	NC_016810.1	RefSeq	CDS	936835	937443	.	-	0	ID=cds817;Name=YP_005180758.1;Parent=gene857;Dbxref=UniProtKB%2FTrEMBL:E1WA01,Genbank:YP_005180758.1;gbkey=CDS;product=putative permease;protein_id=YP_005180758.1;transl_table=11	2	4	2	3	22	15	16	14	44	36	41	40	SL1344_0841	ybjG	STM0865
cds818	cds818	YP_005180759.1	gene858	UniProtKB%2FTrEMBL:E1WBD1,Genbank:YP_005180759.1	CDS	multidrug translocase MdfA	YP_005180759.1	11	NA	NA	sense	NC_016810.1	RefSeq	CDS	937756	938988	.	+	0	ID=cds818;Name=YP_005180759.1;Parent=gene858;Dbxref=UniProtKB%2FTrEMBL:E1WBD1,Genbank:YP_005180759.1;gbkey=CDS;product=multidrug translocase MdfA;protein_id=YP_005180759.1;transl_table=11	5	9	3	11	4	8	8	16	20	27	30	27	SL1344_0842	mdfA	STM0866
cds819	cds819	YP_005180760.1	gene859	UniProtKB%2FTrEMBL:E1WBD2,Genbank:YP_005180760.1	CDS	hypothetical protein	YP_005180760.1	11	NA	NA	sense	NC_016810.1	RefSeq	CDS	939042	939857	.	-	0	ID=cds819;Name=YP_005180760.1;Parent=gene859;Dbxref=UniProtKB%2FTrEMBL:E1WBD2,Genbank:YP_005180760.1;gbkey=CDS;product=hypothetical protein;protein_id=YP_005180760.1;transl_table=11	4	1	4	5	6	1	5	2	9	6	12	14	SL1344_0843	SL1344_0843	NA
cds820	cds820	YP_005180761.1	gene860	UniProtKB%2FTrEMBL:E1WBD3,Genbank:YP_005180761.1	CDS	hypothetical protein	YP_005180761.1	11	NA	NA	sense	NC_016810.1	RefSeq	CDS	939854	941065	.	-	0	ID=cds820;Name=YP_005180761.1;Parent=gene860;Dbxref=UniProtKB%2FTrEMBL:E1WBD3,Genbank:YP_005180761.1;gbkey=CDS;product=hypothetical protein;protein_id=YP_005180761.1;transl_table=11	11	9	10	11	5	5	2	3	29	22	20	23	SL1344_0844	SL1344_0844	NA
cds821	cds821	YP_005180762.1	gene861	UniProtKB%2FTrEMBL:E1WBD4,Genbank:YP_005180762.1	CDS	putative tetR family transcriptional regulator	YP_005180762.1	11	NA	NA	sense	NC_016810.1	RefSeq	CDS	941233	941853	.	+	0	ID=cds821;Name=YP_005180762.1;Parent=gene861;Dbxref=UniProtKB%2FTrEMBL:E1WBD4,Genbank:YP_005180762.1;gbkey=CDS;product=putative tetR family transcriptional regulator;protein_id=YP_005180762.1;transl_table=11	1	2	1	1	1	1	1	2	3	6	9	6	SL1344_0845	SL1344_0845	NA
cds822	cds822	YP_005180763.1	gene862	UniProtKB%2FTrEMBL:E1WBD5,Genbank:YP_005180763.1	CDS	hypothetical protein	YP_005180763.1	11	NA	NA	sense	NC_016810.1	RefSeq	CDS	941970	943655	.	-	0	ID=cds822;Name=YP_005180763.1;Parent=gene862;Dbxref=UniProtKB%2FTrEMBL:E1WBD5,Genbank:YP_005180763.1;gbkey=CDS;product=hypothetical protein;protein_id=YP_005180763.1;transl_table=11	18	19	27	28	23	13	10	13	43	40	58	47	SL1344_0846	SL1344_0846	NA
cds823	cds823	YP_005180764.1	gene863	UniProtKB%2FTrEMBL:E1WBD6,Genbank:YP_005180764.1	CDS	hypothetical protein	YP_005180764.1	11	NA	NA	sense	NC_016810.1	RefSeq	CDS	943926	944303	.	+	0	ID=cds823;Name=YP_005180764.1;Parent=gene863;Dbxref=UniProtKB%2FTrEMBL:E1WBD6,Genbank:YP_005180764.1;gbkey=CDS;product=hypothetical protein;protein_id=YP_005180764.1;transl_table=11	1	0	3	2	1	2	4	1	9	5	8	8	SL1344_0847	SL1344_0847	NA
cds824	cds824	YP_005180765.1	gene864	UniProtKB%2FTrEMBL:E1WBD7,Genbank:YP_005180765.1	CDS	glutaredoxin	YP_005180765.1	11	NA	NA	sense	NC_016810.1	RefSeq	CDS	944335	944598	.	-	0	ID=cds824;Name=YP_005180765.1;Parent=gene864;Dbxref=UniProtKB%2FTrEMBL:E1WBD7,Genbank:YP_005180765.1;gbkey=CDS;product=glutaredoxin;protein_id=YP_005180765.1;transl_table=11	92	69	61	70	36	29	13	23	56	57	70	33	SL1344_0848	grxA	STM0872
cds825	cds825	YP_005180766.1	gene865	UniProtKB%2FTrEMBL:E1WBD8,Genbank:YP_005180766.1	CDS	hypothetical protein	YP_005180766.1	11	NA	NA	sense	NC_016810.1	RefSeq	CDS	944768	945058	.	+	0	ID=cds825;Name=YP_005180766.1;Parent=gene865;Dbxref=UniProtKB%2FTrEMBL:E1WBD8,Genbank:YP_005180766.1;gbkey=CDS;product=hypothetical protein;protein_id=YP_005180766.1;transl_table=11	1	2	1	3	8	0	2	3	6	11	6	5	SL1344_0849	ybjC	NA
cds826	cds826	YP_005180767.1	gene867	UniProtKB%2FTrEMBL:E1WBE0,Genbank:YP_005180767.1	CDS	ribosomal protein S6 modification protein	YP_005180767.1	11	NA	NA	sense	NC_016810.1	RefSeq	CDS	945821	946723	.	+	0	ID=cds826;Name=YP_005180767.1;Parent=gene867;Dbxref=UniProtKB%2FTrEMBL:E1WBE0,Genbank:YP_005180767.1;gbkey=CDS;product=ribosomal protein S6 modification protein;protein_id=YP_005180767.1;transl_table=11	19	16	7	23	6	5	4	5	16	24	20	23	SL1344_0852	rimK	NA
cds827	cds827	YP_005180768.1	gene868	UniProtKB%2FTrEMBL:E1WBE1,Genbank:YP_005180768.1	CDS	hypothetical protein	YP_005180768.1	11	NA	NA	sense	NC_016810.1	RefSeq	CDS	946820	947296	.	+	0	ID=cds827;Name=YP_005180768.1;Parent=gene868;Dbxref=UniProtKB%2FTrEMBL:E1WBE1,Genbank:YP_005180768.1;gbkey=CDS;product=hypothetical protein;protein_id=YP_005180768.1;transl_table=11	6	5	4	12	4	6	1	3	11	16	10	14	SL1344_0853	SL1344_0853	NA
cds828	cds828	YP_005180769.1	gene869	UniProtKB%2FTrEMBL:E1WBE2,Genbank:YP_005180769.1	CDS	putrescine-binding periplasmic protein	YP_005180769.1	11	NA	NA	sense	NC_016810.1	RefSeq	CDS	947645	948757	.	+	0	ID=cds828;Name=YP_005180769.1;Parent=gene869;Dbxref=UniProtKB%2FTrEMBL:E1WBE2,Genbank:YP_005180769.1;gbkey=CDS;product=putrescine-binding periplasmic protein;protein_id=YP_005180769.1;transl_table=11	2	3	0	7	10	4	1	4	13	10	24	17	SL1344_0854	potF	STM0877
cds829	cds829	YP_005180770.1	gene870	UniProtKB%2FTrEMBL:E1WBE3,Genbank:YP_005180770.1	CDS	putrescine transport ATP-binding protein PotG	YP_005180770.1	11	NA	NA	sense	NC_016810.1	RefSeq	CDS	948845	949978	.	+	0	ID=cds829;Name=YP_005180770.1;Parent=gene870;Dbxref=UniProtKB%2FTrEMBL:E1WBE3,Genbank:YP_005180770.1;gbkey=CDS;product=putrescine transport ATP-binding protein PotG;protein_id=YP_005180770.1;transl_table=11	4	4	7	6	6	8	5	7	7	13	17	7	SL1344_0855	potG	STM0878
cds830	cds830	YP_005180771.1	gene871	UniProtKB%2FTrEMBL:E1WBE4,Genbank:YP_005180771.1	CDS	putrescine transport system permease PotH	YP_005180771.1	11	NA	NA	sense	NC_016810.1	RefSeq	CDS	949988	950941	.	+	0	ID=cds830;Name=YP_005180771.1;Parent=gene871;Dbxref=UniProtKB%2FTrEMBL:E1WBE4,Genbank:YP_005180771.1;gbkey=CDS;product=putrescine transport system permease PotH;protein_id=YP_005180771.1;transl_table=11	4	3	2	1	3	2	4	7	2	5	8	10	SL1344_0856	potH	STM0879
cds831	cds831	YP_005180772.1	gene872	UniProtKB%2FTrEMBL:E1WBE5,Genbank:YP_005180772.1	CDS	putrescine transport system permease PotI	YP_005180772.1	11	NA	NA	sense	NC_016810.1	RefSeq	CDS	950938	951783	.	+	0	ID=cds831;Name=YP_005180772.1;Parent=gene872;Dbxref=UniProtKB%2FTrEMBL:E1WBE5,Genbank:YP_005180772.1;gbkey=CDS;product=putrescine transport system permease PotI;protein_id=YP_005180772.1;transl_table=11	7	6	4	7	5	14	5	6	11	15	19	18	SL1344_0857	potI	STM0880
cds832	cds832	YP_005180773.1	gene873	UniProtKB%2FTrEMBL:E1WBE6,Genbank:YP_005180773.1	CDS	hypothetical protein	YP_005180773.1	11	NA	NA	sense	NC_016810.1	RefSeq	CDS	951857	952330	.	+	0	ID=cds832;Name=YP_005180773.1;Parent=gene873;Dbxref=UniProtKB%2FTrEMBL:E1WBE6,Genbank:YP_005180773.1;gbkey=CDS;product=hypothetical protein;protein_id=YP_005180773.1;transl_table=11	7	3	3	11	11	5	2	11	16	18	21	20	SL1344_0858	SL1344_0858	NA
cds833	cds833	YP_005180774.1	gene874	UniProtKB%2FTrEMBL:E1WBE7,Genbank:YP_005180774.1	CDS	RNA methyltransferase	YP_005180774.1	11	NA	NA	sense	NC_016810.1	RefSeq	CDS	952373	953503	.	+	0	ID=cds833;Name=YP_005180774.1;Parent=gene874;Dbxref=UniProtKB%2FTrEMBL:E1WBE7,Genbank:YP_005180774.1;gbkey=CDS;product=RNA methyltransferase;protein_id=YP_005180774.1;transl_table=11	13	11	6	9	4	1	2	5	32	30	35	32	SL1344_0859	ybjF	NA
cds834	cds834	YP_005180775.1	gene875	UniProtKB%2FTrEMBL:E1WBE8,Genbank:YP_005180775.1	CDS	transporter	YP_005180775.1	11	NA	NA	sense	NC_016810.1	RefSeq	CDS	953786	955129	.	+	0	ID=cds834;Name=YP_005180775.1;Parent=gene875;Dbxref=UniProtKB%2FTrEMBL:E1WBE8,Genbank:YP_005180775.1;gbkey=CDS;product=transporter;protein_id=YP_005180775.1;transl_table=11	0	0	0	0	0	0	0	0	0	1	2	2	SL1344_0860	SL1344_0860	NA
cds835	cds835	YP_005180776.1	gene876	UniProtKB%2FTrEMBL:E1WBE9,Genbank:YP_005180776.1	CDS	putative phosphotransferase enzyme II%2C B component	YP_005180776.1	11	NA	NA	sense	NC_016810.1	RefSeq	CDS	955159	955479	.	+	0	ID=cds835;Name=YP_005180776.1;Parent=gene876;Dbxref=UniProtKB%2FTrEMBL:E1WBE9,Genbank:YP_005180776.1;gbkey=CDS;product=putative phosphotransferase enzyme II%2C B component;protein_id=YP_005180776.1;transl_table=11	0	0	0	0	0	1	0	0	0	0	2	0	SL1344_0861	SL1344_0861	NA
cds836	cds836	YP_005180777.1	gene877	UniProtKB%2FTrEMBL:E1WBF0,Genbank:YP_005180777.1	CDS	sulfatase	YP_005180777.1	11	NA	NA	sense	NC_016810.1	RefSeq	CDS	955489	956976	.	+	0	ID=cds836;Name=YP_005180777.1;Parent=gene877;Dbxref=UniProtKB%2FTrEMBL:E1WBF0,Genbank:YP_005180777.1;gbkey=CDS;product=sulfatase;protein_id=YP_005180777.1;transl_table=11	0	1	0	1	3	1	1	3	12	7	11	6	SL1344_0862	SL1344_0862	NA
cds837	cds837	YP_005180778.1	gene878	UniProtKB%2FTrEMBL:E1WBF1,Genbank:YP_005180778.1	CDS	arginine%2Fornithine ABC transporter substrate-binding protein	YP_005180778.1	11	NA	NA	sense	NC_016810.1	RefSeq	CDS	957195	957926	.	-	0	ID=cds837;Name=YP_005180778.1;Parent=gene878;Dbxref=UniProtKB%2FTrEMBL:E1WBF1,Genbank:YP_005180778.1;gbkey=CDS;product=arginine%2Fornithine ABC transporter substrate-binding protein;protein_id=YP_005180778.1;transl_table=11	124	162	67	188	25	29	4	26	55	53	64	44	SL1344_0863	artJ	STM0887
cds838	cds838	YP_005180779.1	gene879	UniProtKB%2FTrEMBL:E1W6V8,Genbank:YP_005180779.1	CDS	arginine transport system permease protein ArtM	YP_005180779.1	11	NA	NA	sense	NC_016810.1	RefSeq	CDS	958163	958831	.	-	0	ID=cds838;Name=YP_005180779.1;Parent=gene879;Dbxref=UniProtKB%2FTrEMBL:E1W6V8,Genbank:YP_005180779.1;gbkey=CDS;product=arginine transport system permease protein ArtM;protein_id=YP_005180779.1;transl_table=11	72	71	41	107	32	17	10	18	43	26	40	28	SL1344_0864	artM	STM0888
cds839	cds839	YP_005180780.1	gene880	UniProtKB%2FTrEMBL:E1W6V9,Genbank:YP_005180780.1	CDS	arginine transport system permease protein ArtQ	YP_005180780.1	11	NA	NA	sense	NC_016810.1	RefSeq	CDS	958831	959547	.	-	0	ID=cds839;Name=YP_005180780.1;Parent=gene880;Dbxref=UniProtKB%2FTrEMBL:E1W6V9,Genbank:YP_005180780.1;gbkey=CDS;product=arginine transport system permease protein ArtQ;protein_id=YP_005180780.1;transl_table=11	71	86	53	102	32	15	14	28	26	25	27	35	SL1344_0865	artQ	STM0889
cds840	cds840	YP_005180781.1	gene881	UniProtKB%2FTrEMBL:E1W6W0,Genbank:YP_005180781.1	CDS	arginine%2Fornithine ABC transporter substrate-binding protein	YP_005180781.1	11	NA	NA	sense	NC_016810.1	RefSeq	CDS	959554	960285	.	-	0	ID=cds840;Name=YP_005180781.1;Parent=gene881;Dbxref=UniProtKB%2FTrEMBL:E1W6W0,Genbank:YP_005180781.1;gbkey=CDS;product=arginine%2Fornithine ABC transporter substrate-binding protein;protein_id=YP_005180781.1;transl_table=11	51	58	46	92	13	11	5	11	15	24	19	24	SL1344_0866	artI	STM0890
cds841	cds841	YP_005180782.1	gene882	UniProtKB%2FTrEMBL:E1W6W1,Genbank:YP_005180782.1	CDS	arginine transport ATP-binding protein ArtP	YP_005180782.1	11	NA	NA	sense	NC_016810.1	RefSeq	CDS	960303	961031	.	-	0	ID=cds841;Name=YP_005180782.1;Parent=gene882;Dbxref=UniProtKB%2FTrEMBL:E1W6W1,Genbank:YP_005180782.1;gbkey=CDS;product=arginine transport ATP-binding protein ArtP;protein_id=YP_005180782.1;transl_table=11	95	144	71	177	12	13	8	16	52	55	53	44	SL1344_0867	artP	STM0891
cds842	cds842	YP_005180783.1	gene883	UniProtKB%2FTrEMBL:E1W6W2,Genbank:YP_005180783.1	CDS	lipoprotein	YP_005180783.1	11	NA	NA	sense	NC_016810.1	RefSeq	CDS	961261	961776	.	-	0	ID=cds842;Name=YP_005180783.1;Parent=gene883;Dbxref=UniProtKB%2FTrEMBL:E1W6W2,Genbank:YP_005180783.1;gbkey=CDS;product=lipoprotein;protein_id=YP_005180783.1;transl_table=11	4	4	0	4	3	4	0	1	12	11	6	8	SL1344_0868	SL1344_0868	NA
cds843	cds843	YP_005180784.1	gene884	UniProtKB%2FTrEMBL:E1W6W3,Genbank:YP_005180784.1	CDS	hypothetical protein	YP_005180784.1	11	NA	NA	sense	NC_016810.1	RefSeq	CDS	961904	962227	.	+	0	ID=cds843;Name=YP_005180784.1;Parent=gene884;Dbxref=UniProtKB%2FTrEMBL:E1W6W3,Genbank:YP_005180784.1;gbkey=CDS;product=hypothetical protein;protein_id=YP_005180784.1;transl_table=11	5	5	4	6	53	36	33	35	55	33	50	41	SL1344_0869	SL1344_0869	NA
cds844	cds844	YP_005180785.1	gene885	UniProtKB%2FTrEMBL:E1W6W4,Genbank:YP_005180785.1	CDS	putative N-acetylmuramoyl-L-alanine amidase	YP_005180785.1	11	NA	NA	sense	NC_016810.1	RefSeq	CDS	962224	963054	.	+	0	ID=cds844;Name=YP_005180785.1;Parent=gene885;Dbxref=UniProtKB%2FTrEMBL:E1W6W4,Genbank:YP_005180785.1;gbkey=CDS;product=putative N-acetylmuramoyl-L-alanine amidase;protein_id=YP_005180785.1;transl_table=11	3	7	7	6	45	37	33	37	69	50	68	49	SL1344_0870	SL1344_0870	NA
cds845	cds845	YP_005180786.1	gene886	UniProtKB%2FTrEMBL:E1W6W5,Genbank:YP_005180786.1	CDS	putative oxidoreductase	YP_005180786.1	11	NA	NA	sense	NC_016810.1	RefSeq	CDS	963051	964064	.	-	0	ID=cds845;Name=YP_005180786.1;Parent=gene886;Dbxref=UniProtKB%2FTrEMBL:E1W6W5,Genbank:YP_005180786.1;gbkey=CDS;product=putative oxidoreductase;protein_id=YP_005180786.1;transl_table=11	6	7	4	7	2	1	4	2	6	5	7	5	SL1344_0871	SL1344_0871	NA
cds846	cds846	YP_005180787.1	gene887	UniProtKB%2FTrEMBL:E1W6W6,Genbank:YP_005180787.1	CDS	hypothetical protein	YP_005180787.1	11	NA	NA	sense	NC_016810.1	RefSeq	CDS	964160	965593	.	-	0	ID=cds846;Name=YP_005180787.1;Parent=gene887;Dbxref=UniProtKB%2FTrEMBL:E1W6W6,Genbank:YP_005180787.1;gbkey=CDS;product=hypothetical protein;protein_id=YP_005180787.1;transl_table=11	1	6	3	2	2	1	5	8	10	13	10	14	SL1344_0872	SL1344_0872	NA
cds847	cds847	YP_005180788.1	gene888	UniProtKB%2FTrEMBL:E1W6W7,Genbank:YP_005180788.1	CDS	L-allo-threonine aldolase	YP_005180788.1	11	NA	NA	sense	NC_016810.1	RefSeq	CDS	965604	966605	.	-	0	ID=cds847;Name=YP_005180788.1;Parent=gene888;Dbxref=UniProtKB%2FTrEMBL:E1W6W7,Genbank:YP_005180788.1;gbkey=CDS;product=L-allo-threonine aldolase;protein_id=YP_005180788.1;transl_table=11	7	2	5	1	18	13	9	11	31	47	49	58	SL1344_0873	ybjU	STM0934
cds848	cds848	YP_005180789.1	gene889	UniProtKB%2FTrEMBL:E1W6W8,Genbank:YP_005180789.1	CDS	pyruvate dehydrogenase	YP_005180789.1	11	NA	NA	sense	NC_016810.1	RefSeq	CDS	966644	968362	.	-	0	ID=cds848;Name=YP_005180789.1;Parent=gene889;Dbxref=UniProtKB%2FTrEMBL:E1W6W8,Genbank:YP_005180789.1;gbkey=CDS;product=pyruvate dehydrogenase;protein_id=YP_005180789.1;transl_table=11	1	1	0	0	7	2	1	3	12	11	17	16	SL1344_0874	poxB	STM0935
cds849	cds849	YP_005180790.1	gene890	UniProtKB%2FTrEMBL:E1W6W9,Genbank:YP_005180790.1	CDS	NADH oxidoreductase Hcr	YP_005180790.1	11	NA	NA	sense	NC_016810.1	RefSeq	CDS	968520	969491	.	-	0	ID=cds849;Name=YP_005180790.1;Parent=gene890;Dbxref=UniProtKB%2FTrEMBL:E1W6W9,Genbank:YP_005180790.1;gbkey=CDS;product=NADH oxidoreductase Hcr;protein_id=YP_005180790.1;transl_table=11	2	4	0	8	0	3	2	2	9	23	12	12	SL1344_0875	hcr	NA
cds850	cds850	YP_005180791.1	gene891	UniProtKB%2FTrEMBL:E1W6X0,Genbank:YP_005180791.1	CDS	prismane protein	YP_005180791.1	11	NA	NA	sense	NC_016810.1	RefSeq	CDS	969500	971152	.	-	0	ID=cds850;Name=YP_005180791.1;Parent=gene891;Dbxref=UniProtKB%2FTrEMBL:E1W6X0,Genbank:YP_005180791.1;gbkey=CDS;product=prismane protein;protein_id=YP_005180791.1;transl_table=11	6	7	3	9	3	2	1	1	9	19	12	17	SL1344_0876	SL1344_0876	NA
cds851	cds851	YP_005180792.1	gene892	UniProtKB%2FTrEMBL:E1W6X1,Genbank:YP_005180792.1	CDS	hypothetical protein	YP_005180792.1	11	NA	NA	sense	NC_016810.1	RefSeq	CDS	971296	972087	.	-	0	ID=cds851;Name=YP_005180792.1;Parent=gene892;Dbxref=UniProtKB%2FTrEMBL:E1W6X1,Genbank:YP_005180792.1;gbkey=CDS;product=hypothetical protein;protein_id=YP_005180792.1;transl_table=11	2	3	2	5	4	4	2	5	15	12	10	13	SL1344_0877	SL1344_0877	NA
cds852	cds852	YP_005180793.1	gene893	UniProtKB%2FTrEMBL:E1W6X2,Genbank:YP_005180793.1	CDS	hypothetical protein	YP_005180793.1	11	NA	NA	sense	NC_016810.1	RefSeq	CDS	972397	974055	.	+	0	ID=cds852;Name=YP_005180793.1;Parent=gene893;Dbxref=UniProtKB%2FTrEMBL:E1W6X2,Genbank:YP_005180793.1;gbkey=CDS;product=hypothetical protein;protein_id=YP_005180793.1;transl_table=11	12	10	5	22	9	6	5	11	19	13	30	15	SL1344_0878	SL1344_0878	NA
cds853	cds853	YP_005180794.1	gene894	UniProtKB%2FTrEMBL:E1W6X3,Genbank:YP_005180794.1	CDS	putative virK protein	YP_005180794.1	11	NA	NA	sense	NC_016810.1	RefSeq	CDS	974052	975020	.	-	0	ID=cds853;Name=YP_005180794.1;Parent=gene894;Dbxref=UniProtKB%2FTrEMBL:E1W6X3,Genbank:YP_005180794.1;gbkey=CDS;product=putative virK protein;protein_id=YP_005180794.1;transl_table=11	4	2	0	2	97	78	50	72	162	127	182	122	SL1344_0879	ybjX	NA
cds854	cds854	YP_005180795.1	gene895	UniProtKB%2FTrEMBL:E1W6X4,Genbank:YP_005180795.1	CDS	hypothetical protein	YP_005180795.1	11	NA	NA	sense	NC_016810.1	RefSeq	CDS	975148	976266	.	+	0	ID=cds854;Name=YP_005180795.1;Parent=gene895;Dbxref=UniProtKB%2FTrEMBL:E1W6X4,Genbank:YP_005180795.1;gbkey=CDS;product=hypothetical protein;protein_id=YP_005180795.1;transl_table=11	8	6	6	7	80	50	59	66	90	94	128	84	SL1344_0880	ybjY	NA
cds855	cds855	YP_005180796.1	gene896	UniProtKB%2FTrEMBL:E1W6X5,Genbank:YP_005180796.1	CDS	ABC transporter	YP_005180796.1	11	NA	NA	sense	NC_016810.1	RefSeq	CDS	976263	978209	.	+	0	ID=cds855;Name=YP_005180796.1;Parent=gene896;Dbxref=UniProtKB%2FTrEMBL:E1W6X5,Genbank:YP_005180796.1;gbkey=CDS;product=ABC transporter;protein_id=YP_005180796.1;transl_table=11	16	6	7	10	95	88	74	88	134	136	175	131	SL1344_0881	ybjZ	NA
cds856	cds856	YP_005180797.1	gene897	UniProtKB%2FTrEMBL:E1W6X6,Genbank:YP_005180797.1	CDS	cold shock-like protein CspD	YP_005180797.1	11	NA	NA	sense	NC_016810.1	RefSeq	CDS	978339	978560	.	-	0	ID=cds856;Name=YP_005180797.1;Parent=gene897;Dbxref=UniProtKB%2FTrEMBL:E1W6X6,Genbank:YP_005180797.1;gbkey=CDS;product=cold shock-like protein CspD;protein_id=YP_005180797.1;transl_table=11	3	4	1	2	27	11	1	5	34	19	26	15	SL1344_0882	cspD	NA
cds857	cds857	YP_005180798.1	gene898	UniProtKB%2FTrEMBL:E1W6X7,Genbank:YP_005180798.1	CDS	hypothetical protein	YP_005180798.1	11	NA	NA	sense	NC_016810.1	RefSeq	CDS	978884	979204	.	+	0	ID=cds857;Name=YP_005180798.1;Parent=gene898;Dbxref=UniProtKB%2FTrEMBL:E1W6X7,Genbank:YP_005180798.1;gbkey=CDS;product=hypothetical protein;protein_id=YP_005180798.1;transl_table=11	8	10	5	11	67	91	61	90	125	121	177	128	SL1344_0883	SL1344_0883	NA
cds858	cds858	YP_005180799.1	gene899	UniProtKB%2FTrEMBL:E1W6X8,Genbank:YP_005180799.1	CDS	ATP-dependent Clp protease ATP-binding subunit ClpA	YP_005180799.1	11	NA	NA	sense	NC_016810.1	RefSeq	CDS	979235	981511	.	+	0	ID=cds858;Name=YP_005180799.1;Parent=gene899;Dbxref=UniProtKB%2FTrEMBL:E1W6X8,Genbank:YP_005180799.1;gbkey=CDS;product=ATP-dependent Clp protease ATP-binding subunit ClpA;protein_id=YP_005180799.1;transl_table=11	29	34	19	40	164	147	111	117	197	213	281	225	SL1344_0884	clpA	NA
cds859	cds859	YP_005180800.1	gene900	UniProtKB%2FTrEMBL:E1W6X9,Genbank:YP_005180800.1	CDS	transposase for the IS1541 insertion element	YP_005180800.1	11	NA	NA	sense	NC_016810.1	RefSeq	CDS	981703	982161	.	+	0	ID=cds859;Name=YP_005180800.1;Parent=gene900;Dbxref=UniProtKB%2FTrEMBL:E1W6X9,Genbank:YP_005180800.1;gbkey=CDS;product=transposase for the IS1541 insertion element;protein_id=YP_005180800.1;transl_table=11	0	0	0	0	0	0	0	0	0	0	0	0	SL1344_0885	tnp	NA
cds860	cds860	YP_005180801.1	gene901	UniProtKB%2FTrEMBL:E1W6Y0,Genbank:YP_005180801.1	CDS	putative integrase protein	YP_005180801.1	11	NA	NA	sense	NC_016810.1	RefSeq	CDS	982624	983307	.	-	0	ID=cds860;Name=YP_005180801.1;Parent=gene901;Dbxref=UniProtKB%2FTrEMBL:E1W6Y0,Genbank:YP_005180801.1;gbkey=CDS;product=putative integrase protein;protein_id=YP_005180801.1;transl_table=11	0	1	0	1	5	1	1	1	4	5	4	6	SL1344_0886	SL1344_0886	NA
cds861	cds861	YP_005180802.1	gene902	UniProtKB%2FTrEMBL:E1W6Y1,Genbank:YP_005180802.1	CDS	ISPsy11%2C transposase OrfA	YP_005180802.1	11	NA	NA	sense	NC_016810.1	RefSeq	CDS	983478	983879	.	-	0	ID=cds861;Name=YP_005180802.1;Parent=gene902;Dbxref=UniProtKB%2FTrEMBL:E1W6Y1,Genbank:YP_005180802.1;gbkey=CDS;product=ISPsy11%2C transposase OrfA;protein_id=YP_005180802.1;transl_table=11	1	2	4	3	3	0	2	1	4	4	6	11	SL1344_0887	SL1344_0887	NA
cds862	cds862	YP_005180803.1	gene904	UniProtKB%2FTrEMBL:E1W6Y2,Genbank:YP_005180803.1	CDS	hypothetical protein	YP_005180803.1	11	NA	NA	sense	NC_016810.1	RefSeq	CDS	984216	984893	.	-	0	ID=cds862;Name=YP_005180803.1;Parent=gene904;Dbxref=UniProtKB%2FTrEMBL:E1W6Y2,Genbank:YP_005180803.1;gbkey=CDS;product=hypothetical protein;protein_id=YP_005180803.1;transl_table=11	1	0	0	2	2	3	1	2	1	3	4	1	SL1344_0888	SL1344_0888	NA
cds863	cds863	YP_005180804.1	gene905	UniProtKB%2FTrEMBL:E1W6Y3,Genbank:YP_005180804.1	CDS	putative pirin-related protein	YP_005180804.1	11	NA	NA	sense	NC_016810.1	RefSeq	CDS	984913	985773	.	-	0	ID=cds863;Name=YP_005180804.1;Parent=gene905;Dbxref=UniProtKB%2FTrEMBL:E1W6Y3,Genbank:YP_005180804.1;gbkey=CDS;product=putative pirin-related protein;protein_id=YP_005180804.1;transl_table=11	0	0	1	0	1	1	0	1	4	3	2	0	SL1344_0889	SL1344_0889	NA
cds864	cds864	YP_005180805.1	gene906	UniProtKB%2FTrEMBL:E1W6Y4,Genbank:YP_005180805.1	CDS	transcriptional activator	YP_005180805.1	11	NA	NA	sense	NC_016810.1	RefSeq	CDS	985882	986793	.	+	0	ID=cds864;Name=YP_005180805.1;Parent=gene906;Dbxref=UniProtKB%2FTrEMBL:E1W6Y4,Genbank:YP_005180805.1;gbkey=CDS;product=transcriptional activator;protein_id=YP_005180805.1;transl_table=11	3	1	2	5	7	3	1	3	48	47	32	35	SL1344_0890	SL1344_0890	NA
cds865	cds865	YP_005180806.1	gene907	UniProtKB%2FTrEMBL:E1W6Y5,Genbank:YP_005180806.1	CDS	initiation factor IF-1	YP_005180806.1	11	NA	NA	sense	NC_016810.1	RefSeq	CDS	986884	987102	.	-	0	ID=cds865;Name=YP_005180806.1;Parent=gene907;Dbxref=UniProtKB%2FTrEMBL:E1W6Y5,Genbank:YP_005180806.1;gbkey=CDS;product=initiation factor IF-1;protein_id=YP_005180806.1;transl_table=11	246	223	181	237	42	26	8	12	229	179	194	131	SL1344_0891	infA	NA
cds866	cds866	YP_005180807.1	gene908	UniProtKB%2FTrEMBL:E1W6Y6,Genbank:YP_005180807.1	CDS	inner membrane protein	YP_005180807.1	11	NA	NA	sense	NC_016810.1	RefSeq	CDS	987030	987413	.	-	0	ID=cds866;Name=YP_005180807.1;Parent=gene908;Dbxref=UniProtKB%2FTrEMBL:E1W6Y6,Genbank:YP_005180807.1;gbkey=CDS;product=inner membrane protein;protein_id=YP_005180807.1;transl_table=11	252	234	188	251	61	44	20	35	314	271	385	256	SL1344_0892	SL1344_0892	NA
cds867	cds867	YP_005180808.1	gene909	UniProtKB%2FTrEMBL:E1W6Y7,Genbank:YP_005180808.1	CDS	leucyl%2Fphenylalanyl-tRNA-protein transferase	YP_005180808.1	11	NA	NA	sense	NC_016810.1	RefSeq	CDS	987414	988118	.	-	0	ID=cds867;Name=YP_005180808.1;Parent=gene909;Dbxref=UniProtKB%2FTrEMBL:E1W6Y7,Genbank:YP_005180808.1;gbkey=CDS;product=leucyl%2Fphenylalanyl-tRNA-protein transferase;protein_id=YP_005180808.1;transl_table=11	5	4	8	11	6	3	2	4	5	11	6	11	SL1344_0893	aat	NA
cds868	cds868	YP_005180809.1	gene910	UniProtKB%2FTrEMBL:E1W6Y8,Genbank:YP_005180809.1	CDS	transport ATP-binding protein CydC	YP_005180809.1	11	NA	NA	sense	NC_016810.1	RefSeq	CDS	988163	989884	.	-	0	ID=cds868;Name=YP_005180809.1;Parent=gene910;Dbxref=UniProtKB%2FTrEMBL:E1W6Y8,Genbank:YP_005180809.1;gbkey=CDS;product=transport ATP-binding protein CydC;protein_id=YP_005180809.1;transl_table=11	10	18	10	18	6	3	4	6	13	13	11	10	SL1344_0894	cydC	STM0956
cds869	cds869	YP_005180810.1	gene911	UniProtKB%2FTrEMBL:E1W6Y9,Genbank:YP_005180810.1	CDS	transport ATP-binding protein CydD	YP_005180810.1	11	NA	NA	sense	NC_016810.1	RefSeq	CDS	989885	991651	.	-	0	ID=cds869;Name=YP_005180810.1;Parent=gene911;Dbxref=UniProtKB%2FTrEMBL:E1W6Y9,Genbank:YP_005180810.1;gbkey=CDS;product=transport ATP-binding protein CydD;protein_id=YP_005180810.1;transl_table=11	7	20	14	21	8	6	3	6	46	44	50	30	SL1344_0895	cydD	STM0957
cds870	cds870	YP_005180811.1	gene912	UniProtKB%2FTrEMBL:E1W6Z0,Genbank:YP_005180811.1	CDS	thioredoxin reductase	YP_005180811.1	11	NA	NA	sense	NC_016810.1	RefSeq	CDS	991765	992733	.	-	0	ID=cds870;Name=YP_005180811.1;Parent=gene912;Dbxref=UniProtKB%2FTrEMBL:E1W6Z0,Genbank:YP_005180811.1;gbkey=CDS;product=thioredoxin reductase;protein_id=YP_005180811.1;transl_table=11	7	15	13	30	31	28	19	18	68	52	67	60	SL1344_0896	trxB	STM0958
cds871	cds871	YP_005180812.1	gene913	UniProtKB%2FTrEMBL:E1W6Z1,Genbank:YP_005180812.1	CDS	leucine-responsive regulatory protein	YP_005180812.1	11	NA	NA	sense	NC_016810.1	RefSeq	CDS	993279	993773	.	+	0	ID=cds871;Name=YP_005180812.1;Parent=gene913;Dbxref=UniProtKB%2FTrEMBL:E1W6Z1,Genbank:YP_005180812.1;gbkey=CDS;product=leucine-responsive regulatory protein;protein_id=YP_005180812.1;transl_table=11	36	27	33	39	45	38	15	42	87	59	81	76	SL1344_0897	lrp	NA
cds872	cds872	YP_005180813.1	gene914	UniProtKB%2FTrEMBL:E1W6Z2,Genbank:YP_005180813.1	CDS	cell division protein FtsK	YP_005180813.1	11	NA	NA	sense	NC_016810.1	RefSeq	CDS	993908	997993	.	+	0	ID=cds872;Name=YP_005180813.1;Parent=gene914;Dbxref=UniProtKB%2FTrEMBL:E1W6Z2,Genbank:YP_005180813.1;gbkey=CDS;product=cell division protein FtsK;protein_id=YP_005180813.1;transl_table=11	73	106	43	105	88	58	42	72	124	136	179	158	SL1344_0898	ftsK	NA
cds873	cds873	YP_005180814.1	gene915	UniProtKB%2FTrEMBL:E1W6Z3,Genbank:YP_005180814.1	CDS	outer membrane lipoprotein carrier protein	YP_005180814.1	11	NA	NA	sense	NC_016810.1	RefSeq	CDS	998133	998747	.	+	0	ID=cds873;Name=YP_005180814.1;Parent=gene915;Dbxref=UniProtKB%2FTrEMBL:E1W6Z3,Genbank:YP_005180814.1;gbkey=CDS;product=outer membrane lipoprotein carrier protein;protein_id=YP_005180814.1;transl_table=11	7	19	11	11	14	11	7	17	27	33	34	25	SL1344_0899	lolA	NA
cds874	cds874	YP_005180815.1	gene916	UniProtKB%2FTrEMBL:E1W6Z4,Genbank:YP_005180815.1	CDS	hypothetical protein	YP_005180815.1	11	NA	NA	sense	NC_016810.1	RefSeq	CDS	998757	1000100	.	+	0	ID=cds874;Name=YP_005180815.1;Parent=gene916;Dbxref=UniProtKB%2FTrEMBL:E1W6Z4,Genbank:YP_005180815.1;gbkey=CDS;product=hypothetical protein;protein_id=YP_005180815.1;transl_table=11	17	45	20	48	32	32	25	34	51	47	80	62	SL1344_0900	SL1344_0900	NA
cds875	cds875	YP_005180816.1	gene917	UniProtKB%2FTrEMBL:E1W6Z5,Genbank:YP_005180816.1	CDS	seryl-tRNA synthetase	YP_005180816.1	11	NA	NA	sense	NC_016810.1	RefSeq	CDS	1000359	1001651	.	+	0	ID=cds875;Name=YP_005180816.1;Parent=gene917;Dbxref=UniProtKB%2FTrEMBL:E1W6Z5,Genbank:YP_005180816.1;gbkey=CDS;product=seryl-tRNA synthetase;protein_id=YP_005180816.1;transl_table=11	28	19	7	20	25	19	10	10	43	50	53	35	SL1344_0901	serS	STM0963
cds876	cds876	YP_005180817.1	gene918	UniProtKB%2FTrEMBL:E1W6Z6,Genbank:YP_005180817.1	CDS	anaerobic dimethyl sulfoxide reductase subunit A	YP_005180817.1	11	NA	NA	sense	NC_016810.1	RefSeq	CDS	1001888	1004332	.	+	0	ID=cds876;Name=YP_005180817.1;Parent=gene918;Dbxref=UniProtKB%2FTrEMBL:E1W6Z6,Genbank:YP_005180817.1;gbkey=CDS;product=anaerobic dimethyl sulfoxide reductase subunit A;protein_id=YP_005180817.1;transl_table=11	3	3	0	1	1	1	1	0	9	3	3	6	SL1344_0902	dmsA	STM0964
cds877	cds877	YP_005180818.1	gene919	UniProtKB%2FTrEMBL:E1W6Z7,Genbank:YP_005180818.1	CDS	anaerobic dimethyl sulfoxide reductase subunit B	YP_005180818.1	11	NA	NA	sense	NC_016810.1	RefSeq	CDS	1004343	1004960	.	+	0	ID=cds877;Name=YP_005180818.1;Parent=gene919;Dbxref=UniProtKB%2FTrEMBL:E1W6Z7,Genbank:YP_005180818.1;gbkey=CDS;product=anaerobic dimethyl sulfoxide reductase subunit B;protein_id=YP_005180818.1;transl_table=11	0	0	0	0	0	0	0	0	0	0	1	2	SL1344_0903	dmsB	STM0965
cds878	cds878	YP_005180819.1	gene920	UniProtKB%2FTrEMBL:E1W6Z8,Genbank:YP_005180819.1	CDS	anaerobic dimethyl sulfoxide reductase chain C	YP_005180819.1	11	NA	NA	sense	NC_016810.1	RefSeq	CDS	1004962	1005825	.	+	0	ID=cds878;Name=YP_005180819.1;Parent=gene920;Dbxref=UniProtKB%2FTrEMBL:E1W6Z8,Genbank:YP_005180819.1;gbkey=CDS;product=anaerobic dimethyl sulfoxide reductase chain C;protein_id=YP_005180819.1;transl_table=11	0	2	0	0	2	6	5	3	0	4	5	1	SL1344_0904	dmsC	STM0966
cds879	cds879	YP_005180820.1	gene921	UniProtKB%2FTrEMBL:E1W6Z9,Genbank:YP_005180820.1	CDS	transporter	YP_005180820.1	11	NA	NA	sense	NC_016810.1	RefSeq	CDS	1006175	1007323	.	+	0	ID=cds879;Name=YP_005180820.1;Parent=gene921;Dbxref=UniProtKB%2FTrEMBL:E1W6Z9,Genbank:YP_005180820.1;gbkey=CDS;product=transporter;protein_id=YP_005180820.1;transl_table=11	0	0	1	2	1	2	0	1	9	7	9	11	SL1344_0905	ycaD	NA
cds880	cds880	YP_005180821.1	gene922	UniProtKB%2FTrEMBL:E1W700,Genbank:YP_005180821.1	CDS	transporter	YP_005180821.1	11	NA	NA	sense	NC_016810.1	RefSeq	CDS	1007541	1008962	.	+	0	ID=cds880;Name=YP_005180821.1;Parent=gene922;Dbxref=UniProtKB%2FTrEMBL:E1W700,Genbank:YP_005180821.1;gbkey=CDS;product=transporter;protein_id=YP_005180821.1;transl_table=11	1	0	1	1	23	18	8	22	23	23	33	7	SL1344_0906	ycaM	NA
cds881	cds881	YP_005180822.1	gene923	UniProtKB%2FTrEMBL:E1W701,Genbank:YP_005180822.1	CDS	pyruvate formate-lyase 1 activating enzyme	YP_005180822.1	11	NA	NA	sense	NC_016810.1	RefSeq	CDS	1009255	1010079	.	-	0	ID=cds881;Name=YP_005180822.1;Parent=gene923;Dbxref=UniProtKB%2FTrEMBL:E1W701,Genbank:YP_005180822.1;gbkey=CDS;product=pyruvate formate-lyase 1 activating enzyme;protein_id=YP_005180822.1;transl_table=11	8	8	8	16	15	8	9	11	23	38	28	25	SL1344_0907	pflA	STM0970
cds882	cds882	YP_005180823.1	gene924	UniProtKB%2FTrEMBL:E1W702,Genbank:YP_005180823.1	CDS	hypothetical protein	YP_005180823.1	11	NA	NA	sense	NC_016810.1	RefSeq	CDS	1010171	1010497	.	-	0	ID=cds882;Name=YP_005180823.1;Parent=gene924;Dbxref=UniProtKB%2FTrEMBL:E1W702,Genbank:YP_005180823.1;gbkey=CDS;product=hypothetical protein;protein_id=YP_005180823.1;transl_table=11	7	10	7	7	13	4	1	5	19	18	16	22	SL1344_0908	SL1344_0908	NA
cds883	cds883	YP_005180824.1	gene925	UniProtKB%2FTrEMBL:E1W703,Genbank:YP_005180824.1	CDS	putative sopD2 type III secretion system effector protein	YP_005180824.1	11	NA	NA	sense	NC_016810.1	RefSeq	CDS	1010628	1011587	.	+	0	ID=cds883;Name=YP_005180824.1;Parent=gene925;Dbxref=UniProtKB%2FTrEMBL:E1W703,Genbank:YP_005180824.1;gbkey=CDS;product=putative sopD2 type III secretion system effector protein;protein_id=YP_005180824.1;transl_table=11	2	1	1	2	378	185	167	244	408	335	452	285	SL1344_0909	sopD2	NA
cds884	cds884	YP_005180825.1	gene926	UniProtKB%2FTrEMBL:E1W704,Genbank:YP_005180825.1	CDS	formate acetyltransferase 1	YP_005180825.1	11	NA	NA	sense	NC_016810.1	RefSeq	CDS	1011663	1013945	.	-	0	ID=cds884;Name=YP_005180825.1;Parent=gene926;Dbxref=UniProtKB%2FTrEMBL:E1W704,Genbank:YP_005180825.1;gbkey=CDS;product=formate acetyltransferase 1;protein_id=YP_005180825.1;transl_table=11	27	37	34	46	21	11	6	7	19	20	22	21	SL1344_0910	pflB	STM0973
cds885	cds885	YP_005180826.1	gene927	UniProtKB%2FTrEMBL:E1W705,Genbank:YP_005180826.1	CDS	%28formate channel%29	YP_005180826.1	11	NA	NA	sense	NC_016810.1	RefSeq	CDS	1014005	1014862	.	-	0	ID=cds885;Name=YP_005180826.1;Parent=gene927;Dbxref=UniProtKB%2FTrEMBL:E1W705,Genbank:YP_005180826.1;gbkey=CDS;product=%28formate channel%29;protein_id=YP_005180826.1;transl_table=11	25	7	16	22	24	7	9	8	31	31	28	30	SL1344_0911	focA	STM0974
cds886	cds886	YP_005180827.1	gene928	UniProtKB%2FTrEMBL:E1W706,Genbank:YP_005180827.1	CDS	hypothetical protein	YP_005180827.1	11	NA	NA	sense	NC_016810.1	RefSeq	CDS	1015267	1017027	.	-	0	ID=cds886;Name=YP_005180827.1;Parent=gene928;Dbxref=UniProtKB%2FTrEMBL:E1W706,Genbank:YP_005180827.1;gbkey=CDS;product=hypothetical protein;protein_id=YP_005180827.1;transl_table=11	28	31	7	33	22	11	9	13	44	49	55	48	SL1344_0912	SL1344_0912	NA
cds887	cds887	YP_005180828.1	gene929	UniProtKB%2FTrEMBL:E1W707,Genbank:YP_005180828.1	CDS	hypothetical protein	YP_005180828.1	11	NA	NA	sense	NC_016810.1	RefSeq	CDS	1017164	1017856	.	+	0	ID=cds887;Name=YP_005180828.1;Parent=gene929;Dbxref=UniProtKB%2FTrEMBL:E1W707,Genbank:YP_005180828.1;gbkey=CDS;product=hypothetical protein;protein_id=YP_005180828.1;transl_table=11	1	0	0	0	3	3	1	0	2	6	1	3	SL1344_0913	SL1344_0913	NA
cds888	cds888	YP_005180829.1	gene930	UniProtKB%2FTrEMBL:E1W708,Genbank:YP_005180829.1	CDS	phosphoserine aminotransferase	YP_005180829.1	11	NA	NA	sense	NC_016810.1	RefSeq	CDS	1018042	1019130	.	+	0	ID=cds888;Name=YP_005180829.1;Parent=gene930;Dbxref=UniProtKB%2FTrEMBL:E1W708,Genbank:YP_005180829.1;gbkey=CDS;product=phosphoserine aminotransferase;protein_id=YP_005180829.1;transl_table=11	13	9	8	16	45	29	22	35	67	68	113	97	SL1344_0914	serC	STM0977
cds889	cds889	YP_005180830.1	gene931	UniProtKB%2FTrEMBL:E1W709,Genbank:YP_005180830.1	CDS	3-phosphoshikimate 1-carboxyvinyltransferase	YP_005180830.1	11	NA	NA	sense	NC_016810.1	RefSeq	CDS	1019201	1020484	.	+	0	ID=cds889;Name=YP_005180830.1;Parent=gene931;Dbxref=UniProtKB%2FTrEMBL:E1W709,Genbank:YP_005180830.1;gbkey=CDS;product=3-phosphoshikimate 1-carboxyvinyltransferase;protein_id=YP_005180830.1;transl_table=11	5	6	2	7	16	14	7	11	25	39	30	23	SL1344_0915	aroA	STM0978
cds890	cds890	YP_005180831.1	gene932	UniProtKB%2FTrEMBL:E1W710,Genbank:YP_005180831.1	CDS	putative lipoprotein	YP_005180831.1	11	NA	NA	sense	NC_016810.1	RefSeq	CDS	1020627	1021388	.	+	0	ID=cds890;Name=YP_005180831.1;Parent=gene932;Dbxref=UniProtKB%2FTrEMBL:E1W710,Genbank:YP_005180831.1;gbkey=CDS;product=putative lipoprotein;protein_id=YP_005180831.1;transl_table=11	0	0	4	1	4	1	3	1	1	11	7	10	SL1344_0916	SL1344_0916	NA
cds891	cds891	YP_005180832.1	gene933	UniProtKB%2FTrEMBL:E1W711,Genbank:YP_005180832.1	CDS	cytidylate kinase	YP_005180832.1	11	NA	NA	sense	NC_016810.1	RefSeq	CDS	1021561	1022244	.	+	0	ID=cds891;Name=YP_005180832.1;Parent=gene933;Dbxref=UniProtKB%2FTrEMBL:E1W711,Genbank:YP_005180832.1;gbkey=CDS;product=cytidylate kinase;protein_id=YP_005180832.1;transl_table=11	43	38	33	42	19	19	5	17	84	84	126	100	SL1344_0917	cmk	STM0980
cds892	cds892	YP_005180833.1	gene934	UniProtKB%2FTrEMBL:E1W712,Genbank:YP_005180833.1	CDS	30S ribosomal protein S1	YP_005180833.1	11	NA	NA	sense	NC_016810.1	RefSeq	CDS	1022358	1024031	.	+	0	ID=cds892;Name=YP_005180833.1;Parent=gene934;Dbxref=UniProtKB%2FTrEMBL:E1W712,Genbank:YP_005180833.1;gbkey=CDS;product=30S ribosomal protein S1;protein_id=YP_005180833.1;transl_table=11	355	532	292	635	181	108	59	80	684	655	948	710	SL1344_0918	rpsA	NA
cds893	cds893	YP_005180834.1	gene935	UniProtKB%2FTrEMBL:E1W713,Genbank:YP_005180834.1	CDS	integration host factor beta-subunit %28IHF-beta%29	YP_005180834.1	11	NA	NA	sense	NC_016810.1	RefSeq	CDS	1024187	1024471	.	+	0	ID=cds893;Name=YP_005180834.1;Parent=gene935;Dbxref=UniProtKB%2FTrEMBL:E1W713,Genbank:YP_005180834.1;gbkey=CDS;product=integration host factor beta-subunit %28IHF-beta%29;protein_id=YP_005180834.1;transl_table=11	11	33	12	25	14	7	1	5	49	62	36	25	SL1344_0919	himD	NA
cds894	cds894	YP_005180835.1	gene936	UniProtKB%2FTrEMBL:E1W714,Genbank:YP_005180835.1	CDS	putative competence-related protein	YP_005180835.1	11	NA	NA	sense	NC_016810.1	RefSeq	CDS	1024701	1026965	.	+	0	ID=cds894;Name=YP_005180835.1;Parent=gene936;Dbxref=UniProtKB%2FTrEMBL:E1W714,Genbank:YP_005180835.1;gbkey=CDS;product=putative competence-related protein;protein_id=YP_005180835.1;transl_table=11	1	1	6	3	2	0	3	6	12	6	21	13	SL1344_0920	ycaI	NA
cds895	cds895	YP_005180836.1	gene937	UniProtKB%2FTrEMBL:E1W715,Genbank:YP_005180836.1	CDS	transport ATP-binding protein MsbA	YP_005180836.1	11	NA	NA	sense	NC_016810.1	RefSeq	CDS	1027002	1028750	.	+	0	ID=cds895;Name=YP_005180836.1;Parent=gene937;Dbxref=UniProtKB%2FTrEMBL:E1W715,Genbank:YP_005180836.1;gbkey=CDS;product=transport ATP-binding protein MsbA;protein_id=YP_005180836.1;transl_table=11	31	36	27	49	21	13	12	17	49	43	72	42	SL1344_0921	msbA	STM0984
cds896	cds896	YP_005180837.1	gene938	UniProtKB%2FTrEMBL:E1W716,Genbank:YP_005180837.1	CDS	tetraacyldisaccharide 4%27-kinase	YP_005180837.1	11	NA	NA	sense	NC_016810.1	RefSeq	CDS	1028747	1029724	.	+	0	ID=cds896;Name=YP_005180837.1;Parent=gene938;Dbxref=UniProtKB%2FTrEMBL:E1W716,Genbank:YP_005180837.1;gbkey=CDS;product=tetraacyldisaccharide 4%27-kinase;protein_id=YP_005180837.1;transl_table=11	35	28	12	42	18	14	10	8	25	30	47	36	SL1344_0922	lpxK	STM0985
cds897	cds897	YP_005180838.1	gene939	UniProtKB%2FTrEMBL:E1W717,Genbank:YP_005180838.1	CDS	hypothetical protein	YP_005180838.1	11	NA	NA	sense	NC_016810.1	RefSeq	CDS	1029768	1031000	.	+	0	ID=cds897;Name=YP_005180838.1;Parent=gene939;Dbxref=UniProtKB%2FTrEMBL:E1W717,Genbank:YP_005180838.1;gbkey=CDS;product=hypothetical protein;protein_id=YP_005180838.1;transl_table=11	3	5	3	1	5	2	3	1	3	5	5	4	SL1344_0923	SL1344_0923	NA
cds898	cds898	YP_005180839.1	gene940	UniProtKB%2FTrEMBL:E1W718,Genbank:YP_005180839.1	CDS	hypothetical protein	YP_005180839.1	11	NA	NA	sense	NC_016810.1	RefSeq	CDS	1031052	1031234	.	+	0	ID=cds898;Name=YP_005180839.1;Parent=gene940;Dbxref=UniProtKB%2FTrEMBL:E1W718,Genbank:YP_005180839.1;gbkey=CDS;product=hypothetical protein;protein_id=YP_005180839.1;transl_table=11	3	1	0	0	6	0	0	4	16	22	11	7	SL1344_0924	SL1344_0924	NA
[truncated: 3,759 more rows]
