# Supplementary material for: Dual transcriptome based reconstruction of Salmonella-human integrated metabolic network to screen potential drug targets
Source: PLoS One. 2022 May 24;17(5):e0268889. doi: 10.1371/journal.pone.0268889 (PMC9129043; doi:10.1371/journal.pone.0268889)
Supplement: S1 File — (ZIP) [file pone.0268889.s019.zip › writeExchangeReactFunction.m]

%used by model_creation.m

function T=printexchangereaction(model)

exreact=findExcRxns(model);
indx=find(findExcRxns(model));
RXN_Formula=printRxnFormula(model,model.rxns(exreact),false);
Mets=regexprep(RXN_Formula,'\s+(->|<=>)\s*','')
Reactionname=model.rxnNames(indx)


lb=model.lb(exreact);
ub=model.ub(exreact);

T=table(indx,Reactionname,lb,ub,Mets,RXN_Formula);    
end
